# Supplementary material for: Hepatic nutrient and hormone signaling to mTORC1 instructs the postnatal metabolic zonation of the liver
Source: Nat Commun. 2024 Mar 18;15:1878. doi: 10.1038/s41467-024-46032-1 (PMC10948770; doi:10.1038/s41467-024-46032-1)
Supplement: Supplementary file 4 — Supplementary Data 1 [file 41467_2024_46032_MOESM4_ESM.xlsx]

## Sheet: Mouse bulk transcriptomics
Name	log2FC (LiTSC1_KO_24hfasting / WT24hfasting)	pvalue (LiTSC1_KO_24hfasting / WT24hfasting)	padj (LiTSC1_KO_24hfasting / WT24hfasting)	log2FC (LiTSC1_KO_RagAGTP_24hfasting2hrefeeding / LiTSC1_KO_RagAGTP_24hfasting)	pvalue (LiTSC1_KO_RagAGTP_24hfasting2hrefeeding / LiTSC1_KO_RagAGTP_24hfasting)	padj (LiTSC1_KO_RagAGTP_24hfasting2hrefeeding / LiTSC1_KO_RagAGTP_24hfasting)	log2FC (LiTSC1_KO_RagAGTP_24hfasting2hrefeeding / WT24hfasting2hrefeeding)	pvalue (LiTSC1_KO_RagAGTP_24hfasting2hrefeeding / WT24hfasting2hrefeeding)	padj (LiTSC1_KO_RagAGTP_24hfasting2hrefeeding / WT24hfasting2hrefeeding)	log2FC (LiTSC1_KO_RagAGTP_24hfastingRapamycin / LiTSC1_KO_RagAGTP_24hfasting)	pvalue (LiTSC1_KO_RagAGTP_24hfastingRapamycin / LiTSC1_KO_RagAGTP_24hfasting)	padj (LiTSC1_KO_RagAGTP_24hfastingRapamycin / LiTSC1_KO_RagAGTP_24hfasting)	log2FC (LiTSC1_KO_RagAGTP_24hfastingRapamycin / LiTSC1_KO_RagAGTP_24hfasting2hrefeeding)	pvalue (LiTSC1_KO_RagAGTP_24hfastingRapamycin / LiTSC1_KO_RagAGTP_24hfasting2hrefeeding)	padj (LiTSC1_KO_RagAGTP_24hfastingRapamycin / LiTSC1_KO_RagAGTP_24hfasting2hrefeeding)	log2FC (LiTSC1_KO_RagAGTP_24hfasting / LiTSC1_KO_24hfasting)	pvalue (LiTSC1_KO_RagAGTP_24hfasting / LiTSC1_KO_24hfasting)	padj (LiTSC1_KO_RagAGTP_24hfasting / LiTSC1_KO_24hfasting)	log2FC (LiTSC1_KO_RagAGTP_24hfasting / WT24hfasting)	pvalue (LiTSC1_KO_RagAGTP_24hfasting / WT24hfasting)	padj (LiTSC1_KO_RagAGTP_24hfasting / WT24hfasting)	log2FC (WT24hfasting2hrefeeding / WT24hfasting)	pvalue (WT24hfasting2hrefeeding / WT24hfasting)	padj (WT24hfasting2hrefeeding / WT24hfasting)	ABP63	ABP64	ABP65	ABP72	ABP73	ABP74	ABP48	ABP49	ABP50	ABP54	ABP55	ABP56	ABP57	ABP58	ABP59	ABP51	ABP52	ABP53
0610005C13Rik	0.0432599	0.780191	0.947126	0.25193	0.0836394	0.784799	-0.222162	0.0821758	0.196959	0.286692	0.0695625	0.345799	0.0250054	0.839268	0.954353	-0.159105	0.355281	0.664654	-0.114398	0.537712	0.7387	0.381807	0.00807882	0.0624808	2328.06	1885.64	2252.54	2010.05	2308.62	2237.14	1504.87	2147.09	2076.66	1325.06	1995.5	1992.68	2143.71	2644.74	2724.39	2029.92	2090.7	1786.92
0610009B22Rik	-0.189401	0.402014	0.78388	0.0413611	0.848675	0.996789	-0.938723	9.81103e-05	0.000711564	-0.105094	0.704515	0.905639	-0.151181	0.551673	0.838507	-0.595438	0.045889	0.204464	-0.828569	0.00466514	0.0239134	0.159007	0.416906	0.71398	75.5969	106.298	84.1905	98.9402	54.7325	76.6279	154.913	140.744	165.323	121.802	59.3015	73.1819	168.652	170.661	176.826	142.238	154.777	100.785
0610009E02Rik	-0.40681	0.261048	0.671682	-0.0557601	0.706682	NA	-0.490365	0.460694	0.652754	0.278172	0.350883	NA	0.450759	0.109213	NA	-0.0618863	0.905795	0.9673	-0.696672	0.298119	0.531717	-0.424728	0.292308	0.605629	4.06435	7.39467	5.37386	17.7051	14.2305	10.9468	11.8029	10.98	22.3985	10.3348	12.6016	0	11.1757	7.15348	8.4707	7.71833	13.3011	4.0314
0610009L18Rik	-0.135966	0.706294	0.926157	-0.0760414	0.69013	NA	-0.883336	0.107652	0.241266	-0.303036	0.328036	NA	-0.15525	0.569498	NA	0.264927	0.601355	0.835257	0.0995803	0.869627	0.937045	0.546629	0.16196	0.446179	16.2574	6.47034	8.95644	5.20738	12.0412	4.97584	5.90146	13.9746	15.999	8.12016	8.89523	22.8694	20.3195	26.5701	19.0591	7.71833	16.9287	5.03925
0610010F05Rik	0.0405806	0.856791	0.968521	0.212021	0.21028	0.944754	0.857744	1.6301e-05	0.000140064	-0.302603	0.130877	0.474269	-0.526018	0.00429686	0.0614005	0.381901	0.0992879	0.33399	0.437512	0.0550498	0.167607	-0.155607	0.45938	0.747996	258.493	304.106	269.589	201.005	189.375	160.222	184.421	187.659	137.591	197.837	269.822	230.218	143.253	170.661	137.649	144.443	157.195	221.727
0610012G03Rik	-0.00451587	0.978824	0.996544	0.0113296	0.940296	0.996865	-0.483883	0.00117586	0.00625939	-0.0622718	0.716846	0.910564	-0.0691814	0.6589	0.888167	-0.320199	0.0625383	0.252095	-0.327641	0.0868816	0.234564	0.16468	0.303249	0.616934	412.938	427.967	391.396	342.646	422.535	400.057	438.184	469.147	623.959	412.652	458.846	351.426	525.26	554.905	640.597	506.102	511.489	507.957
0610025J13Rik	-0.0353485	0.82934	NA	-0.00202767	0.97598	NA	-0.0440022	0.942759	NA	-0.073686	0.467714	NA	-0.0621022	0.46997	NA	0.0912913	0.777085	NA	0.0464291	0.937906	NA	0.0293095	0.898521	NA	0	0	3.58258	0	0	0	0	0	3.19979	0	0	3.81156	4.06391	0	0	0	0	2.0157
0610030E20Rik	-0.126298	0.502395	0.843696	0.121771	0.439378	0.980859	-0.590741	0.000167883	0.00114864	0.215121	0.217969	0.588883	0.0884256	0.605155	0.864304	-0.321736	0.0904652	0.315873	-0.459064	0.017848	0.0697674	0.262218	0.105476	0.346607	291.82	364.188	353.779	327.023	417.062	331.391	429.332	495.099	335.978	286.42	327.641	301.876	492.749	518.116	508.242	438.842	390.569	316.465
0610031O16Rik	-0.549369	0.105543	0.436568	-0.282052	0.151111	NA	-2.66036	4.46246e-09	7.1879e-08	0.108279	0.736198	0.919596	0.525465	0.07139	NA	-0.457922	0.312298	0.626009	-1.2621	0.00624331	0.0302491	0.367594	0.237492	0.544433	17.0703	6.47034	4.47822	16.6636	33.9342	19.9033	29.5073	79.8547	52.2632	13.2875	32.6158	15.2462	73.1503	92.9952	56.1184	38.5916	42.3218	12.0942
0610037L13Rik	-0.180857	0.435719	0.803166	0.11317	0.570916	0.996789	-0.0816786	0.744424	0.857643	0.0945038	0.682985	0.897307	-0.0310806	0.891797	0.970588	-0.0854388	0.742013	0.9067	-0.287087	0.250588	0.475592	-0.050289	0.814861	0.934121	121.118	103.525	158.529	116.645	105.086	149.275	135.734	156.715	127.992	100.395	130.463	113.584	152.397	131.828	119.649	93.7225	143.894	126.989
0610038B21Rik	0.163345	0.326419	NA	0.051496	0.625881	NA	0.398305	0.585228	0.753134	-0.06385	0.709565	NA	-0.132413	0.420815	NA	0.176556	0.690383	NA	0.751239	0.216461	NA	0.275403	0.236178	NA	13.0059	0.924334	0	4.1659	0	0	0	0	0	0.738197	0	6.86081	6.09586	0	1.05884	2.20524	1.20919	1.00785
0610040B10Rik	-0.785602	0.00256742	0.0381958	-0.231386	0.295639	0.969185	0.078081	0.838903	0.914116	0.142785	0.582116	0.851919	0.418498	0.117913	0.435347	-0.014022	0.96466	0.989112	-0.904931	0.00139827	0.00885659	-1.24639	3.30403e-06	9.10421e-05	70.7197	35.1247	48.3648	83.3181	64.5844	82.5989	122.455	110.798	156.79	56.1029	73.3857	74.7066	44.703	35.7674	64.5891	84.9016	45.9493	73.5731
0610040J01Rik	0.200602	0.275542	0.684668	-0.259741	0.107918	0.857759	0.292232	0.115293	0.253219	-0.544169	0.006766	0.092252	-0.261174	0.182822	0.535218	0.266613	0.162755	0.450043	0.483292	0.0140612	0.0582172	-0.103455	0.563861	0.816662	260.118	256.965	236.45	161.429	192.659	255.758	233.108	204.628	223.985	276.824	350.62	306.449	197.1	197.232	216.003	242.576	252.721	270.104
0610043K17Rik	-0.647793	0.0715441	0.355505	-0.0539801	0.746001	NA	-0.81613	0.206142	0.384228	0.530868	0.0956303	0.410582	0.49294	0.0755498	NA	-0.683707	0.182699	0.478744	-2.01173	2.57689e-05	0.000265777	-1.12085	0.00162592	0.0177718	10.5673	9.24334	0.895644	8.33181	37.2181	16.9178	51.6378	40.9256	35.1977	7.38197	11.8603	6.86081	19.3036	13.285	11.6472	39.6942	15.7195	2.0157
1010001B22Rik	0.0485563	0.843112	NA	-0.309372	0.0210812	NA	-0.4926	0.347875	NA	-0.396643	0.158646	NA	0.177746	0.199685	NA	0.831234	0.110351	0.356322	1.32823	0.0645747	0.189078	-0.0503563	0.857333	NA	0	0	0	5.20738	2.1893	0.995167	0	2.99455	2.13319	8.85836	5.18888	12.197	3.04793	1.02193	0	0	4.83677	2.0157
1010001N08Rik	-0.344731	0.295828	0.703751	-0.105569	0.619261	0.996789	-1.06554	0.0271036	0.0845219	0.41632	0.175679	0.537616	0.481987	0.104655	NA	-0.22229	0.589068	0.830533	-0.693111	0.0980123	0.255357	0.112987	0.728071	0.897894	39.0178	14.7893	8.95644	57.2812	33.9342	30.8502	39.8349	59.8911	31.9979	26.5751	29.6508	22.107	35.5592	65.4032	44.4712	37.489	16.9287	39.3062
1110002E22Rik	NA	NA	NA	-0.0354913	0.565545	NA	0.0833767	0.860279	NA	0.0130268	0.936527	NA	0.0722281	0.515494	NA	0.222534	0.423536	NA	0.385848	0.44532	NA	NA	NA	NA	0.81287	0	0	3.12443	1.09465	0	0	0	0	2.95279	0.741269	0	0	0	0	0	0	0
1110002L01Rik	0.0702704	0.83096	0.961723	-0.153471	0.489234	0.99339	0.382288	0.302548	0.499117	-0.17903	0.527734	0.826584	0.0225904	0.933426	0.982378	0.762132	0.0396823	0.186677	0.919065	0.017249	0.0678836	0.250137	0.448516	0.740907	49.5851	72.098	46.5735	47.9079	51.4486	71.6521	35.4088	26.951	39.4641	66.4377	44.4762	92.2397	51.8148	30.6578	43.4123	25.3602	54.4137	29.2277
1110002O04Rik	NA	NA	NA	-0.0484718	0.647847	NA	0.700408	0.239917	NA	0.00754122	0.973275	NA	0.0890991	0.620232	NA	0.610031	0.132393	NA	1.08325	0.10514	NA	NA	NA	NA	5.69009	0	0.895644	0	3.28395	8.95651	0	0	0	8.85836	2.96508	0	0	0	0	0	0	0
1110003F10Rik	-0.370471	0.30498	0.713408	0.0874191	0.670852	NA	0.0456285	0.931151	0.965108	-0.276166	0.374764	NA	-0.361345	0.203667	NA	0.03403	0.945386	0.983389	-0.52949	0.323479	0.557528	-0.265348	0.485621	0.765384	17.0703	24.0327	11.6434	9.37328	2.1893	13.9323	19.1798	30.9437	15.999	17.7167	17.7905	7.62312	18.2876	16.3508	15.8826	24.2576	4.83677	12.0942
1110004F10Rik	-0.121305	0.469049	0.822631	-0.0166215	0.911171	0.996865	0.141696	0.276325	0.468688	0.0474164	0.778537	0.932283	0.0718305	0.601226	0.862174	0.13694	0.47514	0.757296	0.0131259	0.941901	0.972142	-0.143323	0.289276	0.602422	662.489	677.537	674.42	625.927	765.161	723.487	612.277	738.656	663.423	555.862	833.187	655.588	589.267	592.717	633.185	517.128	591.295	730.692
1110006O24Rik	-0.101474	0.779047	0.947126	0.0662052	0.750162	NA	1.45172	0.0226374	0.0730715	-0.0859424	0.78893	0.936366	-0.171353	0.561079	NA	0.37152	0.448831	0.738829	0.267053	0.652357	0.818149	-0.596989	0.139229	0.410783	22.7604	14.7893	14.3303	13.5392	10.9465	14.9275	5.90146	9.98184	19.1987	10.3348	12.6016	22.107	1.01598	6.13155	6.35303	8.82094	8.46435	13.1021
1110008L16Rik	-0.186957	0.531629	0.856622	0.00446246	0.983981	0.998221	-0.0967503	0.772621	0.876467	-0.165668	0.569418	0.846846	-0.163198	0.549604	0.837176	-0.0249494	0.94365	0.982874	-0.247667	0.501929	0.713075	-0.132222	0.652138	0.862879	55.2751	85.963	53.7386	74.9863	48.1646	41.797	98.8495	87.8402	46.9303	42.0772	59.3015	93.0021	54.8628	64.3813	88.9424	73.8754	38.6942	83.6516
1110008P14Rik	0.290289	0.157923	0.544746	0.146803	0.333426	0.969185	1.21549	6.98052e-12	1.55221e-10	0.0385753	0.821814	0.949602	-0.111547	0.491915	0.803065	0.564333	0.00417052	0.0350687	0.887675	1.32238e-05	0.000145543	-0.14747	0.456381	0.746806	373.92	403.01	453.196	323.899	398.453	403.043	200.65	221.597	159.99	327.759	400.285	367.434	163.572	176.793	180.002	237.063	204.354	282.198
1110012L19Rik	0.390947	0.149472	0.530735	-0.00830525	0.967715	0.998111	1.03546	0.00108814	0.00584627	-0.556783	0.0330046	0.235705	-0.525758	0.0361023	0.23454	0.0187574	0.948265	0.984481	0.470118	0.121666	0.296033	-0.511216	0.0831237	0.298213	87.7899	84.1144	97.6252	44.7835	62.3951	59.71	54.5886	66.8783	70.3954	75.2961	97.1063	99.8629	34.5432	41.8989	49.7654	95.9278	107.618	63.4946
1110013H19Rik	-0.0982332	0.711993	NA	0.147246	0.410217	NA	0.550249	0.396529	0.594683	-0.151221	0.566217	NA	-0.323688	0.196804	NA	0.553235	0.279655	NA	0.472341	0.515582	0.722676	0.266235	0.482736	NA	11.3802	6.47034	13.4347	6.24886	0	4.97584	2.95073	0	7.46618	9.59656	4.44762	4.57387	5.07988	7.15348	6.35303	4.41047	2.41839	0
1110018N20Rik	-0.203648	0.441206	NA	0.0257202	0.597256	NA	-0.706274	0.313739	NA	0.0351292	0.723079	NA	-0.0144789	0.864734	NA	-0.298048	0.325123	NA	-1.20155	0.0745049	NA	-0.128588	0.71657	NA	0	0	1.79129	0	0	0.995167	0	3.99274	7.46618	0	0	0	4.06391	2.04385	2.11768	0	3.62758	1.00785
1110019D14Rik	0.057868	0.869392	0.970773	0.0092875	0.962409	NA	0.146135	0.798131	0.89166	-0.0325393	0.916676	0.980601	-0.0429649	0.880358	NA	-0.473846	0.319569	0.632419	-0.468521	0.411294	0.639493	-0.448658	0.253764	0.562676	13.8188	12.9407	14.3303	3.12443	19.7037	14.9275	20.6551	25.9528	12.7992	19.9313	15.5667	4.57387	9.14379	15.3289	11.6472	23.155	24.1839	16.1256
1110020A21Rik	0.346622	0.309827	0.717564	-0.193925	0.383953	0.973506	1.19125	0.0216466	0.0704635	-0.437304	0.156938	0.51261	-0.130555	0.658992	NA	0.323321	0.412321	0.712585	0.818623	0.0650226	0.190057	-0.597136	0.123394	0.382112	47.1464	18.4867	26.8693	33.3272	22.9877	21.8937	23.6059	25.9528	17.0656	45.7682	53.3714	26.6809	9.14379	13.285	12.7061	45.2073	21.7655	28.2198
1110025M09Rik	-0.414491	0.248552	0.660398	-0.0700057	0.705265	NA	-0.152518	0.816345	0.901982	-0.219011	0.483381	NA	-0.0701225	0.792485	NA	-0.191575	0.6936	0.885189	-0.844497	0.121164	0.295208	-0.658367	0.0998529	0.335966	6.50296	3.69734	19.7042	13.5392	4.3786	6.96617	28.032	10.98	36.2643	16.2403	8.15396	12.9593	4.06391	10.2193	20.1179	15.4367	21.7655	8.06281
1110028F11Rik	0.660385	0.0677712	0.343411	0.194525	0.30757	NA	-0.501874	0.337736	0.536796	0.272478	0.386597	NA	-0.0523995	0.856881	NA	-0.615824	0.216483	0.523663	0.359897	0.592457	0.780433	1.14498	0.00399787	0.0367937	13.0059	8.319	27.765	8.33181	14.2305	21.8937	4.4261	3.99274	10.666	15.5021	4.44762	7.62312	22.3515	23.5043	27.5298	24.2576	20.5563	8.06281
1110032A03Rik	0.203635	0.315512	0.722228	0.085288	0.624343	0.996789	-0.139886	0.44694	0.641009	0.0284511	0.884281	0.970703	-0.0595732	0.748336	0.91945	-0.191087	0.345153	0.655977	0.0245183	0.915629	0.959793	0.259074	0.176465	0.468197	269.06	243.1	332.284	313.484	251.77	236.85	199.174	236.57	330.645	301.184	271.305	213.447	334.256	307.599	284.827	331.888	280.533	283.206
1110035H17Rik	-0.179468	0.605711	0.885492	0.0577811	0.685256	NA	1.19855	0.105008	0.236553	0.702953	0.0221044	NA	0.533902	0.0581217	NA	-0.4317	0.402073	0.704145	-1.05017	0.126508	0.303374	-1.12799	0.00420765	0.0381396	1.62574	9.24334	7.16515	18.7466	25.177	10.9468	19.1798	13.9746	4.26639	2.95279	8.89523	0.762312	0	2.04385	1.05884	0	18.1379	8.06281
1110038B12Rik	-0.828418	0.000200235	0.00506014	-0.177173	0.292765	0.969185	0.442614	0.0276905	0.0860041	0.10393	0.567033	0.846301	0.299893	0.0922876	0.388303	1.17488	3.53761e-07	1.00564e-05	0.307625	0.145147	0.332907	-0.327085	0.0919303	0.320398	248.738	222.764	204.207	260.369	276.947	310.492	218.354	176.679	234.651	235.485	254.255	295.777	167.636	170.661	153.531	125.698	119.71	85.6673
1110038F14Rik	-0.0360483	0.86984	0.970865	-0.13211	0.508792	0.996789	-0.162485	0.522721	0.705083	-0.306273	0.209319	0.58056	-0.142325	0.562053	0.844143	-0.217818	0.364688	0.672405	-0.260663	0.290049	0.523474	-0.261076	0.219322	0.523288	141.439	91.509	107.477	128.102	70.0577	100.512	131.308	151.724	180.255	112.206	130.463	144.839	130.045	120.587	130.237	175.316	145.103	131.021
1110046J04Rik	-0.179028	0.595713	0.882677	-0.0493941	0.732573	NA	0.114753	0.874281	0.935507	0.0740454	0.802543	NA	0.154848	0.537596	NA	0.356112	0.49562	0.772127	0.129932	0.853729	0.929609	-0.163056	0.680234	0.876652	16.2574	0.924334	1.79129	12.4977	9.85186	7.96134	1.47537	13.9746	6.39958	4.42918	1.48254	19.8201	4.06391	3.06578	9.52954	5.51309	2.41839	7.05496
1110051M20Rik	0.503449	0.159707	0.547538	-0.174766	0.387417	0.973506	0.391143	0.5336	0.713196	-0.104181	0.745031	0.921824	0.186462	0.525935	NA	0.10101	0.818877	0.940916	0.825773	0.140185	0.325016	-0.0632308	0.876369	0.956845	25.199	3.69734	24.1824	26.0369	18.6091	26.8695	13.2783	5.98911	21.3319	35.4334	35.5809	10.6724	22.3515	4.0877	10.5884	20.9497	21.7655	31.2434
1110059E24Rik	-0.400977	0.0644263	0.331995	0.00531485	0.978408	0.998111	-0.294292	0.193275	0.367202	-0.0926088	0.692238	0.900735	-0.0940284	0.658825	0.888167	-0.217902	0.379875	0.685549	-0.65471	0.0117152	0.0505274	-0.336496	0.115666	0.366737	138.188	133.104	137.034	144.765	118.222	113.449	236.059	159.709	252.783	107.777	174.198	125.019	167.636	194.166	138.708	164.29	141.476	168.311
1110059G10Rik	-0.157008	0.499294	0.842029	-0.124879	0.528529	0.996789	0.292983	0.258624	0.447838	-0.0814386	0.717318	0.910564	0.0671249	0.767478	0.926803	0.179513	0.449966	0.739114	0.0131351	0.960385	0.981466	-0.415217	0.0767995	0.2843	111.363	122.936	176.442	167.678	113.844	150.27	106.226	160.708	186.654	128.446	183.835	150.175	121.917	104.236	104.825	127.904	135.43	139.083
1110065P20Rik	0.46314	0.0443349	0.263126	-0.0531059	0.767441	0.996789	-0.160571	0.436497	0.631514	-0.236411	0.244276	0.612995	-0.167855	0.407174	0.751333	0.14067	0.517829	0.786933	0.650488	0.00991192	0.0440608	0.710872	0.000986866	0.012067	150.381	194.11	182.711	159.346	162.008	137.333	89.9973	107.804	146.124	177.167	171.974	203.537	202.179	191.1	193.767	164.29	181.379	150.17
1190002N15Rik	-0.00659418	0.9772	0.995706	-0.189335	0.320748	0.969185	0.00190332	0.993027	0.99635	-0.211843	0.334843	0.698276	0.00804865	0.967882	0.991359	0.620016	0.0139388	0.088605	0.634537	0.0146115	0.059915	0.37557	0.0816069	0.295238	206.469	225.537	167.485	194.756	170.766	234.86	115.079	157.713	175.988	304.875	169.009	239.366	161.54	231.977	202.238	179.727	147.522	120.942
1190005I06Rik	0.341844	0.205029	0.611744	-0.259094	0.246268	0.954371	0.615464	0.164905	0.326462	-0.193207	0.511817	0.816352	0.138487	0.622878	0.872533	-0.284434	0.379372	0.685549	0.0855678	0.811618	0.908043	-0.832354	0.0137869	0.0918571	52.0237	55.46	33.1388	54.1568	74.4363	33.8357	67.8668	66.8783	49.0635	85.6308	71.9031	38.8779	29.4633	13.285	44.4712	95.9278	73.7608	73.5731
1190007I07Rik	-0.138405	0.629558	0.896461	-0.0298705	0.888299	0.996789	-1.16721	5.89476e-06	5.62312e-05	-0.305853	0.254609	0.62441	-0.254256	0.328739	0.690939	-0.380898	0.246802	0.559092	-0.573446	0.0550399	0.167607	0.510246	0.0298527	0.15534	63.4038	77.644	67.1733	54.1568	64.5844	44.7825	85.5712	96.8239	140.791	81.2016	64.4904	69.3704	188.972	146.135	141.884	111.364	129.384	47.369
1200007C13Rik	-0.00221208	0.985866	NA	-0.04672	0.544126	NA	0.195025	0.680544	NA	0.0700797	0.731648	NA	0.135628	0.364309	NA	0.301306	0.415591	NA	0.532308	0.397941	NA	-0.0431484	0.782209	NA	0	1.84867	0	5.20738	0	3.98067	0	0.998184	0	2.21459	0	3.81156	0	0	0	1.10262	0	0
1300002E11Rik	-0.444688	0.0490254	0.279181	-0.148288	0.427096	0.978632	0.414004	0.127816	0.27322	-0.0925009	0.663954	0.88952	0.0774902	0.714897	0.908676	-0.0316129	0.894984	0.965273	-0.517888	0.0271442	0.0974263	-1.04152	1.22163e-05	0.000294835	121.93	120.163	131.66	123.936	125.885	146.29	239.009	220.599	156.79	138.781	149.736	138.741	77.2142	122.631	76.2363	125.698	180.17	129.005
1300014J16Rik	-0.131593	0.607898	NA	-0.0942764	NA	NA	-0.36216	0.618281	NA	0.0891067	0.714227	NA	0.366525	0.0979108	NA	0.513806	NA	NA	0.464814	0.520084	0.726003	0.00492411	0.988428	NA	0.81287	3.69734	0	18.7466	3.28395	3.98067	2.95073	0	5.33298	0	0	18.2955	2.03195	2.04385	4.23535	1.10262	1.20919	2.0157
1300017J02Rik	-0.298332	0.0426683	0.258399	0.00949599	0.941267	0.996865	-1.03137	2.43061e-19	9.48112e-18	0.811889	3.03256e-07	3.55711e-05	0.810075	1.56809e-08	2.61745e-06	-0.719561	9.78661e-06	0.000202454	-1.03735	1.55976e-12	4.97468e-11	0.00252591	0.98291	0.995192	990.075	1065.76	1049.69	2217.3	1905.79	1501.71	1906.17	2275.86	2166.26	1056.36	1132.66	898.003	1918.16	2198.16	2225.68	2013.38	1565.91	1530.93
1500002C15Rik	0.0371412	0.792004	NA	-0.00594522	0.918495	NA	-0.0380297	0.944169	NA	-0.0543593	0.585295	NA	-0.0345789	0.683084	NA	-0.00996895	0.973448	NA	0.103935	0.830958	NA	0.0335854	0.844271	NA	0.81287	0.924334	0	0	0	0	0	0	1.0666	2.21459	0	0	2.03195	0	0	0	2.41839	0
1500002F19Rik	0.664467	0.0340095	NA	0.00666971	0.971966	NA	1.09258	0.108322	0.242265	-0.429263	0.158455	NA	-0.350917	0.184339	NA	0.370357	0.465765	0.750526	2.14924	0.00270304	0.015295	0.431407	0.190461	NA	20.3217	8.319	5.37386	4.1659	3.28395	5.971	0	0.998184	1.0666	11.073	13.3428	9.14774	4.06391	4.0877	3.17651	9.92356	6.04597	6.04711
1500004A13Rik	-0.271048	0.276136	NA	0.0788951	0.611942	NA	0.248547	0.72347	0.844353	-0.332682	0.160906	NA	-0.373187	0.0837648	NA	0.824766	0.0944083	NA	0.335887	0.644849	0.81397	0.249768	0.509998	NA	12.193	11.092	0.895644	2.08295	0	0.995167	0	2.99455	7.46618	3.69098	9.6365	3.04925	10.1598	3.06578	5.29419	0	1.20919	1.00785
1500005C15Rik	0.0646494	0.726166	NA	0.0222847	0.874075	NA	1.36818	0.0597826	0.155513	-0.0194906	0.938341	NA	-0.0409249	0.841755	NA	0.556793	0.250865	NA	1.21671	0.0967826	0.253187	-0.057618	0.753511	NA	11.3802	6.47034	0	12.4977	0	1.99033	0	0.998184	1.0666	4.42918	8.89523	2.28694	0	1.02193	0	0	0	4.0314
1500009L16Rik	0.0361245	0.841372	NA	0.00277214	0.954588	NA	-0.585913	0.355032	NA	-0.0116049	0.906814	NA	-0.0146153	0.863	NA	-0.196417	0.519426	NA	-0.200881	0.688433	NA	0.128435	0.623026	NA	0	0	0.895644	0	0	0	2.95073	0	0	0	0	0.762312	5.07988	0	1.05884	0	0	4.0314
1500011B03Rik	0.460551	0.160135	0.547809	-0.0361355	0.86952	0.996789	1.77197	2.52906e-06	2.57649e-05	-0.43591	0.113996	0.445259	-0.359406	0.184063	0.535255	1.09999	0.00123282	0.0128575	1.76843	1.80122e-06	2.38897e-05	-0.0500308	0.887836	0.960654	128.433	119.239	54.6343	59.3641	53.6379	98.5216	28.032	34.9364	21.3319	65.6995	137.876	112.822	29.4633	29.6358	21.1768	44.1047	27.8114	59.4632
1500015A07Rik	0.0796734	0.818437	0.957639	0.117995	0.534914	NA	-0.558018	0.319046	0.51673	0.122974	0.690779	NA	-0.0488172	0.859272	NA	-0.881113	0.0585235	0.240613	-0.912304	0.0891555	0.238874	0.0675492	0.854361	0.949481	10.5673	5.546	29.5563	5.20738	5.47325	29.855	19.1798	21.9601	26.6649	6.64377	11.8603	13.7216	16.2556	25.5481	30.7063	34.1812	14.5103	25.1963
1500026H17Rik	-0.289878	0.418705	0.794788	-0.140987	0.472574	NA	-0.99386	0.0625158	0.160682	-0.183059	0.568437	0.846846	0.0589162	0.837685	NA	0.334472	0.484714	0.765097	-0.0195072	0.971765	0.987341	0.42475	0.25109	0.560075	4.87722	12.9407	25.9737	10.4148	25.177	12.9372	10.3276	28.9473	24.5317	28.7897	28.1682	6.86081	43.687	21.4604	32.824	19.8471	15.7195	10.0785
1600002K03Rik	0.461455	0.155609	0.540996	-0.167922	0.453779	0.987177	0.390854	0.394104	0.592199	-0.377729	0.211815	0.582773	-0.142827	0.618608	0.871318	0.118163	0.751498	0.909845	0.708971	0.0933707	0.246789	0.00777813	0.983243	0.995242	30.0762	39.7464	42.0953	35.4102	32.8395	26.8695	29.5073	29.9455	22.3985	46.5064	30.392	64.0342	16.2556	19.4166	46.5889	33.0785	58.0413	36.2826
1600010M07Rik	0.080245	0.735508	NA	0.22312	0.135417	NA	1.84294	0.0112135	0.0416725	0.258379	0.307251	NA	-0.132405	0.611051	NA	0.0702569	0.877439	NA	0.336144	0.633704	NA	-0.0538204	0.83576	NA	19.5089	4.62167	7.16515	15.6221	3.28395	2.9855	0	0.998184	3.19979	2.21459	0	6.0985	2.03195	0	1.05884	0	4.83677	2.0157
1600012H06Rik	-0.0213823	0.907189	0.981788	-0.0489384	0.784581	0.996789	0.0776052	0.730447	0.849196	-0.0177216	0.934928	0.984862	0.0392929	0.855338	0.960284	-0.35554	0.0761289	0.285026	-0.384082	0.0581482	0.174811	-0.498126	0.00985752	0.0721926	203.217	157.137	166.59	129.143	224.403	189.082	224.256	240.562	253.85	185.287	193.471	172.282	172.716	189.056	134.472	228.242	249.094	229.79
1600014C10Rik	0.562869	0.00479343	0.0603643	-0.0694365	0.674578	0.996789	-0.548211	0.000767959	0.00433614	0.615554	0.000437475	0.0131228	0.711024	7.43422e-07	7.08005e-05	-0.763607	0.000926592	0.0101487	-0.185733	0.339574	0.571732	0.275111	0.072112	0.273566	390.178	430.74	470.213	742.572	677.589	752.347	489.822	505.081	557.83	564.72	349.138	455.1	725.408	642.791	517.772	951.559	921.405	501.91
1600020E01Rik	0.365244	0.173174	0.569054	0.372195	0.06989	0.750325	0.0963532	0.718247	0.840976	0.30862	0.205195	0.575241	-0.124752	0.585709	0.854073	-0.158392	0.579821	0.824324	0.252988	0.421572	0.649297	0.61598	0.0187153	0.113318	107.299	122.936	93.147	102.065	93.0453	94.5409	53.1132	71.8693	59.7294	82.678	66.7142	74.7066	85.3421	119.565	95.2954	87.1068	95.5263	68.5339
1600023N17Rik	0.0948841	0.473187	NA	0.0142462	0.769791	NA	-1.10457	0.11819	NA	0.0584962	0.555158	NA	0.0233754	0.783464	NA	-0.198316	0.436675	NA	NA	NA	NA	0.453869	0.109181	NA	0	0.924334	0	0	2.1893	0	0	0	0	0	0	0	4.06391	0	8.4707	0	3.62758	0
1600029O15Rik	0.157715	0.523159	NA	-0.052612	0.728996	NA	0.070305	0.923675	0.961018	-0.198074	0.42622	NA	-0.0955677	0.637986	NA	0.357996	0.478769	NA	1.1019	0.132902	0.31355	0.340019	0.3095	NA	2.43861	4.62167	5.37386	2.08295	5.47325	0	1.47537	0.998184	1.0666	7.38197	5.93015	3.04925	1.01598	8.1754	2.11768	1.10262	7.25516	0
1700001C19Rik	0.240727	0.414021	0.791502	-0.318851	0.154574	0.90969	-0.490759	0.241855	0.42904	0.471188	0.0901046	0.39656	0.894028	0.00114431	0.0242169	-0.199849	0.560932	0.814058	0.0741507	0.848884	0.926688	-0.0406751	0.898583	0.964689	30.8891	19.411	38.5127	73.9448	74.4363	69.6617	35.4088	42.9219	54.3964	31.0043	51.1476	59.4603	37.5911	34.7455	56.1184	58.4388	56.8321	49.3847
1700001G17Rik	0.0566504	0.650053	NA	-0.0286992	0.615609	NA	-0.0282711	0.952407	NA	-0.0577834	0.625198	NA	0.00534836	0.94965	NA	0.0769936	0.811953	NA	0.334241	0.4814	NA	0.0304309	0.845422	NA	0	0.924334	0	0	0	0.995167	0	0	0	0	3.70635	0	0	0	1.05884	2.20524	0	0
1700001L05Rik	-0.94594	0.00258617	0.0383986	0.0691289	0.738861	0.996789	-0.510949	0.288544	0.483535	0.256218	0.422753	0.764953	0.119868	0.686556	NA	-0.185063	0.678303	0.876976	-1.3577	0.00197307	0.011776	-0.580172	0.0598384	0.244616	29.2633	36.049	8.0608	33.3272	25.177	27.8647	73.7683	61.8874	43.7305	16.2403	11.8603	35.0663	36.5752	39.8551	32.824	19.8471	30.2298	24.1884
1700001L19Rik	-0.214646	0.345	NA	0.00277214	0.954588	NA	0.0833767	0.860279	NA	0.0726921	0.541724	NA	0.057219	0.568805	NA	-0.0895579	0.724035	NA	-0.904308	0.177743	NA	-0.35666	0.163322	NA	0.81287	0	0	0	0	3.98067	1.47537	7.98547	0	0.738197	0	0	0	0	0	0	0	2.0157
1700003E16Rik	0.0701618	0.796797	NA	-0.0265259	0.725918	NA	-0.236216	0.716088	NA	-0.114806	0.359034	NA	-0.0546958	0.520171	NA	-0.13351	0.769659	NA	-0.038658	0.956309	NA	-0.0220008	0.942375	NA	0	2.773	0	0	0	0	1.47537	0.998184	3.19979	0.738197	0	4.57387	0	3.06578	2.11768	3.30785	1.20919	3.02355
1700003F12Rik	0.196372	0.419649	NA	-0.307182	0.166729	0.917817	2.45402	0.00020161	0.00135647	-0.0672176	0.830413	0.952718	0.316455	0.286361	NA	2.30059	1.87943e-06	4.61733e-05	3.55673	3.2221e-08	5.9917e-07	0.0979754	0.701485	NA	21.1346	22.184	16.1216	41.659	33.9342	14.9275	2.95073	0	0	33.957	37.8047	25.9186	2.03195	0	3.17651	3.30785	1.20919	4.0314
1700003G18Rik	-0.296571	0.318945	NA	0.103868	0.318067	NA	0.586321	0.426443	0.622364	0.104973	0.537585	NA	-0.0554827	0.749996	NA	-0.164038	0.685789	NA	-1.07128	0.1439	0.330654	-0.420503	0.249051	NA	0	5.546	7.16515	8.33181	0	0	2.95073	8.98366	3.19979	0.738197	0	2.28694	2.03195	2.04385	1.05884	0	3.62758	2.0157
1700007K13Rik	0.110781	0.657418	NA	-0.0189742	0.852368	NA	0.154088	0.827687	NA	-0.180888	0.239422	NA	-0.122557	0.300887	NA	-0.0184597	0.96802	NA	0.273985	0.699554	NA	-0.00357044	0.990009	NA	1.62574	0	5.37386	0	0	0	4.4261	0	1.0666	1.47639	7.41269	0	0	4.0877	1.05884	1.10262	0	8.06281
1700007L15Rik	0.166716	0.624811	0.895008	0.183404	0.365791	NA	-0.984101	0.0316749	0.0955442	0.334031	0.295235	0.664527	0.0598488	0.839209	NA	-1.04907	0.0218549	0.123041	-0.983544	0.0666426	0.193227	0.440433	0.208343	0.510232	15.4445	14.7893	23.2867	16.6636	8.75721	32.8405	28.032	17.9673	30.9313	18.4549	7.41269	8.38543	33.5272	52.1182	28.5886	33.0785	18.1379	39.3062
1700008J07Rik	-0.289029	0.354525	0.752726	-0.0222282	0.919168	0.996865	0.320616	0.532241	0.712236	-0.236865	0.457145	0.785568	-0.167227	0.573027	NA	-0.165493	0.669534	0.872928	-0.531536	0.190095	0.398754	-0.76155	0.0293612	0.153836	38.2049	32.3517	11.6434	23.954	29.5556	10.9468	35.4088	46.9147	44.7971	25.8369	35.5809	24.394	14.2237	18.3947	30.7063	31.9759	31.439	34.2669
1700008O03Rik	-0.222918	0.235429	NA	0.114605	0.417919	NA	0.560908	0.446868	0.641009	0.0677114	0.770341	NA	-0.0965913	0.658782	NA	0.552508	0.161123	NA	0.0894495	0.902525	NA	0.0379675	0.904818	NA	1.62574	8.319	7.16515	3.12443	0	7.96134	2.95073	0	4.26639	1.47639	3.70635	3.04925	6.09586	2.04385	0	0	0	0
1700010I14Rik	-0.188856	0.599218	0.883549	0.0364434	0.8418	NA	1.00583	0.162017	0.322599	0.0186165	0.951635	NA	-0.0356865	0.896872	NA	-0.165847	0.747261	0.90849	-0.536139	0.396236	0.62573	-0.799324	0.0437059	0.19926	10.5673	8.319	7.16515	9.37328	7.66256	6.96617	4.4261	20.9619	11.7326	7.38197	7.41269	8.38543	6.09586	0	2.11768	14.334	9.67355	4.0314
1700011D18Rik	0.108027	0.620456	NA	0.0168204	0.792557	NA	-0.0530394	0.932624	NA	0.180766	0.300478	NA	0.152985	0.361924	NA	-0.327576	0.395019	NA	-0.181088	0.737888	NA	-0.00617818	0.977498	NA	0.81287	0.924334	0.895644	1.04148	0	8.95651	0	0	3.19979	0	1.48254	0	3.04793	0	0	1.10262	6.04597	0
1700012D14Rik	0.280226	0.432492	0.801003	-0.235976	0.268228	NA	-0.670873	0.198691	0.374044	0.367825	0.242961	0.612252	0.685052	0.0208713	NA	-0.0734209	0.869609	0.959085	0.328686	0.524231	0.729012	0.319361	0.404984	0.704397	11.3802	13.865	17.0172	42.7005	39.4074	21.8937	20.6551	20.9619	10.666	17.7167	18.5317	32.0171	29.4633	13.285	29.6475	22.0524	38.6942	12.0942
1700015H07Rik	0.0566504	0.650053	NA	0.00424596	0.937419	NA	-0.030172	0.955958	NA	0.0437769	0.732019	NA	0.0328822	0.780284	NA	-0.0572811	0.848428	NA	0.14659	0.753887	NA	0.0672206	0.666712	NA	0	0.924334	0.895644	0	2.1893	0.995167	0	0	0	1.47639	0	0	0	2.04385	0	1.10262	1.20919	0
1700015O11Rik	-0.215196	0.428782	NA	NA	NA	NA	-0.251567	0.595358	NA	0.0351292	0.723079	NA	0.025312	0.765056	NA	-0.281717	0.341013	NA	-1.29537	0.0587028	NA	-0.368636	0.235361	NA	0	0	0	0	1.09465	0	1.47537	5.98911	3.19979	0	0	0	0	0	2.11768	3.30785	0	1.00785
1700016C15Rik	0.187334	0.384244	NA	-0.1796	0.370295	0.973506	5.77968	1.55635e-23	7.87316e-22	-1.6197	1.15691e-09	2.82688e-07	-1.3636	1.19311e-07	1.45265e-05	4.47263	4.06697e-27	1.07454e-24	5.83385	1.99316e-24	1.55562e-22	-0.0066347	0.966778	NA	108.925	130.331	102.103	29.1613	26.2716	39.8067	1.47537	0	0	172.738	114.155	118.921	0	1.02193	0	1.10262	1.20919	4.0314
1700016D06Rik	0.142474	0.360548	NA	-0.0201759	0.678538	NA	-0.593847	0.289209	NA	-0.010238	0.918208	NA	0.025312	0.765056	NA	-0.193552	0.578863	NA	0.14659	0.753887	NA	0.207853	0.313401	NA	0	0	0	0	0	0.995167	0	0	0	0	1.48254	0	1.01598	4.0877	0	3.30785	1.20919	0
1700017B05Rik	0.381612	0.219231	0.628869	-0.612382	0.00066971	0.0786936	1.42343	5.85379e-07	6.81245e-06	-0.262163	0.185849	0.549419	0.413564	0.0445818	0.262445	0.750955	0.00257439	0.0236693	1.22701	0.000413382	0.00310257	-0.736673	0.0287326	0.151684	115.428	132.18	137.929	203.088	158.724	173.159	129.832	107.804	28.7981	211.862	243.878	201.25	46.7349	39.8551	50.8242	84.9016	129.384	160.248
1700017D01Rik	-0.0316433	0.799945	NA	0.0142462	0.769791	NA	-0.384609	0.512497	NA	0.0584962	0.555158	NA	0.0233754	0.783464	NA	NA	NA	NA	-0.184029	0.693884	NA	0.136714	0.532247	NA	0	0.924334	0	0	2.1893	0	0	0.998184	0	0	0	0	1.01598	3.06578	0	0	0	0
1700018L02Rik	-0.535294	0.139556	0.51082	0.0864931	0.616302	NA	-1.317	0.00372901	0.0165611	0.437349	0.155327	0.510103	0.358327	0.226087	NA	0.10227	0.845064	0.948245	-0.602127	0.360474	0.591353	0.805112	0.0262425	0.142922	13.8188	12.9407	16.1216	37.4931	25.177	10.9468	11.8029	13.9746	28.7981	0	14.0841	16.7709	40.6391	47.0086	30.7063	9.92356	9.67355	7.05496
1700019D03Rik	0.78452	0.009757	NA	-0.264684	0.0448048	NA	0.0826242	0.86734	NA	-0.417678	0.0968162	NA	0.0826443	0.540024	NA	0.191802	0.714043	0.895743	0.435307	0.380928	0.610825	0.0304309	0.845422	NA	0.81287	0	0.895644	2.08295	3.28395	0	0	0	0	19.9313	12.6016	0	1.01598	0	0	7.71833	4.83677	12.0942
1700019L13Rik	0.0784262	0.615364	NA	0.0461446	0.636175	NA	0.884534	0.166846	NA	0.0703632	0.676151	NA	0.00238964	0.988547	NA	0.00722736	0.984246	NA	0.303962	0.594303	NA	-0.0431484	0.782209	NA	0.81287	4.62167	1.79129	7.29033	0	0	0	0.998184	0	2.95279	0	0.762312	0	0	0	0	3.62758	0
1700020D05Rik	-0.0612418	0.775402	NA	-0.0459097	0.707831	NA	0.795247	0.232787	NA	0.236178	0.434763	NA	0.205624	0.350415	NA	0.784314	0.121298	NA	0.787533	0.283169	0.515564	-0.155156	0.476135	NA	0	11.092	0	11.4562	7.66256	7.96134	0	4.99092	0	4.42918	5.93015	6.0985	1.01598	0	0	1.10262	1.20919	1.00785
1700020I14Rik	0.160971	0.291203	0.698952	0.152723	0.245996	0.954371	0.258373	0.0643435	0.163979	0.241423	0.0934604	0.406567	0.0871442	0.511516	0.813911	-0.340768	0.0291871	0.15043	-0.177441	0.258739	0.484639	-0.260644	0.0679977	0.264127	632.413	640.563	669.046	668.628	669.926	721.496	693.422	677.767	580.229	592.034	598.946	538.955	481.573	581.475	549.537	659.366	763.001	764.959
1700021A07Rik	-0.0195647	0.956678	0.990606	-0.175622	NA	NA	-1.84645	0.011902	0.0437886	-0.0971377	0.712898	NA	0.275086	0.154773	NA	-0.159949	0.75947	0.913329	-0.254948	0.716124	0.857089	-0.00214324	0.995797	0.998811	2.43861	0	0	2.08295	7.66256	6.96617	10.3276	8.98366	10.666	20.6695	1.48254	0.762312	16.2556	10.2193	3.17651	11.0262	3.62758	14.1099
1700021F05Rik	-0.291917	0.147177	0.525517	0.0722706	0.701857	0.996789	-0.735629	0.000430656	0.00263571	-0.428313	0.0622406	0.326763	-0.493954	0.0250804	0.189044	-0.546085	0.0175009	0.104589	-0.872179	8.91291e-05	0.000806084	-0.0436384	0.814687	0.934115	131.685	131.255	142.407	96.8573	83.1935	87.5747	258.189	244.555	201.587	135.09	113.414	131.88	210.307	259.569	208.591	198.471	155.986	207.617
1700022H01Rik	0.0272192	0.82744	NA	-0.0152636	0.758164	NA	-0.239413	0.645177	NA	-0.00119138	0.991755	NA	0.0241422	0.776443	NA	0.0635642	0.811869	NA	0.229019	0.62646	NA	0.101193	0.520296	NA	0	0	0.895644	0	2.1893	0	0	0	0	0	2.22381	0	0	3.06578	0	1.10262	0	0
1700022N22Rik	0.221114	0.476458	0.827758	0.0938392	0.447515	NA	-0.224193	0.758016	0.866457	0.275088	0.243446	NA	0.13464	0.570365	NA	-0.49555	0.319121	NA	-0.213149	0.766815	NA	0.265018	0.458948	NA	3.25148	7.39467	4.47822	0	14.2305	9.95167	0	2.99455	6.39958	5.90557	0.741269	0	0	15.3289	4.23535	6.61571	10.8827	1.00785
1700025G04Rik	0.0829075	0.766393	0.943511	0.22531	0.277055	0.968163	0.680758	0.0280132	0.0868564	-0.0867797	0.747014	0.921824	-0.319059	0.221251	0.577587	0.364073	0.211831	0.516884	0.478003	0.117773	0.289249	0.0994619	0.728785	0.898409	103.234	79.4927	131.66	101.023	44.8807	85.5844	53.1132	55.8983	67.1956	81.9398	82.2809	86.9036	81.2782	51.0963	58.2361	76.0806	55.6229	57.4475
1700025N23Rik	NA	NA	NA	0.105126	0.394171	NA	1.90959	0.00932069	0.0360101	-0.00832266	0.960637	NA	-0.192822	0.352171	NA	0.347935	0.290934	NA	0.64568	0.264122	NA	NA	NA	NA	6.50296	4.62167	8.0608	0	0	6.96617	0	0	0	0	0	7.62312	0	0	0	0	0	0
1700027J07Rik	-1.25412	0.000224428	0.00561482	0.036644	0.46073	NA	-0.34622	0.610731	NA	NA	NA	NA	-0.0609968	0.475788	NA	NA	NA	NA	-3.25439	6.40375e-06	7.58821e-05	-1.0372	0.0100335	0.0729291	3.25148	0	0	0	0	0	10.3276	22.9582	10.666	0	0	0	2.03195	0	5.29419	0	0	0
1700028E10Rik	0.708933	0.0417251	0.255543	-0.311317	0.119288	0.871693	-0.0609146	0.923119	0.96085	-0.465406	0.145082	0.493814	0.118627	0.675008	NA	-0.217694	0.584746	0.826726	0.725022	0.167594	0.366399	-0.137649	0.730308	0.898645	27.6376	1.84867	11.6434	21.871	15.3251	14.9275	8.8522	11.9782	29.8647	28.7897	18.5317	45.7387	9.14379	17.3727	16.9414	33.0785	44.7401	33.2591
1700028J19Rik	-0.00284661	0.990213	NA	0.0657077	0.575683	NA	0.219271	0.766693	0.872678	0.1292	0.566707	NA	0.00165076	0.993322	NA	0.155904	0.734221	NA	0.219822	0.7572	NA	0.188937	0.551658	NA	0	7.39467	5.37386	0	9.85186	2.9855	1.47537	2.99455	0	1.47639	0.741269	4.57387	1.01598	7.15348	1.05884	2.20524	1.20919	1.00785
1700028K03Rik	-0.368875	0.268244	0.676628	-0.020674	0.863656	NA	0.191536	0.791371	NA	-0.0779658	0.731765	NA	-0.0256079	0.883461	NA	0.0720218	0.886531	NA	-0.672864	0.338778	0.570747	-0.546581	0.150085	NA	2.43861	0	6.26951	0	2.1893	4.97584	5.90146	5.98911	9.59937	1.47639	5.18888	3.81156	0	4.0877	2.11768	3.30785	4.83677	1.00785
1700028N14Rik	0.0539742	0.785137	NA	0.154831	0.236078	NA	1.51433	0.03874	0.111429	0.214971	0.39055	NA	-0.111376	0.627539	NA	0.0999491	0.82276	NA	0.337461	0.620435	NA	-0.0634065	0.73235	NA	0	12.9407	8.0608	5.20738	4.3786	3.98067	2.95073	0	0	1.47639	2.96508	1.52462	0	0	1.05884	0	2.41839	2.0157
1700029I15Rik	0.0181864	0.957765	0.990713	0.000528862	0.995619	NA	-1.34119	0.0676432	0.169852	0.650781	0.0237722	NA	0.475948	0.0484977	NA	-0.8055	0.12003	NA	-1.01986	0.162371	0.358458	0.232854	0.556913	0.813259	0.81287	0	4.47822	6.24886	14.2305	11.942	1.47537	11.9782	5.33298	2.21459	0.741269	2.28694	10.1598	1.02193	18.0002	7.71833	7.25516	5.03925
1700029J07Rik	0.0886105	0.800085	0.952504	0.0909196	0.425132	NA	-0.421583	0.556762	0.73096	0.380437	0.139713	NA	0.117702	0.600445	NA	-0.992788	0.0572022	0.237122	-1.07921	0.139082	0.32329	0.0335793	0.933675	0.978151	15.4445	1.84867	0	19.788	1.09465	6.96617	1.47537	19.9637	4.26639	2.21459	4.44762	0	10.1598	11.2412	6.35303	4.41047	14.5103	12.0942
1700030C10Rik	-0.411614	0.180328	0.578646	-0.20663	0.351324	0.969185	1.12301	0.00921947	0.0357301	0.336437	0.228847	0.601735	0.564007	0.0398215	0.248322	0.29576	0.384397	0.690319	-0.187924	0.602947	0.786899	-1.39324	3.88978e-05	0.000806015	36.5791	41.595	56.4256	115.604	60.2058	59.71	61.9654	93.8293	41.5973	50.9356	52.6301	69.3704	20.3195	21.4604	14.8237	41.8995	59.2505	35.2748
1700030J22Rik	-0.489057	0.175707	0.57206	-0.0622097	0.695751	NA	0.674471	0.361634	0.561117	0.25882	0.408728	NA	0.296502	0.262965	NA	-0.0318413	0.951294	0.985311	-0.902227	0.13014	0.309462	-1.20215	0.00298557	0.0293142	9.75444	0.924334	5.37386	12.4977	13.1358	8.95651	22.1305	9.98184	15.999	6.64377	6.67142	8.38543	0	2.04385	4.23535	2.20524	13.3011	7.05496
1700030K09Rik	0.194075	0.581932	0.877664	0.00122446	0.995392	NA	-0.743011	0.110388	0.245734	0.0804961	0.802326	0.94159	0.0749541	0.799289	NA	-0.316989	0.479189	0.760281	-0.0913826	0.863018	0.934016	0.53273	0.146003	0.420905	26.0118	12.9407	20.5998	6.24886	32.8395	27.8647	32.4581	11.9782	20.2653	31.0043	15.5667	12.9593	30.4793	49.0524	26.4709	14.334	31.439	33.2591
1700030M09Rik	-0.230638	0.330885	NA	0.0257202	0.597256	NA	-0.0494202	0.927735	NA	0.100484	0.382262	NA	0.0580637	0.645319	NA	-0.154176	0.540653	NA	-0.996211	0.122183	NA	-0.266991	0.342673	NA	0.81287	0	0.895644	0	2.1893	1.99033	8.8522	0.998184	0	0	0	0	0	0	2.11768	1.10262	0	1.00785
1700031P21Rik	0.25851	0.19773	NA	0.0650707	0.321338	NA	-0.190848	0.794582	NA	0.0584962	0.555158	NA	-0.0863112	0.541217	NA	-0.508419	0.173116	NA	NA	NA	NA	0.379871	0.152783	NA	1.62574	0	4.47822	1.04148	0	0.995167	0	0	0	0	0	0	4.06391	2.04385	2.11768	0	0	11.0864
1700034H15Rik	0.0620326	0.806336	NA	-0.03271	0.796116	NA	0.378805	0.608075	0.770133	-0.239562	0.258428	NA	-0.155954	0.36782	NA	0.509799	0.306989	NA	0.874524	0.232283	0.453194	0.134275	0.664306	NA	7.31583	0	7.16515	0	0	3.98067	2.95073	1.99637	0	0	4.44762	14.4839	0	4.0877	4.23535	3.30785	1.20919	2.0157
1700034P13Rik	-0.578583	0.098224	0.419726	0.0184622	0.904063	NA	-0.592908	0.360415	0.559869	-0.0568401	0.833283	NA	-0.0812036	0.739131	NA	0.405586	0.433131	0.728008	-0.458425	0.498064	0.709803	0.159574	0.692924	0.880587	11.3802	1.84867	8.0608	3.12443	2.1893	10.9468	13.2783	7.98547	9.59937	0.738197	11.119	7.62312	17.2716	9.19733	10.5884	2.20524	3.62758	4.0314
1700037C18Rik	0.138474	0.667208	0.913456	-0.0706231	0.584755	NA	-0.85067	0.240063	0.427236	-0.0888061	0.73183	NA	0.0410771	0.828834	NA	0.00234941	0.996418	0.998868	0.29281	0.687342	0.839854	0.434044	0.271542	0.583446	9.75444	0	0.895644	0	8.75721	4.97584	4.4261	0	8.53278	3.69098	12.6016	2.28694	15.2397	7.15348	6.35303	6.61571	3.62758	8.06281
1700037H04Rik	0.984719	0.00499045	0.0621157	-0.19254	0.279499	NA	-1.02848	0.0808033	0.194678	-0.251561	0.396282	NA	0.0487018	0.854086	NA	-0.695488	0.153734	0.434623	0.413898	0.520197	0.726004	0.50011	0.211046	0.513371	8.94157	7.39467	8.0608	6.24886	2.1893	18.9082	14.7537	8.98366	9.59937	37.648	2.96508	8.38543	20.3195	8.1754	30.7063	37.489	22.9747	38.2983
1700045H11Rik	-0.105907	0.68719	NA	NA	NA	NA	NA	NA	NA	0.296659	0.111715	NA	0.239694	0.129351	NA	-0.422351	0.22514	NA	-1.10348	0.0949132	NA	-0.39854	0.135921	NA	0	0	0	8.33181	0	5.971	10.3276	0	1.0666	0	0	0	0	0	0	4.41047	2.41839	0
1700047K16Rik	0.242384	0.280701	NA	-0.0354332	0.47319	NA	-0.376756	0.436399	NA	0.00600539	0.963334	NA	0.0623796	0.463759	NA	-0.278715	0.512234	NA	0.182327	0.724089	NA	0.0928279	0.650073	NA	0	0	0	0	3.28395	0	0	0	1.0666	2.95279	0	0	0	1.02193	2.11768	4.41047	1.20919	2.0157
1700047M11Rik	0.0779388	0.807919	0.954784	-0.0406263	0.734624	NA	0.376264	0.595256	NA	-0.153067	0.510702	NA	-0.0427916	0.799621	NA	-0.220628	0.672474	0.874412	-0.100277	0.891019	0.946874	-0.345032	0.294867	NA	0.81287	0	8.0608	0	3.28395	2.9855	11.8029	0	3.19979	1.47639	3.70635	7.62312	1.01598	0	3.17651	8.82094	4.83677	4.0314
1700048O20Rik	-0.3985	0.264867	0.674847	-0.0173536	0.931534	NA	0.223698	0.706746	0.833585	0.124966	0.697079	0.902587	0.150964	0.609253	NA	0.162961	0.746032	0.908112	-0.533105	0.398972	0.628399	-0.506804	0.21279	0.515453	17.0703	18.4867	10.7477	30.2028	13.1358	14.9275	54.5886	23.9564	1.0666	10.3348	28.9095	9.14774	23.3675	9.19733	5.29419	12.1288	3.62758	24.1884
1700049E15Rik	0.165856	0.316743	NA	-0.130439	0.199499	NA	0.195025	0.680544	NA	-0.194805	0.335821	NA	0.0434431	0.692579	NA	0.451749	0.338819	NA	1.33148	0.0555115	NA	NA	NA	NA	0	0	1.79129	0	4.3786	0	0	0	0	15.5021	1.48254	0	0	0	0	0	1.20919	4.0314
1700052K11Rik	-0.319083	0.267527	0.676384	-0.00740207	0.972824	0.998111	-0.794666	0.0604584	0.156944	0.0627907	0.843205	0.956291	0.0714099	0.809515	NA	-0.757156	0.0513991	0.220282	-1.19287	0.00318962	0.0175348	-0.376349	0.198945	0.498899	34.1405	14.7893	25.078	20.8295	26.2716	33.8357	51.6378	59.8911	72.5286	19.9313	37.8047	17.5332	46.7349	39.8551	48.7065	52.9257	45.9493	41.3219
1700054M17Rik	-0.0120219	0.957509	NA	0.0400255	0.440637	NA	-0.122027	0.851157	NA	NA	NA	NA	-0.0676808	0.449442	NA	-0.292268	0.330665	NA	-0.595253	0.280859	NA	0.0447237	0.87109	NA	0	0	4.47822	0	0	0	2.95073	1.99637	0	0	0	0	0	6.13155	0	3.30785	1.20919	0
1700054O19Rik	0.547394	0.102781	0.43012	-0.157376	0.225819	NA	-0.563511	0.444392	0.638713	-0.151424	0.556159	NA	0.139261	0.482036	NA	0.0314407	0.952037	0.985542	1.08271	0.1365	0.319709	0.345702	0.363953	NA	1.62574	6.47034	0	0	7.66256	9.95167	1.47537	2.99455	3.19979	8.85836	0	21.3447	4.06391	5.10963	7.41186	11.0262	15.7195	2.0157
1700055D18Rik	0.573429	0.103625	0.432208	0.0669648	0.719829	NA	0.329191	0.606781	0.769191	-0.111606	0.723793	NA	-0.179635	0.515411	NA	-0.0968322	0.847158	0.94951	0.998827	0.131894	0.312487	0.54917	0.174204	0.464263	30.0762	6.47034	5.37386	7.29033	12.0412	8.95651	5.90146	4.99092	2.13319	14.7639	10.3778	9.14774	7.11184	15.3289	8.4707	23.155	9.67355	5.03925
1700056E22Rik	-0.39165	0.27992	0.686806	-0.282237	0.114341	NA	0.139782	0.847466	0.919157	-0.390729	0.221496	0.593484	0.137846	0.579841	NA	0.509952	0.291656	0.604672	-0.0341405	0.950407	0.976513	-0.893771	0.0279754	0.149054	12.193	0	7.16515	6.24886	16.4198	6.96617	7.37683	28.9473	19.1987	19.9313	23.7206	11.4347	5.07988	9.19733	2.11768	5.51309	12.0919	15.1178
1700056N10Rik	-0.046868	0.885987	0.974886	0.0130339	0.919501	NA	0.18215	0.803678	0.895447	0.00829671	0.974922	NA	-0.0189275	0.935449	NA	0.00565565	0.991029	0.997485	-0.0835706	0.907778	0.956132	-0.114423	0.770084	NA	8.1287	0	9.85208	5.20738	6.56791	4.97584	4.4261	7.98547	5.33298	5.90557	10.3778	0	5.07988	8.1754	1.05884	8.82094	7.25516	0
1700057G04Rik	0.347743	0.126866	NA	0.0148177	0.803361	NA	-0.318961	0.626717	NA	0.21243	0.235821	NA	0.170575	0.295129	NA	-0.557785	0.20628	NA	0.14659	0.753887	NA	0.204919	0.316277	NA	0.81287	1.84867	0	14.5807	0	0	0	0	0	1.47639	0	0	0	6.13155	0	5.51309	2.41839	2.0157
1700061I17Rik	-0.65234	0.0709057	0.353375	-0.0439575	0.641932	NA	-2.39835	0.000497235	0.00298673	-0.068345	0.724564	NA	0.0193204	0.895785	NA	-0.696288	0.179656	0.474171	-2.00989	0.00237082	0.0137212	-0.0865887	0.825195	0.937868	3.25148	0.924334	0	3.12443	0	1.99033	20.6551	22.9582	15.999	1.47639	0	6.86081	14.2237	8.1754	31.7651	8.82094	10.8827	6.04711
1700062C10Rik	0.0363693	0.803841	NA	0.0255225	0.692335	NA	0.406198	0.421776	NA	0.105324	0.502308	NA	0.0388111	0.799448	NA	-0.0544352	0.847365	NA	0.0283554	0.95204	NA	-0.0431484	0.782209	NA	0	0.924334	2.68693	3.12443	1.09465	0.995167	1.47537	0	0	0	1.48254	0	0	0	0	0	2.41839	0
1700063D05Rik	-0.10344	0.724741	NA	-0.1603	0.136216	NA	-0.682611	0.296987	NA	-0.233656	0.300578	NA	0.0676505	0.541929	NA	0.308696	0.538966	NA	0.210902	0.77218	0.888169	-0.140945	0.682807	NA	0	0.924334	0	0	1.09465	2.9855	1.47537	4.99092	4.26639	6.64377	0.741269	6.86081	2.03195	5.10963	0	5.51309	1.20919	1.00785
1700065D16Rik	-0.0610746	0.624757	NA	-0.0306159	0.530395	NA	-0.139919	0.767699	NA	0.0214503	0.863882	NA	0.0623796	0.463759	NA	0.13029	0.607238	NA	0.00946617	0.986425	NA	-0.0563218	0.759864	NA	0	0	0	0	3.28395	0	0	0.998184	1.0666	0	2.22381	0	0	0	1.05884	0	0	0
1700066B19Rik	-0.00221208	0.985866	NA	0.0135118	0.873541	NA	0.138418	0.84673	NA	-0.0348395	0.809588	NA	-0.0576759	0.678365	NA	0.208306	0.530027	NA	0.379552	0.51196	NA	0.199762	0.421198	NA	5.69009	0.924334	0	0	3.28395	0	0	0	1.0666	5.16738	0	0	3.04793	1.02193	1.05884	0	1.20919	0
1700066M21Rik	0.0391102	0.879111	0.97254	-0.357605	0.103149	0.846983	-0.123584	0.674423	0.813738	-0.449401	0.104895	0.427452	0.00284479	0.991009	0.998542	0.291296	0.367612	0.675374	0.353475	0.291356	0.524949	-0.0797807	0.751306	0.907974	60.9652	76.7197	76.1297	61.4471	84.2881	67.6714	81.1451	88.8384	77.8616	164.618	63.7492	94.5267	72.1344	76.6444	83.6482	89.3121	100.363	66.5182
1700066O22Rik	0.238128	0.286774	NA	0.0607411	0.470184	NA	0.140255	0.845061	NA	0.198959	0.280566	NA	0.0811199	0.655649	NA	-0.451904	0.29139	NA	0.0296084	0.951052	NA	0.154827	0.507919	NA	0.81287	2.773	1.79129	4.1659	0	4.97584	0	0	1.0666	0.738197	0.741269	0	1.01598	2.04385	1.05884	2.20524	1.20919	4.0314
1700067K01Rik	-0.324061	0.210476	NA	0.00221425	0.979978	NA	-0.315652	0.663881	NA	0.22174	0.320803	NA	0.235285	0.270423	NA	0.163703	0.653236	NA	-0.491104	0.490767	0.704306	-0.102337	0.760719	NA	0.81287	3.69734	0.895644	10.4148	4.3786	1.99033	0	2.99455	9.59937	0	5.18888	0	1.01598	8.1754	0	0	1.20919	1.00785
1700073E17Rik	-0.107671	0.738462	0.936029	0.0102652	0.936635	NA	-0.456181	0.53055	0.710972	0.186848	0.47891	NA	0.14122	0.539137	NA	-0.184611	0.716651	NA	-0.504823	0.486304	0.700814	0.00557538	0.988598	NA	2.43861	1.84867	5.37386	6.24886	2.1893	7.96134	1.47537	5.98911	8.53278	4.42918	2.96508	1.52462	10.1598	3.06578	3.17651	6.61571	4.83677	1.00785
1700080G11Rik	-1.31478	0.000217394	0.00545703	0.035333	0.469627	NA	-2.02065	0.00541255	0.0227403	0.256087	0.143633	NA	0.147208	0.373271	NA	-1.3148	0.00736346	NA	-4.63054	3.6705e-12	1.13499e-10	-1.16946	0.0016424	0.0179152	2.43861	0	0	3.12443	3.28395	2.9855	30.9827	36.9328	34.1311	0	0	0	11.1757	12.2631	8.4707	9.92356	8.46435	3.02355
1700081N11Rik	0.10066	0.580076	NA	0.0285299	0.676505	NA	0.409936	0.487385	NA	-0.0268658	0.793123	NA	-0.0714529	0.52212	NA	-0.123365	0.728072	NA	0.108621	0.829224	NA	-0.00670474	0.966596	NA	0	0	5.37386	1.04148	0	0	1.47537	0	0	0	2.22381	0	0	0	1.05884	0	1.20919	3.02355
1700082M22Rik	-0.269668	0.24255	NA	0.0354726	0.729931	NA	0.701743	0.31965	NA	0.00718539	0.969875	NA	-0.0541721	0.757661	NA	0.300595	0.41144	NA	-0.193453	0.789868	NA	-0.299033	0.324663	NA	5.69009	0	3.58258	0	3.28395	2.9855	2.95073	1.99637	3.19979	4.42918	0	1.52462	0	1.02193	1.05884	0	0	1.00785
1700084E18Rik	-0.0527055	0.884024	0.974548	-0.132515	0.480783	NA	0.378724	0.595614	0.761596	-0.115665	0.71264	NA	0.0931337	0.735703	NA	0.226826	0.649112	0.861287	0.174961	0.777358	0.890148	-0.367379	0.353397	0.662346	9.75444	12.9407	4.47822	18.7466	5.47325	8.95651	22.1305	6.98729	6.39958	21.4077	13.3428	6.0985	0	3.06578	14.8237	7.71833	12.0919	12.0942
1700086D15Rik	-0.0938733	0.573942	NA	-0.16111	0.142357	NA	-0.154859	0.778175	NA	-0.02905	0.913434	NA	0.332557	0.093656	NA	0.839772	0.0736905	NA	0.879315	0.226807	0.446301	-0.0394437	0.864614	NA	1.62574	0	0	7.29033	3.28395	6.96617	0	0	4.26639	7.38197	11.8603	0	0	0	3.17651	0	1.20919	0
1700086O06Rik	-0.850123	0.00992538	0.100669	0.171635	0.425562	0.977308	0.41228	0.416975	0.612901	0.00698099	0.982159	0.995578	-0.222529	0.453589	0.778359	0.645366	0.124004	0.380614	-0.361742	0.373172	0.603634	-0.315185	0.342904	0.652936	76.4098	53.6114	8.95644	51.0323	22.9877	26.8695	39.8349	52.9038	38.3975	25.0987	29.6508	45.7387	30.4793	23.5043	45.53	23.155	14.5103	19.1492
1700086P04Rik	0.136624	0.642222	NA	-0.0487842	0.777836	NA	1.44406	0.0470162	0.129043	-0.735657	0.00536276	NA	-0.517632	0.0168167	NA	0.654874	0.210821	0.515501	1.27028	0.070952	0.20225	-0.149499	0.642603	NA	11.3802	1.84867	17.0172	0	0	0	1.47537	0.998184	6.39958	4.42918	25.2032	6.86081	2.03195	0	3.17651	0	6.04597	8.06281
1700088E04Rik	0.0816908	0.793911	0.950773	-0.103919	0.560617	NA	1.0321	0.151847	0.309039	-0.0289769	0.926186	NA	0.136584	0.615348	NA	0.586518	0.260989	0.574425	0.941425	0.173218	0.374781	-0.200968	0.568366	NA	14.6317	4.62167	4.47822	7.29033	17.5144	7.96134	0	4.99092	7.46618	11.073	5.18888	18.2955	1.01598	3.06578	3.17651	5.51309	9.67355	1.00785
1700093K21Rik	0.130573	0.540467	NA	-0.0475281	0.536611	NA	-0.382481	0.537015	NA	0.30163	0.234819	NA	0.353956	0.0819121	NA	0.00552491	0.98985	NA	0.413659	0.535542	NA	0.15404	0.541738	NA	0	0	1.79129	8.33181	5.47325	4.97584	0	0.998184	1.0666	2.95279	0	3.04925	0	6.13155	0	1.10262	4.83677	0
1700096K18Rik	-0.1933	0.571932	0.875037	-0.368023	0.093523	0.815371	-0.850701	0.0710291	0.176434	-0.239253	0.435337	0.77328	0.296155	0.318522	NA	0.0710173	0.853544	0.952458	-0.182214	0.696179	0.845415	-0.129759	0.718374	0.892794	17.8831	10.1677	30.4519	28.1199	31.7449	26.8695	14.7537	39.9274	72.5286	27.3133	50.4063	34.304	47.7509	33.7235	31.7651	25.3602	42.3218	37.2905
1700102P08Rik	-0.0720381	0.74071	NA	-0.0271855	0.636193	NA	-0.713091	0.276708	NA	-0.0492502	0.685081	NA	0.00534836	0.94965	NA	-0.0147016	0.968178	NA	-0.243763	0.714858	NA	0.0772871	0.798338	NA	0.81287	0	0	0	1.09465	0	4.4261	0	1.0666	0.738197	2.22381	0	0	4.0877	3.17651	1.10262	0	2.0157
1700108F19Rik	0.111542	0.692935	NA	-0.107946	0.200153	NA	-1.75593	0.0154626	0.0540389	0.02762	0.904092	NA	0.179575	0.197305	NA	-0.0776888	0.874353	NA	0.175564	0.810762	NA	0.430573	0.242042	NA	0	0	0	5.20738	0	4.97584	2.95073	2.99455	1.0666	0.738197	2.96508	5.33618	10.1598	0	10.5884	4.41047	0	6.04711
1700109H08Rik	-0.302991	0.379461	0.770955	-0.0840004	0.674356	NA	0.581764	0.361678	0.561132	0.603447	0.0584462	0.316759	0.673226	0.0234194	NA	0.975719	0.0572644	0.237299	0.599051	0.324882	0.558537	-0.141334	0.727414	0.897725	15.4445	8.319	9.85208	32.2858	24.0823	30.8502	4.4261	9.98184	9.59937	12.5493	17.7905	11.4347	6.09586	7.15348	6.35303	2.20524	4.83677	6.04711
1700110K17Rik	NA	NA	NA	-0.228264	0.142259	NA	0.664137	0.35004	NA	-0.451284	0.111083	NA	-0.00745845	0.969416	NA	1.74266	0.000725346	0.00831499	2.64752	0.000294924	0.00230737	0.100725	0.521642	NA	8.1287	0	3.58258	5.20738	0	5.971	0	0	0	2.21459	22.9793	15.2462	3.04793	0	0	0	0	0
1700112J16Rik	-0.0850665	0.749094	NA	-0.0855414	0.396691	NA	-1.53072	0.0369353	0.107421	-0.195709	0.387588	NA	0.0218852	0.881285	NA	0.249248	0.58857	NA	0.216634	0.767796	0.885885	0.579733	0.145083	0.419537	4.06435	0	0	2.08295	1.09465	1.99033	4.4261	4.99092	1.0666	4.42918	9.6365	0	12.1917	14.307	3.17651	0	0	7.05496
1700113A16Rik	0.171269	0.634403	0.899134	-0.0730634	0.698025	NA	-0.978865	0.0828296	0.198086	0.42507	0.186702	0.55086	0.470179	0.10628	NA	-0.0362738	0.941068	0.982426	0.252007	0.690267	0.841279	0.703653	0.0785798	0.288721	10.5673	3.69734	14.3303	21.871	13.1358	29.855	4.4261	17.9673	5.33298	12.5493	14.8254	8.38543	20.3195	22.4824	22.2356	13.2314	15.7195	8.06281
1700119H24Rik	0.119755	0.737839	0.935932	-0.258602	0.241681	0.954371	1.77384	0.00247896	0.0118306	-1.05461	0.000959063	0.0236618	-0.580253	0.0500044	NA	0.963203	0.0226447	0.126447	1.2439	0.0102418	0.0453163	-0.725876	0.0741946	0.278637	13.8188	32.3517	35.8258	8.33181	13.1358	11.942	10.3276	16.9691	19.1987	21.4077	54.1127	51.0749	3.04793	10.2193	4.23535	23.155	16.9287	14.1099
1700120C14Rik	-0.0460641	0.895798	0.978236	-0.183295	0.293896	NA	-0.601021	0.373618	0.572251	-0.134038	0.672237	NA	0.172628	0.503606	NA	0.649296	0.199227	0.499975	0.703864	0.255299	0.480636	0.388539	0.339522	0.649998	15.4445	4.62167	0.895644	8.33181	19.7037	5.971	5.90146	10.98	5.33298	9.59656	20.7555	12.197	13.2077	18.3947	6.35303	5.51309	4.83677	10.0785
1700120K04Rik	-0.122923	0.401845	NA	0.0218872	0.771199	NA	-0.177095	0.79643	NA	0.00414972	0.976483	NA	-0.034184	0.793733	NA	0.192662	0.457374	NA	-0.00359485	0.995475	NA	0.179543	0.529857	NA	0	6.47034	0	0	0	3.98067	2.95073	0.998184	0	0	0	3.81156	0	0	9.52954	0	0	0
1700122E12Rik	-0.0316433	0.799945	NA	-0.0124572	0.858325	NA	-1.02442	0.164488	0.325916	-0.0584389	0.625004	NA	-0.0351811	0.720144	NA	0.192662	0.457374	NA	0.268923	0.621312	NA	0.543179	0.0956217	NA	0.81287	1.84867	0	1.04148	0	0	0	0	1.0666	0	0	3.81156	2.03195	6.13155	5.29419	0	0	0
1700123M08Rik	-0.196567	0.268912	NA	-0.0405467	0.441884	NA	-0.656923	0.256113	NA	0.0595724	0.736502	NA	0.114388	0.313055	NA	0.224091	0.421408	NA	-0.246677	0.719686	NA	0.0280234	0.923019	NA	0	0	0	4.1659	0	1.99033	0	3.99274	2.13319	0	2.96508	0.762312	7.11184	0	0	0	0	0
1700123O20Rik	-0.0480483	0.803049	0.953026	-0.261485	0.125041	0.880789	-0.329952	0.101497	0.230638	-0.118161	0.578241	0.850984	0.160506	0.44238	0.77035	0.344283	0.0894933	0.313556	0.301002	0.143615	0.33028	0.30987	0.0989524	0.333913	185.334	219.067	196.146	232.249	290.082	159.227	216.879	188.657	198.387	256.154	218.674	274.432	204.211	281.029	268.945	190.753	189.843	199.554
1810008I18Rik	0.0593861	0.770016	0.944262	0.0492338	0.812522	0.996789	-0.210436	0.472982	0.663095	-0.0441481	0.861643	0.962549	-0.0909491	0.722048	0.910721	-1.07067	7.56811e-06	0.000161668	-1.04168	2.34922e-06	3.03883e-05	-0.713478	0.000903637	0.0112284	82.9127	111.844	162.112	67.6959	144.494	114.444	246.386	233.575	228.252	116.635	124.533	98.3382	185.924	112.412	114.354	312.041	191.053	235.837
1810010H24Rik	0.0469639	0.871213	0.970907	-0.201212	0.35529	0.969195	0.209079	0.574962	0.745255	0.271834	0.287957	0.658579	0.515743	0.0387869	0.244164	0.253429	0.417678	0.715856	0.321441	0.351057	0.581774	-0.165561	0.605712	0.840556	56.9009	56.3844	49.2604	80.1937	88.6667	88.5699	38.3595	58.8929	61.8626	53.8884	80.7984	69.3704	27.4314	61.3155	49.7654	52.9257	60.4597	53.4161
1810012K16Rik	-0.0313677	0.88165	NA	0.0100516	0.851281	NA	0.275645	0.561658	NA	-0.0109954	0.912213	NA	-0.0254059	0.774271	NA	-0.14157	0.657226	NA	-0.393036	0.526357	NA	-0.213944	0.300252	NA	2.43861	0	0	0	1.09465	0	0	3.99274	1.0666	0	0	1.52462	0	0	0	0	0	4.0314
1810013D15Rik	-0.219512	0.520843	0.851683	-0.0344806	0.795625	NA	1.179	0.0852663	NA	0.0390168	0.875036	NA	0.0835357	0.690213	NA	-0.0825263	0.872796	0.959749	-0.556778	0.426771	0.653352	-0.983598	0.00639952	NA	3.25148	0.924334	6.26951	11.4562	0	3.98067	8.8522	10.98	4.26639	6.64377	5.93015	0.762312	0	0	0	9.92356	1.20919	4.0314
1810013L24Rik	0.265266	0.20486	0.611672	0.0801776	0.666415	0.996789	0.426187	0.0599595	0.155849	-0.202955	0.31514	0.682898	-0.284761	0.147211	0.482576	0.475923	0.0348308	0.170952	0.772365	0.00106668	0.00703004	0.427598	0.0422882	0.194986	268.247	303.181	193.459	196.839	198.132	212.966	143.111	126.769	140.791	245.081	183.835	285.105	146.301	202.341	213.885	160.982	180.17	160.248
1810014B01Rik	-0.228127	0.446229	0.80916	-0.486513	0.0299646	0.60013	-0.752483	0.0801124	0.193532	-0.873504	0.00394663	0.0653149	-0.165502	0.576276	NA	0.019761	0.956683	0.987028	-0.249455	0.474297	0.692298	-0.361391	0.236312	0.542503	17.0703	31.4274	33.1388	19.788	20.7984	24.8792	70.8176	55.8983	69.3288	43.5536	45.2174	74.7066	41.6551	69.4909	32.824	56.2335	73.7608	30.2355
1810017P11Rik	0.155713	0.615034	0.890466	0.364062	0.104243	0.851463	-0.976889	0.00310051	0.0142872	0.225233	0.455693	0.784918	-0.257218	0.345555	0.702169	-0.430632	0.25801	0.570927	-0.279953	0.501504	0.712659	1.21226	3.96929e-05	0.000817851	42.2692	61.9304	66.2777	39.5761	44.8807	46.7729	48.6871	47.9128	31.9979	39.8626	43.7349	20.5824	69.0864	153.289	123.884	52.9257	32.6482	61.4789
1810019D21Rik	-0.680026	0.0363304	0.235814	0.233032	0.298375	0.969185	-0.83255	0.00844712	0.0332059	0.41153	0.166653	0.526157	0.103477	0.704388	0.907019	-0.163307	0.699707	0.888198	-1.0673	0.00407651	0.0213709	0.157488	0.559804	0.814851	44.7078	49.914	42.9909	45.8249	62.3951	43.7874	57.5393	94.8275	68.2622	45.7682	28.9095	25.9186	92.4539	68.469	90.0012	52.9257	49.5769	13.1021
1810019N24Rik	-0.0316433	0.799945	NA	0.0475574	0.474553	NA	0.027402	0.966849	NA	0.20233	0.2304	NA	0.105978	0.511103	NA	0.02401	0.924092	NA	-0.0738224	0.874546	NA	0.108202	0.611182	NA	0	2.773	1.79129	0	12.0412	0	1.47537	0	0	0	0.741269	0	0	0	4.23535	0	0	0
1810021B22Rik	0.165312	0.583847	0.878362	0.0651308	0.771251	0.996789	-0.00171019	0.996305	0.99834	0.189523	0.539674	0.832778	0.108565	0.700846	0.905892	-0.424842	0.262377	0.576341	-0.264486	0.530114	0.73336	-0.119301	0.703432	0.885948	40.6435	39.7464	43.8866	52.0738	59.1111	27.8647	59.0146	35.9346	43.7305	29.5279	59.3015	24.394	39.6231	44.9647	39.177	67.2597	50.7861	41.3219
1810022K09Rik	-0.225197	0.149542	0.530735	0.085836	0.557744	0.996789	-0.167836	0.24607	0.433731	-0.143919	0.402834	0.749511	-0.227663	0.160134	0.503565	0.0492368	0.773982	0.920209	-0.182693	0.275095	0.504907	0.0814478	0.553452	0.811343	464.149	419.648	418.266	312.443	363.424	415.98	445.561	464.156	469.303	372.789	446.985	399.451	484.621	483.371	489.183	381.506	400.243	387.015
1810024B03Rik	-0.164	0.489009	0.835461	0.198078	0.334621	0.969185	0.177115	0.48819	0.677191	0.27013	0.276998	0.648047	0.0429934	0.852413	0.959733	-0.137756	0.610658	0.840807	-0.321684	0.259512	0.485584	-0.212197	0.36855	0.675316	132.498	136.801	100.312	124.977	160.914	96.5312	122.455	156.715	102.393	131.399	84.5047	88.4282	119.885	94.0171	110.119	100.338	113.664	120.942
1810026B05Rik	-0.751314	0.00202465	0.0317908	-0.190003	0.358432	0.969766	-0.35192	0.20313	0.380103	0.0266165	0.910307	0.978857	0.246055	0.310325	0.673048	0.54467	0.0471252	0.207942	-0.264426	0.302936	0.536651	-0.165577	0.459202	0.747996	117.053	85.963	71.6515	94.7743	140.115	105.488	128.357	117.786	154.657	95.2274	123.051	115.109	112.773	104.236	135.531	82.6963	76.1792	61.4789
1810030O07Rik	0.0520336	0.843829	0.9655	0.00345982	0.986908	0.998711	0.673371	0.0390329	0.112013	-0.00428133	0.986448	0.99662	-0.00357942	0.98866	0.997965	0.0590797	0.839145	0.947483	0.120445	0.67421	0.831945	-0.501462	0.0675858	0.263268	78.0355	125.709	78.8167	117.687	91.9507	70.6569	76.719	83.8475	95.9937	103.348	77.092	101.387	54.8628	43.9428	73.0598	68.3623	79.8067	118.926
1810032O08Rik	-0.361252	0.318145	0.723257	-0.242742	0.269801	0.963601	-0.0869167	0.862126	0.92787	-0.272381	0.386233	0.738763	0.0820832	0.782273	NA	0.933866	0.0338564	0.167283	0.453842	0.376874	0.606901	0.0174342	0.964316	0.988519	24.3861	12.9407	21.4955	24.9954	19.7037	20.8985	5.90146	22.9582	31.9979	33.2189	21.4968	35.0663	22.3515	23.5043	16.9414	9.92356	13.3011	15.1178
1810034E14Rik	0.142503	0.639283	0.901651	-0.295345	0.183958	0.929415	0.172143	0.662897	0.806659	-0.223903	0.452797	0.784918	0.124374	0.668142	0.891287	0.200908	0.525451	0.791299	0.381098	0.305593	0.53959	-0.237814	0.470091	0.754193	36.5791	36.049	63.5907	85.401	43.786	26.8695	29.5073	68.8747	46.9303	72.3433	50.4063	73.1819	36.5752	32.7016	49.7654	49.6178	61.6689	55.4318
1810037I17Rik	-0.140718	0.53201	0.856747	-0.012844	0.947075	0.996865	-0.620548	0.00613676	0.0252778	-0.420207	0.0527768	0.301227	-0.382721	0.0853248	0.373373	-0.242818	0.342412	0.653504	-0.405243	0.0619584	0.18358	0.195879	0.28268	0.595512	116.24	177.472	182.711	121.853	114.938	107.478	206.551	225.59	206.92	184.549	153.443	144.077	260.09	267.744	207.532	255.807	187.425	130.013
1810041H14Rik	-0.267601	0.446088	0.80916	-0.00923589	0.962693	NA	0.122368	0.852244	0.92239	-0.0522865	0.867011	NA	-0.0324585	0.907712	NA	0.582541	0.260482	0.574021	0.240793	0.692112	0.842197	0.048159	0.905337	0.96795	10.5673	10.1677	13.4347	12.4977	16.4198	2.9855	11.8029	6.98729	9.59937	11.8111	14.8254	8.38543	1.01598	9.19733	20.1179	4.41047	10.8827	2.0157
1810043G02Rik	0.0818186	0.804328	0.953318	-0.176204	0.429275	0.978632	0.0933885	0.845094	0.917653	0.323945	0.271656	0.642809	0.541592	0.0591485	0.306082	0.172012	0.649455	0.861404	0.288534	0.511623	0.720479	-0.130922	0.721013	0.894389	38.2049	16.638	39.4083	59.3641	41.5967	69.6617	38.3595	42.9219	18.1321	25.8369	45.9587	52.5995	17.2716	24.5262	45.53	30.8733	33.8574	42.3297
1810044D09Rik	0.0238485	0.937559	0.987311	-0.280828	0.209455	0.944754	-0.18009	0.667014	0.809114	0.385802	0.137627	0.484539	0.695729	0.011845	0.116746	0.247711	0.435954	0.729508	0.288218	0.422919	0.650245	-0.016521	0.959558	0.98737	61.7781	47.141	22.3911	72.9033	112.749	80.6086	44.261	35.9346	72.5286	62.0085	71.1619	57.1734	68.0705	50.0743	31.7651	52.9257	42.3218	60.4711
1810046K07Rik	-0.537328	0.0905769	0.403541	-0.148394	0.12834	NA	-3.55055	6.43559e-07	7.39385e-06	-0.294243	0.154153	NA	0.025312	0.765056	NA	0.216501	0.651255	NA	-1.04419	0.129074	0.307962	0.353423	0.382894	0.686775	0	0	0	1.04148	0	0	2.95073	5.98911	25.5983	2.95279	5.18888	3.81156	21.3355	16.3508	16.9414	0	7.25516	0
1810053B23Rik	1.69918	1.16215e-14	3.17181e-12	0.136701	0.472319	0.992716	1.76095	9.68057e-10	1.67246e-08	0.284767	0.197273	0.564921	0.137366	0.476969	0.794212	-0.485586	0.0422561	0.194909	1.33145	1.62148e-06	2.1683e-05	-0.224165	0.455704	0.746262	241.422	191.337	212.268	212.461	291.177	212.966	70.8176	67.8765	78.9282	205.219	232.759	132.642	31.4953	72.5567	76.2363	298.809	295.043	215.68
1810055G02Rik	-0.614521	0.015206	0.133795	-0.0356501	0.873571	0.996789	0.324008	0.412202	0.608437	-0.191571	0.490623	0.805928	-0.116965	0.680321	0.898373	-1.31497	5.24397e-06	0.000115628	-2.05876	4.34415e-12	1.33314e-10	-2.28147	3.4694e-19	6.1404e-17	110.55	39.7464	43.8866	51.0323	49.2593	70.6569	219.83	231.579	451.17	88.5836	50.4063	65.5588	44.703	54.162	52.9419	146.648	253.931	149.162
1810058I24Rik	0.0478784	0.759343	0.942061	-0.0641938	0.611993	0.996789	-0.648697	9.5766e-08	1.26243e-06	0.314178	0.0660832	0.337753	0.38218	0.0186361	0.15913	-0.309929	0.0478376	0.210025	-0.262343	0.0930396	0.24625	0.311137	0.0179726	0.110125	738.086	739.467	702.185	698.83	1125.3	1072.79	830.631	854.446	1055.93	786.179	717.549	788.993	1215.11	1089.37	1105.43	1057.41	822.251	955.443
1810059H22Rik	0.557331	0.0339794	0.225992	-0.0517986	0.813106	0.996789	-0.479034	0.087826	0.206887	-0.158736	0.572232	0.848263	-0.0895595	0.732887	0.914896	-0.370492	0.233546	0.544542	0.237335	0.485088	0.699993	0.594368	0.0171657	0.106837	70.7197	97.0551	63.5907	96.8573	56.9218	57.7197	56.0639	76.8602	71.462	97.442	99.3301	48.788	110.741	115.478	98.4719	132.314	78.5976	112.879
1810062G17Rik	0.0979352	0.782916	0.947694	0.00837708	0.966504	NA	1.61169	0.0188458	0.0631016	-0.0687156	0.829174	0.952145	-0.0749397	0.797192	NA	0.483613	0.337531	0.648205	0.760991	0.228108	0.447885	-0.423349	0.26563	NA	10.5673	12.9407	20.5998	17.7051	9.85186	10.9468	10.3276	6.98729	4.26639	14.7639	22.2381	6.0985	2.03195	0	6.35303	11.0262	6.04597	8.06281
1810062O18Rik	0.00751621	0.978077	NA	-0.0702983	0.544926	NA	0.595653	0.371768	NA	-0.102891	0.678466	NA	0.0433784	0.807228	NA	0.412458	0.414854	0.714014	0.58726	0.423629	0.650637	-0.253905	0.359546	NA	0	10.1677	0	0	8.75721	4.97584	1.47537	0	7.46618	2.21459	0.741269	17.5332	0	2.04385	0	1.10262	7.25516	1.00785
1810064F22Rik	0.24367	0.501299	0.842854	0.110503	0.621484	0.996789	1.77179	0.00222262	0.0107756	0.811175	0.00357315	0.0608033	0.652865	0.0118323	0.116732	1.23712	0.00429964	0.0358587	1.8194	0.000198023	0.00162441	0.0498393	0.901168	0.965512	44.7078	62.8547	42.9909	115.604	82.0988	77.6231	7.37683	10.98	11.7326	50.9356	51.8888	27.4432	28.4474	1.02193	3.17651	12.1288	7.25516	23.1806
2010001A14Rik	0.0359656	0.90538	0.981475	0.0830967	0.710856	0.996789	-0.0276891	0.946432	0.972567	0.323244	0.282028	0.65296	0.209634	0.453318	0.778359	-0.380293	0.299276	0.612205	-0.359615	0.381493	0.611368	-0.152121	0.650654	0.862567	35.7663	44.368	35.8258	58.3227	36.1235	48.7632	32.4581	55.8983	45.8637	22.1459	39.2873	41.9272	22.3515	54.162	41.2947	44.1047	45.9493	49.3847
2010003K11Rik	-0.182893	0.592451	0.881598	-0.0457398	0.799278	0.996789	0.0964001	0.679926	0.816698	-0.569519	0.0130356	0.139166	-0.492863	0.0335505	0.22536	-1.54423	3.90895e-17	4.29699e-15	-1.66724	0.000248806	0.0019858	-1.39597	0.00019954	0.00323315	171.516	192.261	262.424	84.3596	169.671	155.246	1289.47	725.68	358.377	227.365	217.933	206.587	242.818	161.464	176.826	573.361	781.139	601.687
2010007H06Rik	-0.10444	0.744231	0.938008	0.0536477	0.753836	NA	1.47422	0.045661	0.126115	0.508326	0.108169	NA	0.345701	0.225938	NA	0.297361	0.569331	0.818376	0.156606	0.823637	0.914689	-0.474236	0.16053	NA	13.0059	4.62167	6.26951	12.4977	14.2305	19.9033	5.90146	0.998184	9.59937	4.42918	5.93015	9.14774	0	3.06578	0	5.51309	6.04597	1.00785
2010008C14Rik	0.0439915	0.862564	NA	-0.0115387	0.924274	NA	0.350628	0.634655	NA	0.141376	0.568295	NA	0.163217	0.471315	NA	0.119623	0.797415	NA	0.32628	0.654238	NA	-0.0258658	0.934647	NA	3.25148	2.773	2.68693	11.4562	2.1893	2.9855	1.47537	0.998184	3.19979	8.12016	0.741269	0.762312	2.03195	2.04385	1.05884	1.10262	6.04597	0
2010015M23Rik	-0.11897	0.714418	0.928496	0.0104259	0.863711	NA	-0.903795	0.218565	0.400377	0.563341	0.0288569	NA	0.421623	0.0588435	NA	-0.619893	0.180772	NA	-1.28634	0.0786745	0.217841	-0.106149	0.784665	NA	3.25148	0	0	7.29033	6.56791	12.9372	13.2783	2.99455	2.13319	0	2.22381	0	7.11184	5.10963	2.11768	1.10262	6.04597	6.04711
2010016I18Rik	-0.0584727	0.735055	NA	0.135018	0.246688	NA	1.59577	0.0264553	0.0828834	-0.0628149	0.68235	NA	-0.290706	0.130392	NA	0.140736	0.691884	NA	0.0276944	0.965814	NA	-0.146754	0.400771	NA	8.94157	10.1677	0	0	1.09465	0.995167	0	3.99274	0	0.738197	3.70635	0	0	0	0	0	0	2.0157
2010109A12Rik	-0.0463444	0.886099	0.974886	-0.107422	0.201342	NA	NA	NA	NA	0.303456	0.267571	NA	0.447219	0.0278941	NA	-0.270566	0.595748	NA	-0.488566	0.502748	0.713563	-0.663536	0.0389291	NA	0	0	0	6.24886	12.0412	3.98067	10.3276	0.998184	5.33298	4.42918	3.70635	0.762312	0	0	0	1.10262	7.25516	6.04711
2010109I03Rik	0.204121	0.408256	NA	0.0559561	0.618797	NA	0.917505	0.185303	NA	0.154665	0.517394	NA	0.0154793	0.93991	NA	-0.116803	0.808766	NA	0.405093	0.557265	NA	-0.0659871	0.729685	NA	2.43861	8.319	0	5.20738	4.3786	1.99033	1.47537	0	1.0666	2.95279	0.741269	2.28694	1.01598	0	0	3.30785	2.41839	2.0157
2010111I01Rik	0.237429	0.298193	0.705649	-0.142134	0.474728	0.992716	-0.298595	0.199888	0.375687	0.486686	0.0250591	0.202053	0.66722	0.000606903	0.0147438	0.101626	0.693564	0.885189	0.364043	0.18502	0.391862	0.45083	0.0425434	0.195683	139.814	118.315	127.181	223.917	210.173	215.951	126.881	116.788	95.9937	128.446	117.862	195.914	129.029	170.661	174.708	145.546	143.894	117.919
2010204K13Rik	-0.277268	0.306192	NA	-0.00276664	0.983611	NA	-0.283925	0.697625	0.828116	0.0193392	0.938262	NA	0.0184896	0.927541	NA	0.53097	0.270609	NA	0.0537699	0.940948	0.972006	0.186179	0.627189	NA	1.62574	9.24334	0.895644	4.1659	8.75721	0	7.37683	1.99637	2.13319	4.42918	2.96508	4.57387	8.12782	6.13155	2.11768	2.20524	0	1.00785
2010300C02Rik	0.223223	0.237316	NA	0.111848	0.187096	NA	0.845441	0.237756	NA	0.0351292	0.723079	NA	-0.184181	0.237753	NA	-0.446034	0.209595	NA	NA	NA	NA	0.0672206	0.666712	NA	4.06435	0	7.16515	1.04148	0	0	0	0	0	0	0	0	1.01598	1.02193	0	2.20524	0	5.03925
2010308F09Rik	-0.21721	0.347957	NA	-0.105965	0.455857	NA	0.47753	0.507183	NA	0.100807	0.739215	NA	0.24517	0.300989	NA	0.93429	0.0615817	NA	0.571861	0.429506	0.65542	-0.204813	0.506203	NA	0	4.62167	5.37386	7.29033	7.66256	8.95651	0	1.99637	7.46618	7.38197	6.67142	5.33618	0	3.06578	1.05884	2.20524	0	0
2010315B03Rik	0.591235	0.0138421	0.126235	-0.251087	0.191481	0.93676	0.163416	0.505095	0.690348	-0.475866	0.0453891	0.279719	-0.185074	0.434854	0.766401	0.326566	0.16089	0.446801	0.985889	0.000238129	0.00191376	0.473371	0.0507551	0.220586	152.82	137.726	109.269	153.097	100.708	85.5844	76.719	68.8747	101.327	192.669	171.974	139.503	107.694	120.587	126.002	134.519	131.802	127.997
2010320M18Rik	0.203149	0.469894	0.823631	-0.346396	0.0902879	0.809219	0.496564	0.119897	0.260488	-0.19412	0.433607	0.771734	0.200431	0.423305	0.761508	0.0714451	0.812141	0.93802	0.317463	0.268033	0.496152	-0.587105	0.0357487	0.174454	69.0939	71.1737	72.5472	77.0692	67.8684	108.473	70.8176	68.8747	97.0603	95.2274	100.071	104.437	53.8468	50.0743	43.4123	141.135	68.924	71.5574
2010320O07Rik	0.0272192	0.82744	NA	0.114939	0.233515	NA	1.20032	0.0799699	NA	0.0799857	0.558707	NA	-0.104069	0.539309	NA	0.0199144	0.937395	NA	0.14659	0.753887	NA	NA	NA	NA	0	7.39467	5.37386	0	5.47325	0	0	0	0	0	1.48254	0	0	0	0	0	1.20919	0
2200002D01Rik	0.519205	0.0727822	0.35915	0.0932142	0.578854	0.996789	2.48945	7.88955e-25	4.28577e-23	0.588887	0.00055859	0.0157371	0.490145	0.00201669	0.0369394	1.59304	2.05515e-11	1.18584e-09	2.24287	3.67845e-15	1.45696e-13	-0.091823	0.771252	0.916978	378.797	311.501	433.492	541.568	550.609	524.453	63.4407	101.815	39.4641	278.3	360.257	403.263	87.374	50.0743	51.883	100.338	82.2251	138.076
2210008F06Rik	0.025251	0.907696	NA	0.0260803	0.670627	NA	0.208619	0.732836	NA	0.01387	0.896197	NA	-0.0331377	0.76303	NA	-0.198844	0.570394	NA	-0.278528	0.6384	NA	-0.0861779	0.723168	NA	4.06435	0	0	2.08295	0	0	2.95073	0	1.0666	1.47639	0	0	1.01598	0	1.05884	0	3.62758	1.00785
2210010C04Rik	0.0942581	0.730988	NA	-0.0509367	0.46016	NA	-1.08498	0.125565	NA	-0.00178862	0.991902	NA	0.0882551	0.454504	NA	-0.22319	0.62103	NA	-0.134949	0.849302	NA	0.155048	0.656482	NA	0.81287	0	0	0	1.09465	3.98067	1.47537	3.99274	1.0666	4.42918	0.741269	0	1.01598	4.0877	5.29419	6.61571	0	3.02355
2210011C24Rik	-0.167955	0.591725	NA	0.0115117	0.942619	NA	1.46841	0.0470332	0.129068	0.00549137	0.985075	NA	-0.0123963	0.960714	NA	0.47732	0.359851	NA	0.243234	0.730605	0.865292	-0.52596	0.119284	NA	12.193	5.546	1.79129	6.24886	7.66256	4.97584	7.37683	5.98911	1.0666	8.85836	4.44762	5.33618	1.01598	1.02193	0	2.20524	3.62758	3.02355
2210016F16Rik	-0.412144	0.0313946	0.215189	-0.00948531	0.957559	0.996944	-0.787773	1.0636e-05	9.57063e-05	-0.211014	0.331245	0.695095	-0.193108	0.351775	0.70809	-0.244474	0.268757	0.5838	-0.687933	0.000714999	0.00498381	0.0850595	0.593292	0.834036	186.96	171.926	179.129	134.35	132.453	191.072	274.418	289.473	314.646	207.433	174.198	161.61	304.793	313.731	313.416	194.061	257.558	193.507
2210016L21Rik	0.169597	0.440124	0.80622	-0.313986	0.123439	0.878646	0.053829	0.830988	0.909415	0.0428726	0.852371	0.959089	0.427607	0.0403789	0.249481	0.118273	0.655314	0.865552	0.304958	0.258233	0.484139	-0.16676	0.446637	0.739042	143.878	122.936	105.686	163.512	189.375	172.164	131.308	134.755	139.724	119.588	232.759	155.512	139.189	103.214	114.354	125.698	158.404	177.382
2210039B01Rik	0.296725	0.384051	0.773126	-0.397285	0.0747896	0.761816	-0.40457	0.392348	0.590492	-0.196123	0.541004	0.833322	0.236827	0.421834	NA	0.261987	0.484789	0.765135	0.674089	0.132282	0.31286	0.227379	0.535263	0.799516	26.0118	16.638	17.0172	60.4056	12.0412	13.9323	13.2783	22.9582	28.7981	31.7425	40.0285	39.6402	26.4154	22.4824	32.824	28.6681	31.439	29.2277
2210406H18Rik	0.22757	0.390202	NA	0.156145	0.113941	NA	0.0117999	0.987252	0.993635	0.227482	0.171643	NA	-0.105609	0.622317	NA	-0.687076	0.0966918	NA	-0.434395	0.379522	NA	0.34711	0.282721	NA	1.62574	10.1677	1.79129	3.12443	2.1893	2.9855	1.47537	1.99637	0	0	0	0	10.1598	3.06578	0	1.10262	4.83677	4.0314
2210406O10Rik	-0.18804	0.603872	0.884784	-0.00694677	0.972042	NA	-0.350283	0.549544	0.725773	0.326975	0.308992	0.675974	0.290698	0.325205	NA	0.391931	0.423846	0.721257	0.158968	0.784344	0.894579	0.357814	0.37167	0.677973	26.8247	11.092	7.16515	20.8295	24.0823	25.8744	7.37683	11.9782	20.2653	14.0257	22.9793	9.14774	8.12782	34.7455	18.0002	8.82094	9.67355	12.0942
2210408F21Rik	0.0429317	0.822751	0.959397	-0.101809	0.58026	0.996789	0.0566512	0.810676	0.899221	-0.118025	0.56534	0.84578	0.00171588	0.993435	0.999352	-0.344507	0.0970303	0.329718	-0.305034	0.152605	0.34389	-0.464808	0.0212942	0.123815	144.691	170.077	129.868	136.433	144.494	162.212	216.879	185.662	200.52	165.356	154.925	166.946	142.237	118.543	164.12	218.318	199.517	202.578
2210408I21Rik	0.909788	0.00971475	0.099338	-0.179275	0.413004	0.976075	0.403351	0.451077	0.644136	0.105412	0.726332	0.914103	0.331363	0.26339	NA	0.013125	0.973359	0.991788	1.30587	0.00785768	0.036603	0.350427	0.375969	0.681851	13.0059	16.638	41.1996	32.2858	32.8395	42.7922	10.3276	11.9782	11.7326	28.7897	34.8397	33.5417	21.3355	13.285	15.8826	36.3864	19.3471	39.3062
2210417A02Rik	-0.0962754	0.723491	0.931187	-0.223003	0.307378	0.969185	-1.54964	0.000183995	0.00125095	0.0518984	0.866819	0.9646	0.345013	0.245079	NA	-1.01903	0.0028222	0.0254657	-1.19011	0.000974341	0.00649803	-0.13047	0.636149	0.855362	28.4504	10.1677	20.5998	41.659	25.177	26.8695	57.5393	71.8693	83.1946	34.6952	29.6508	24.394	76.1983	57.2278	58.2361	73.8754	67.7148	55.4318
2300009A05Rik	0.257107	0.211834	0.619006	0.133745	0.476387	0.992716	-0.157165	0.47559	0.665414	0.111947	0.537485	0.831622	-0.0383819	0.852491	0.959733	-0.452483	0.0403757	0.188985	-0.187789	0.342137	0.573135	0.136971	0.416106	0.713584	312.955	271.754	167.485	247.871	246.296	232.869	237.534	279.492	242.118	230.317	230.535	208.111	278.378	270.81	288.004	337.401	368.804	217.696
2310001H17Rik	0.255436	0.326474	0.730661	-0.051475	0.806346	0.996789	-0.247192	0.309972	0.507364	0.148589	0.55313	0.838304	0.217559	0.338426	0.699775	0.193275	0.519978	0.788444	0.492137	0.10928	0.274026	0.634101	0.00544283	0.045816	117.866	147.893	100.312	163.512	164.198	110.464	73.7683	90.8348	103.46	94.4892	185.317	106.724	158.492	135.916	139.767	105.851	146.312	79.6202
2310001K24Rik	-0.547184	0.0420267	NA	0.0257301	0.642295	NA	-0.139819	0.823202	NA	0.178026	0.276147	NA	0.110114	0.474576	NA	0.02401	0.924092	NA	-1.61766	0.0265414	NA	-0.432175	0.212702	NA	0	0.924334	1.79129	7.29033	1.09465	0	4.4261	4.99092	6.39958	0	0.741269	0	4.06391	0	0	0	0	0
2310002F09Rik	0.0204595	0.925286	NA	0.0284441	0.742808	NA	-0.491502	0.50376	0.689396	0.131899	0.52296	NA	0.0358451	0.827379	NA	-0.0512522	0.902241	NA	-0.0180701	0.978732	NA	0.393715	0.253363	NA	0	0	6.26951	6.24886	1.09465	0.995167	2.95073	0	1.0666	2.21459	0.741269	0.762312	2.03195	7.15348	4.23535	0	2.41839	2.0157
2310007B03Rik	-0.0390503	0.866306	NA	0.0781071	0.353966	NA	0.889674	0.16335	NA	0.243773	0.203015	NA	0.0607419	0.741332	NA	-0.26401	0.476104	NA	-0.496145	0.426789	NA	-0.236161	0.273741	NA	8.1287	0.924334	0	11.4562	0	1.99033	0	6.98729	0	1.47639	0	0	0	0	0	3.30785	2.41839	0
2310009A05Rik	0.0530079	0.801765	0.952687	-0.0583372	0.773008	0.996789	0.0357592	0.887001	0.941621	-0.130926	0.575229	0.849571	-0.0550538	0.811956	0.943811	-0.335513	0.162615	0.449849	-0.286003	0.255973	0.481514	-0.385171	0.0628963	0.251844	108.112	186.715	180.92	120.811	192.659	138.328	165.241	245.553	202.653	121.802	181.611	200.488	173.732	146.135	140.825	178.624	247.885	213.664
2310009B15Rik	-0.624816	0.0271059	0.195431	-0.244133	0.262242	0.960509	-0.687329	0.0278266	0.0863275	-0.147017	0.569188	0.846846	0.156399	0.556481	0.840306	0.417475	0.182894	0.479106	-0.289696	0.347105	0.577643	0.0209315	0.935442	0.979033	60.1524	75.7954	41.1996	79.1522	58.0165	67.6714	73.7683	82.8493	129.058	73.0815	71.1619	89.1905	87.374	90.9513	112.237	65.0545	64.0872	39.3062
2310010J17Rik	0.03021	0.897363	0.978805	-0.0575612	0.789496	0.996789	-0.802345	0.00320464	0.0146752	0.359477	0.171965	0.534096	0.425823	0.0875654	0.378535	-0.545495	0.0501248	0.216484	-0.529403	0.0792447	0.218935	0.171474	0.4649	0.751686	101.609	73.0224	69.8602	123.936	153.251	80.6086	94.4234	134.755	150.39	118.85	72.6444	69.3704	134.109	120.587	178.944	146.648	118.501	124.974
2310011J03Rik	-0.252342	0.285121	0.693109	0.11625	0.59674	0.996789	-0.18158	0.513468	0.6972	0.182305	0.501111	0.811745	0.0390708	0.871116	0.96481	-0.29821	0.347067	0.65698	-0.586746	0.0684838	0.197119	-0.215794	0.34069	0.650965	97.5444	76.7197	134.347	101.023	93.0453	123.401	149.012	151.724	113.059	66.4377	62.2666	141.79	133.093	99.1267	117.531	123.493	87.0619	126.989
2310014F06Rik	-0.015467	0.952759	NA	0.0216147	0.858208	NA	0.496653	0.484641	NA	-0.159112	0.437207	NA	-0.14323	0.398057	NA	0.212177	0.660731	NA	0.282686	0.699679	NA	-0.0760111	0.789479	NA	0	6.47034	4.47822	2.08295	1.09465	0	2.95073	1.99637	1.0666	1.47639	2.22381	5.33618	4.06391	0	0	3.30785	1.20919	1.00785
2310015A10Rik	0.0616135	0.850577	0.967341	-0.126447	0.572267	0.996789	0.33167	0.485393	0.674425	-0.600641	0.0571139	0.312774	-0.376185	0.205223	NA	0.0310239	0.932722	0.979402	0.1116	0.792749	0.898724	-0.370487	0.312073	0.62374	40.6435	23.1083	25.9737	19.788	24.0823	9.95167	36.8842	19.9637	42.6639	31.0043	40.0285	37.3533	20.3195	33.7235	14.8237	35.2838	37.485	32.2512
2310016G11Rik	0.103673	0.703431	NA	-0.00478746	0.980445	NA	2.51509	0.000543683	0.00321914	-0.147605	0.637755	NA	-0.117833	0.672998	NA	0.905339	0.0832605	0.301129	1.53528	0.0272854	0.0977926	-0.260794	0.313254	NA	9.75444	7.39467	19.7042	7.29033	16.4198	4.97584	2.95073	0	4.26639	16.9785	8.15396	12.197	1.01598	0	0	0	4.83677	6.04711
2310022A10Rik	-0.00217524	0.994657	0.998916	0.207386	0.35389	0.969195	0.288637	0.444224	0.638528	-0.250219	0.410396	0.755834	-0.490991	0.083562	0.368655	0.29042	0.448379	0.738714	0.31495	0.435265	0.660506	0.339454	0.297415	0.611708	47.1464	44.368	77.921	26.0369	29.5556	43.7874	36.8842	31.9419	33.0645	28.7897	49.665	51.0749	59.9426	41.8989	33.8828	24.2576	45.9493	31.2434
2310022B05Rik	0.0864835	0.704338	0.92565	-0.300677	0.11867	0.871693	0.0302355	0.915583	0.956513	-0.233338	0.287065	0.658142	0.111656	0.617736	0.871318	0.161292	0.490885	0.769196	0.259695	0.293559	0.526989	-0.141066	0.577814	0.825407	134.936	107.223	102.999	146.848	119.317	111.459	101.8	133.757	139.724	165.356	157.149	133.405	121.917	142.048	72.001	116.878	140.266	145.131
2310030G06Rik	0.165898	0.471622	0.825209	-0.0566946	0.785002	0.996789	-0.295286	0.245791	0.433427	-0.492757	0.0507555	0.295284	-0.410845	0.0893144	0.381774	-0.142661	0.597858	0.834166	0.0339054	0.902167	0.952509	0.238244	0.271426	0.583446	144.691	88.736	130.764	66.6545	90.856	95.5361	118.029	140.744	116.259	154.283	88.211	144.077	129.029	170.661	148.237	127.904	177.751	121.95
2310031A07Rik	0.0376893	0.797772	NA	0.0215378	0.730219	NA	-0.0703685	0.907877	NA	-0.0108317	0.914337	NA	-0.0406424	0.670324	NA	-0.0576317	0.855438	NA	0.0322357	0.946465	NA	0.117833	0.563922	NA	3.25148	0	0	0	0	0.995167	0	0.998184	0	0	0.741269	0.762312	0	4.0877	0	0	1.20919	1.00785
2310033P09Rik	-0.297467	0.0995847	0.423475	0.108077	0.547375	0.996789	-0.504161	0.00680156	0.0275742	0.291818	0.154912	0.509711	0.178895	0.32882	0.690939	-0.242906	0.266865	0.581516	-0.559707	0.00959522	0.0428643	0.0726472	0.671969	0.872645	208.095	223.689	214.955	215.586	284.609	239.835	311.302	295.463	267.716	162.403	183.835	243.94	311.905	259.569	346.24	217.216	234.583	246.923
2310034G01Rik	0.60389	0.0304738	NA	-0.028776	0.84127	NA	0.70294	0.339273	0.538499	-0.0553379	0.829151	NA	-0.0039879	0.984801	NA	-0.20754	0.691363	0.884014	1.53764	0.0314865	NA	0.166085	0.382592	NA	0.81287	4.62167	7.16515	5.20738	0	6.96617	0	0	0	4.42918	7.41269	3.04925	1.01598	3.06578	0	3.30785	2.41839	14.1099
2310034O05Rik	1.74632	1.01588e-07	7.54917e-06	0.162804	0.272336	NA	1.77617	0.0150494	0.0529148	0.0297971	0.903922	NA	-0.273407	0.279217	NA	-3.11195	3.31077e-12	2.13078e-10	-1.1669	0.0875107	0.235831	-1.2659	0.00156443	0.01725	4.06435	4.62167	22.3911	7.29033	2.1893	3.98067	14.7537	10.98	13.8658	0	4.44762	7.62312	1.01598	0	2.11768	56.2335	53.2045	110.864
2310039H08Rik	-0.325007	0.0580213	0.310728	0.288502	0.0552129	0.71669	-0.659449	8.09078e-06	7.50135e-05	0.140222	0.428527	0.767982	-0.158805	0.326255	0.68851	-0.620541	0.000471894	0.00578723	-0.967628	2.16047e-07	3.43854e-06	0.0156918	0.92006	0.973409	568.196	496.367	483.648	369.724	509.013	489.622	725.88	702.722	997.268	351.382	463.293	418.509	764.015	739.874	941.307	662.673	548.974	694.409
2310039L15Rik	0.1326	0.524078	NA	0.00277214	0.954588	NA	-0.448202	0.443245	NA	0.057769	0.604687	NA	0.0450454	0.631989	NA	-0.372612	0.313933	NA	-0.175722	0.708686	NA	0.108621	0.63941	NA	0.81287	0	0	0	3.28395	0	0	0	2.13319	0.738197	0	0	0	0	5.29419	5.51309	0	1.00785
2310040G07Rik	-0.0183115	0.909994	NA	-0.00114037	0.990856	NA	0.428787	0.502398	NA	-0.190455	0.227555	NA	-0.1045	0.341407	NA	0.32824	0.436387	NA	0.464435	0.50337	NA	-0.0294914	0.883994	NA	0	7.39467	0	0	0	0	2.95073	0	0	0.738197	3.70635	3.04925	2.03195	0	0	2.20524	0	0
2310040G24Rik	0.177783	0.622743	0.893977	-0.0517868	0.796378	0.996789	-0.13541	0.813921	0.900521	-0.346851	0.277904	0.648971	-0.192831	0.487626	NA	0.290933	0.512955	0.783003	0.584212	0.298605	0.532281	0.429811	0.277446	0.589601	3.25148	24.957	42.0953	18.7466	2.1893	24.8792	14.7537	4.99092	28.7981	15.5021	42.9936	21.3447	17.2716	40.877	20.1179	18.7445	15.7195	26.2041
2310043M15Rik	0.0854841	0.501961	NA	-0.00587363	0.948738	NA	0.490436	0.431851	NA	0.0195333	0.911296	NA	0.0259607	0.862069	NA	0.132801	0.731977	NA	0.612808	0.285456	NA	0.0304309	0.845422	NA	0	1.84867	3.58258	0	0	6.96617	0	0	0	0.738197	5.18888	0	1.01598	0	0	3.30785	0	0
2310043P16Rik	-0.410425	0.185374	NA	-0.344475	0.0631069	NA	-0.0190007	0.979295	0.989466	-0.491592	0.110908	NA	0.0527126	0.825583	NA	1.47926	0.00465698	0.0380337	0.945824	0.129635	0.308713	-0.138649	0.719004	NA	2.43861	5.546	6.26951	2.08295	10.9465	3.98067	10.3276	4.99092	4.26639	8.85836	21.4968	15.2462	0	9.19733	5.29419	4.41047	0	1.00785
2310057M21Rik	-0.581589	0.0575637	0.309487	-0.0457048	0.835718	0.996789	-1.0463	0.00704885	0.028406	-0.0424701	0.892087	0.972756	0.0279675	0.924293	NA	-0.0621839	0.877096	0.960723	-0.760158	0.0634759	0.18678	0.15942	0.578909	0.826088	19.5089	24.957	43.8866	36.4517	28.4609	25.8744	41.3103	66.8783	59.7294	48.721	22.9793	23.6317	69.0864	55.184	67.7656	33.0785	38.6942	28.2198
2310058D17Rik	0.58505	0.0917564	0.406513	0.167483	0.244625	NA	-0.0278788	0.968228	0.984232	0.236148	0.355886	NA	-0.0668112	0.791063	NA	-1.06379	0.0421148	0.194555	-0.246052	0.737423	0.868686	0.350206	0.361524	NA	12.193	3.69734	5.37386	6.24886	2.1893	8.95651	4.4261	4.99092	1.0666	5.16738	1.48254	0.762312	7.11184	1.02193	13.7649	5.51309	8.46435	20.157
2310061I04Rik	0.136372	0.504066	0.844339	-0.137276	0.441776	0.980859	-0.506652	0.00761183	0.0303498	-0.246119	0.258533	0.629536	-0.0910145	0.661579	0.88924	-0.110247	0.618203	0.843998	0.035056	0.87634	0.939726	0.359727	0.0509856	0.221338	192.65	189.488	231.076	237.457	188.28	141.314	196.224	266.515	206.92	185.287	269.081	237.079	266.186	327.016	278.474	292.194	201.935	248.939
2310068J16Rik	0.086974	0.800615	0.952504	0.0144273	0.935269	NA	0.281541	0.675598	0.814339	-0.287079	0.319696	NA	-0.273747	0.287173	NA	0.181697	0.72627	0.899476	0.390634	0.569464	0.763481	0.0964847	0.807414	NA	14.6317	6.47034	6.26951	2.08295	5.47325	4.97584	2.95073	10.98	3.19979	3.69098	14.0841	8.38543	2.03195	9.19733	9.52954	6.61571	6.04597	8.06281
2310074N15Rik	0.086502	0.66665	NA	NA	NA	NA	NA	NA	NA	0.162553	0.257703	NA	0.130964	0.277968	NA	-0.292268	0.330665	NA	-0.294235	0.529158	NA	-0.079938	0.608551	NA	0	0	0	5.20738	0	1.99033	0	0.998184	1.0666	0	0	0	0	0	0	3.30785	1.20919	0
2410002F23Rik	-0.217547	0.415572	0.792449	-0.283749	0.192635	0.93928	0.172763	0.625286	0.783204	-0.0736496	0.776879	0.931697	0.280484	0.273382	0.637103	0.437836	0.1546	0.436416	0.21499	0.493025	0.706027	-0.356203	0.213866	0.516428	74.784	46.2167	68.0689	68.7374	88.6667	86.5796	67.8668	74.8638	78.9282	67.1759	77.8333	115.871	50.7988	74.6005	40.2358	57.3361	58.0413	69.5417
2410003L11Rik	-0.176425	0.506661	NA	-0.0481168	0.400966	NA	-0.6964	0.238825	NA	0.0407382	0.82251	NA	0.116404	0.30852	NA	0.0101202	0.979994	NA	-0.445264	0.538192	NA	-0.193699	0.567139	NA	0	0	0	0	3.28395	2.9855	4.4261	0.998184	4.26639	0	0.741269	3.81156	1.01598	3.06578	1.05884	3.30785	0	1.00785
2410004B18Rik	-0.0400956	0.899547	0.97955	0.215492	0.33609	0.969185	-0.515249	0.143562	0.296874	0.0143062	0.963382	0.990591	-0.277244	0.324064	0.686436	-0.394523	0.323071	0.635507	-0.477738	0.271672	0.50106	0.383134	0.221324	0.526141	39.8306	49.914	52.843	42.7005	27.3663	35.826	30.9827	49.9092	68.2622	51.6738	18.5317	34.304	49.7829	96.061	61.4126	70.5676	32.6482	41.3219
2410004P03Rik	-0.0170163	0.927914	NA	0.0651288	0.321099	NA	0.432107	0.521445	NA	0.0910829	0.406805	NA	-0.0677856	0.663317	NA	-0.198316	0.436675	NA	-0.439102	0.375703	NA	-0.0888754	0.704072	NA	3.25148	2.773	0	1.04148	1.09465	0.995167	4.4261	0	0	0	0	0	1.01598	0	1.05884	0	3.62758	0
2410006H16Rik	-0.557323	0.00627916	0.0730992	-0.0967222	0.587329	0.996789	0.9821	5.04365e-07	5.95526e-06	0.160115	0.416079	0.760501	0.281296	0.0797998	0.360476	0.807943	0.000776279	0.00876369	0.240279	0.289758	0.523131	-0.82391	1.25936e-05	0.00030183	278.001	321.668	318.849	355.143	385.317	389.11	300.975	294.464	245.317	244.343	318.746	437.567	139.189	143.07	174.708	141.135	210.4	197.539
2410015M20Rik	0.0833033	0.597796	0.883487	0.0831284	0.564174	0.996789	-0.317111	0.0186802	0.0626915	0.23217	0.135688	0.481176	0.150362	0.277426	0.640359	-0.3176	0.0548331	0.230345	-0.23336	0.191681	0.400616	0.172046	0.229372	0.536079	649.483	716.359	609.038	735.282	683.062	777.226	603.425	738.656	829.812	521.167	631.561	701.327	766.047	802.211	884.129	727.728	812.578	766.975
2410022M11Rik	-0.501814	0.0627514	0.32673	-0.106679	0.632557	0.996789	-0.248833	0.489165	0.677498	0.237924	0.399833	0.747885	0.361728	0.186847	0.53737	-0.514499	0.108078	0.352689	-1.11351	0.000731048	0.00508258	-0.955045	0.000539987	0.00734436	50.3979	36.049	38.5127	71.8619	62.3951	44.7825	97.3742	78.8566	146.124	39.1244	57.819	46.501	50.7988	48.0305	50.8242	60.644	66.5056	84.6595
2410080I02Rik	-0.149436	0.645136	0.904975	0.00929374	0.927504	NA	-0.0208766	0.977458	0.988696	0.0520995	0.683418	NA	0.170647	0.420616	NA	-0.109281	0.814896	NA	-0.457282	0.533034	0.735635	-0.228234	0.545115	NA	0.81287	8.319	0.895644	6.24886	16.4198	0	5.90146	7.98547	3.19979	0	8.89523	0	8.12782	1.02193	1.05884	1.10262	2.41839	8.06281
2410131K14Rik	0.521012	0.0497974	0.281442	-0.361487	0.076904	0.766492	1.5522	1.17633e-06	1.28839e-05	-0.604783	0.0217656	0.188516	-0.185057	0.476161	0.79411	0.455313	0.0800132	0.294127	1.05835	0.000578437	0.00415134	-0.858027	0.00518261	0.0442187	147.942	92.4334	103.895	145.807	82.0988	60.7052	91.4727	89.8366	46.9303	117.373	200.884	174.569	33.5272	34.7455	42.3535	125.698	125.756	97.7615
2500002B13Rik	-0.580464	0.0959606	0.415359	0.0202524	0.896419	NA	-0.179155	0.79812	0.89166	-0.165688	0.540254	NA	-0.157427	0.494191	NA	0.200281	0.69915	0.887884	-0.870623	0.177901	0.381662	-0.378925	0.351688	0.661241	0.81287	8.319	12.539	3.12443	7.66256	0.995167	4.4261	19.9637	19.1987	2.95279	5.18888	11.4347	11.1757	2.04385	12.7061	9.92356	0	4.0314
2500004C02Rik	0.100368	0.771497	0.944997	0.0210304	0.924034	0.996865	0.415824	0.403582	0.601005	-0.212193	0.49834	0.810049	-0.204914	0.489723	NA	0.259915	0.527555	0.792218	0.423146	0.356788	0.587752	0.0363083	0.922734	0.974497	17.8831	24.0327	51.9474	28.1199	24.0823	18.9082	23.6059	17.9673	23.4651	33.2189	22.2381	35.0663	32.5113	16.3508	18.0002	18.7445	21.7655	31.2434
2510002D24Rik	0.116247	0.524271	0.853044	-0.133622	0.451634	0.986234	-0.0948348	0.646777	0.796405	0.0336757	0.872261	0.967234	0.18078	0.37857	0.730801	-0.268931	0.182516	0.478632	-0.150092	0.471279	0.689816	-0.209694	0.252502	0.56123	187.773	202.429	162.112	157.263	233.161	245.806	222.78	245.553	218.652	190.455	192.73	237.841	195.068	216.648	175.767	256.91	252.721	238.861
2510009E07Rik	0.257311	0.335596	0.73725	-0.0801154	0.679978	0.996789	1.21568	1.37825e-05	0.000120666	-0.492937	0.0402547	0.261758	-0.384541	0.1035	0.414199	0.919961	0.000412139	0.00514235	1.24365	8.12138e-06	9.37713e-05	-0.0646565	0.818562	0.934984	172.328	118.315	137.929	130.185	73.3416	102.502	53.1132	66.8783	67.1956	169.047	123.792	169.996	51.8148	55.184	70.9421	70.5676	88.2711	73.5731
2510016D11Rik	0.351807	0.327936	0.730796	0.0443893	0.819754	NA	0.614654	0.330856	0.530235	0.0803082	0.800558	NA	0.00808214	0.977725	NA	-0.0541396	0.913396	0.970629	0.538128	0.403586	0.632841	0.0421734	0.916788	0.972061	8.1287	13.865	14.3303	13.5392	13.1358	9.95167	5.90146	7.98547	5.33298	14.0257	6.67142	11.4347	8.12782	8.1754	4.23535	9.92356	9.67355	14.1099
2510017J16Rik	-0.272395	0.428483	0.798654	0.0532827	0.801037	NA	0.310003	0.570721	0.741283	0.280379	0.383443	0.736402	0.189518	0.523408	NA	-0.212653	0.640521	0.856835	-0.605885	0.220852	0.438893	-0.610867	0.108947	0.353719	16.2574	16.638	20.5998	21.871	33.9342	13.9323	23.6059	25.9528	27.7315	11.8111	14.0841	22.107	20.3195	11.2412	9.52954	22.0524	15.7195	20.157
2510039O18Rik	-0.0447924	0.841886	0.964993	-0.193967	0.336461	0.969185	-0.199236	0.424962	0.621267	-0.195109	0.384963	0.737786	0.0398424	0.860062	0.961303	0.193133	0.443804	0.734957	0.152306	0.546612	0.745814	0.0887036	0.671136	0.87244	163.387	108.147	106.582	117.687	137.926	134.348	132.783	123.775	151.457	191.931	134.911	130.355	139.189	156.355	138.708	155.469	123.338	114.895
2510046G10Rik	0.165456	0.631502	0.897763	-0.133866	0.515509	NA	-1.46318	0.00172631	0.00869494	0.285492	0.375202	0.731409	0.43513	0.139143	NA	-0.846665	0.0561974	0.234767	-0.742498	0.126657	0.303626	0.274057	0.418439	0.715186	12.193	16.638	8.95644	29.1613	38.3128	8.95651	19.1798	32.9401	39.4641	22.8841	12.6016	16.0085	38.6071	33.7235	45.53	62.8492	30.2298	17.1335
2600014E21Rik	-0.128793	0.491706	NA	0.0142462	0.769791	NA	-0.134149	0.779108	NA	0.120827	0.335107	NA	0.0886977	0.461082	NA	-0.0947809	0.706825	NA	-0.595253	0.280859	NA	-0.116407	0.634549	NA	0	0.924334	0	3.12443	0	1.99033	2.95073	1.99637	0	0	0	0	0	0	2.11768	0	1.20919	0
2610001A08Rik	0.0883558	0.800525	0.952504	-0.0113836	0.935972	NA	-0.191182	0.791861	0.887325	0.47401	0.130192	NA	0.340403	0.190651	NA	-0.170718	0.743488	0.907212	-0.0480644	0.944672	0.973825	0.0595074	0.881977	0.958489	13.0059	0	3.58258	16.6636	12.0412	13.9323	2.95073	5.98911	9.59937	2.95279	8.15396	6.86081	8.12782	3.06578	9.52954	5.51309	9.67355	7.05496
2610001J05Rik	0.200319	0.357231	0.754312	-0.216957	0.281462	0.969185	-0.659536	0.00166747	0.0084406	-0.144655	0.538525	0.832118	0.117087	0.563579	0.844552	-0.321227	0.230606	0.541123	-0.115638	0.66598	0.826569	0.236848	0.222949	0.528024	143.878	147.893	133.451	166.636	151.062	147.285	157.864	203.63	204.787	238.438	115.638	170.758	189.988	237.087	247.768	274.552	223.701	164.28
2610002M06Rik	-0.311314	0.210655	0.617691	-0.00454039	0.983603	0.998221	-0.416855	0.182328	0.351959	-0.0588839	0.831913	0.953202	-0.0457135	0.865617	0.963122	-0.287103	0.334761	0.646173	-0.644777	0.0385238	0.12771	-0.215733	0.376179	0.681963	80.4741	47.141	104.79	53.1153	100.708	67.6714	149.012	88.8384	135.458	90.7982	91.9174	51.0749	114.805	110.368	87.8835	88.2094	111.246	89.6987
2610005L07Rik	0.37324	0.235337	0.646328	-0.249864	0.263208	0.960509	-0.443643	0.322608	0.520936	-0.223726	0.472116	0.79369	0.104442	0.724802	NA	-0.452423	0.185185	0.482507	-0.0166583	0.968483	0.985543	-0.0528737	0.878988	0.957729	17.8831	22.184	34.9301	29.1613	15.3251	40.8019	57.5393	28.9473	25.5983	38.3862	39.2873	32.0171	39.6231	40.877	24.3533	48.5152	56.8321	50.3925
2610008E11Rik	-0.264269	0.327469	0.730796	-0.159076	0.472436	0.992716	0.077897	0.839012	0.914116	-0.202755	0.450197	0.782946	0.0135355	0.960659	0.989222	0.161422	0.600138	0.835033	-0.131451	0.67263	0.830947	-0.42186	0.148364	0.424654	69.9068	33.276	64.4864	54.1568	51.4486	63.6907	82.6205	75.862	65.0624	63.4849	59.3015	80.8051	42.671	40.877	74.1186	54.0283	56.8321	67.526
2610011E03Rik	0.342371	0.240416	NA	0.0394377	0.691133	NA	-0.231017	0.754646	0.864375	-0.0053064	0.97434	NA	-0.0627459	0.69028	NA	-0.605397	0.225467	NA	0.0132929	0.984079	NA	0.252338	0.44644	NA	0	4.62167	4.47822	0	0	4.97584	0	4.99092	0	0.738197	0	4.57387	7.11184	3.06578	2.11768	2.20524	4.83677	11.0864
2610012C04Rik	-0.182877	0.554616	0.868063	0.00501312	0.974872	NA	-0.87055	0.193976	0.368209	-0.265397	0.299745	NA	-0.228898	0.301287	NA	0.337649	0.515593	NA	0.00372786	0.99585	0.998256	0.509524	0.20281	0.503138	4.06435	3.69734	9.85208	1.04148	4.3786	0.995167	0	5.98911	10.666	2.95279	8.15396	6.0985	10.1598	27.592	3.17651	1.10262	4.83677	4.0314
2610016A17Rik	0.0490774	0.847607	NA	-0.0701735	0.306951	NA	NA	NA	NA	-0.107294	0.509286	NA	0.0452757	0.592961	NA	0.00481172	0.991771	NA	0.131194	0.851943	NA	-0.213944	0.300252	NA	0	0	0	0	0	1.99033	0	3.99274	1.0666	2.95279	0	3.81156	0	0	0	2.20524	2.41839	2.0157
2610017A05Rik	0.131754	0.573504	NA	0.0411125	0.657505	NA	-0.33399	0.650792	0.799076	0.181267	0.377204	NA	0.0925163	0.636047	NA	-0.161844	0.689629	NA	0.0736828	0.910542	NA	0.435146	0.219883	NA	8.1287	0	1.79129	13.5392	3.28395	0	0	0.998184	3.19979	0	5.18888	0	6.09586	7.15348	2.11768	0	9.67355	0
2610020C07Rik	0.262045	0.294727	NA	-0.0652591	0.383844	NA	0.0833767	0.860279	NA	-0.0725344	0.657425	NA	0.0429096	0.643783	NA	-0.183736	0.690345	NA	0.416617	0.535331	NA	-0.0825366	0.602549	NA	0.81287	0	0	3.12443	0	0	1.47537	0.998184	0	0	5.93015	0.762312	0	0	0	7.71833	0	3.02355
2610021A01Rik	-0.102606	0.770256	0.944325	0.0143433	0.944486	NA	-0.701917	0.151281	0.308042	-0.342395	0.278729	0.649963	-0.331312	0.249229	NA	-0.107037	0.818934	0.940916	-0.261684	0.622292	0.799485	0.393216	0.277991	0.590229	12.193	14.7893	24.1824	13.5392	9.85186	3.98067	22.1305	19.9637	19.1987	14.7639	8.89523	25.9186	24.3834	39.8551	24.3533	18.7445	21.7655	14.1099
2610027K06Rik	0.0272192	0.82744	NA	0.0142462	0.769791	NA	-0.788929	0.239468	NA	0.0584962	0.555158	NA	0.0270347	0.763391	NA	-0.0947809	0.706825	NA	NA	NA	NA	0.322483	0.193842	NA	0	0	0.895644	0	1.09465	0.995167	0	0	0	0	0	0	0	5.10963	3.17651	0	1.20919	0
2610028D06Rik	0.284557	0.406241	0.786596	-0.114158	0.530594	NA	0.293458	0.678148	0.815652	0.30895	0.337074	0.699378	0.422986	0.138038	NA	0.402162	0.429943	0.725847	1.09584	0.0940537	0.247989	0.172013	0.655667	NA	17.0703	3.69734	4.47822	19.788	13.1358	24.8792	5.90146	2.99455	4.26639	8.85836	17.0492	11.4347	13.2077	4.0877	1.05884	12.1288	8.46435	3.02355
2610035D17Rik	0.665106	0.0662579	0.338298	0.00963357	0.941945	NA	0.758968	0.300493	0.497329	0.00363003	0.989205	NA	-0.0126257	0.954084	NA	-1.13142	0.0270179	0.142668	-0.304559	0.665569	0.826248	-0.584331	0.114026	NA	0	4.62167	9.85208	3.12443	5.47325	4.97584	7.37683	5.98911	5.33298	7.38197	1.48254	4.57387	2.03195	2.04385	0	12.1288	12.0919	25.1963
2610037D02Rik	0.0458486	0.873879	0.971559	-0.0877468	0.694706	0.996789	-0.487692	0.172229	0.337046	0.224529	0.412598	0.757911	0.319631	0.245069	0.608326	-0.126486	0.706348	0.891444	-0.0803329	0.8146	0.909948	0.237318	0.388942	0.691481	29.2633	50.8384	65.382	67.6959	54.7325	76.6279	53.1132	61.8874	56.5296	66.4377	43.7349	52.5995	76.1983	71.5348	59.2949	49.6178	81.0159	48.3768
2610044O15Rik8	0.0572631	0.867445	0.970746	0.139736	0.532142	0.996789	-0.0316179	0.941683	0.970664	-0.152038	0.625808	0.870978	-0.309841	0.291012	NA	0.196292	0.627562	0.848791	0.293887	0.51564	0.722676	0.492736	0.166651	0.453503	47.9593	30.503	25.9737	27.0784	20.7984	23.884	26.5566	18.9655	22.3985	28.0515	28.1682	28.9679	36.5752	22.4824	47.6477	28.6681	21.7655	21.1649
2610105M22Rik	NA	NA	NA	-0.0253328	0.747585	NA	0.281719	0.553302	NA	0.0501718	0.796575	NA	0.0925504	0.551309	NA	0.272053	0.363616	NA	0.478592	0.373074	NA	NA	NA	NA	1.62574	0	0.895644	3.12443	2.1893	0.995167	0	0	0	2.95279	0	1.52462	0	0	0	0	0	0
2610203C22Rik	-0.349895	0.155497	NA	-0.258923	0.138223	NA	-0.654425	0.345017	0.544308	-0.256854	0.396827	NA	0.140764	0.558027	NA	1.61407	0.00190362	0.0183537	0.920847	0.184389	0.390932	0.324041	0.407215	NA	5.69009	3.69734	2.68693	5.20738	2.1893	11.942	8.8522	0	4.26639	10.3348	15.5667	7.62312	9.14379	9.19733	5.29419	1.10262	0	0
2610301B20Rik	-0.231503	0.436799	0.804514	0.518931	0.0191952	0.52606	0.260506	0.451993	0.644757	0.716979	0.0118501	0.131156	0.058739	0.824902	0.949538	-0.343602	0.323964	0.636431	-0.638831	0.0909728	0.242425	-0.0463235	0.880406	0.958193	91.8543	55.46	64.4864	91.6499	83.1935	48.7632	78.1944	38.9292	66.129	32.4807	45.2174	35.8287	45.719	79.7102	48.7065	56.2335	49.5769	42.3297
2610306M01Rik	-0.0920352	0.799005	0.952168	-0.212196	0.310489	NA	-0.149451	0.790698	0.886721	-0.482261	0.131559	0.474643	-0.147709	0.600327	NA	0.577151	0.222944	0.531507	0.492093	0.392547	0.621899	0.0699868	0.862227	0.951482	14.6317	14.7893	8.95644	15.6221	8.75721	3.98067	2.95073	17.9673	18.1321	19.9313	27.427	13.7216	13.2077	16.3508	13.7649	7.71833	16.9287	10.0785
2610306O10Rik	-0.351105	0.299174	0.706668	0.0402338	0.723971	NA	-0.570657	0.429139	0.624965	0.116185	0.616818	NA	0.0244253	0.903726	NA	-0.011414	0.981526	NA	-0.675413	0.34974	0.580422	0.176845	0.663428	0.868754	1.62574	12.9407	0	10.4148	0	5.971	5.90146	7.98547	7.46618	6.64377	0	3.04925	10.1598	13.285	4.23535	4.41047	2.41839	3.02355
2610307P16Rik	0.963098	0.00271114	0.0395884	-0.168372	0.16181	NA	0.206291	0.704084	NA	-0.220887	0.380579	NA	0.110368	0.495855	NA	-0.476338	0.361677	0.669178	1.58268	0.0271612	NA	0.0304309	0.845422	NA	0	0.924334	1.79129	1.04148	3.28395	2.9855	0	0	0	6.64377	9.6365	0.762312	0	0	1.05884	6.61571	9.67355	15.1178
2610318N02Rik	0.0566504	0.650053	NA	-0.0113417	0.89172	NA	0.413779	0.416062	NA	-0.0370947	0.82032	NA	-0.0113447	0.931552	NA	0.147922	0.697988	NA	0.484638	0.368774	NA	NA	NA	NA	0	1.84867	1.79129	2.08295	0	0.995167	0	0	0	0	1.48254	3.04925	0	0	0	1.10262	1.20919	0
2610507B11Rik	-0.071904	0.682917	0.918513	0.082317	0.55795	0.996789	-0.32868	0.0211976	0.0693086	0.064104	0.673816	0.893718	-0.0172207	0.907647	0.975313	-0.153998	0.377089	0.68374	-0.230043	0.187521	0.395199	0.187546	0.211392	0.513716	486.096	587.876	550.821	540.526	486.025	569.236	591.622	494.101	699.688	539.622	500.357	485.593	732.519	658.12	642.714	671.494	513.907	504.933
2610507I01Rik	-0.316791	0.297772	0.705319	-0.0413492	0.853668	0.996789	-0.360685	0.312005	0.509627	0.381586	0.202493	0.571877	0.439174	0.113292	0.428061	-0.148953	0.694481	0.885821	-0.542593	0.167649	0.366399	-0.235173	0.429709	0.72449	35.7663	41.595	52.843	39.5761	76.6256	86.5796	98.8495	58.8929	50.1301	33.2189	71.1619	33.5417	67.0545	55.184	46.5889	57.3361	31.439	65.5103
2610528J11Rik	0.407124	0.193731	0.599114	-0.0774785	0.727917	0.996789	0.105745	0.782827	0.881683	-0.621736	0.040027	0.26131	-0.49616	0.0832202	0.368211	-0.296453	0.378196	0.6849	0.191365	0.643056	0.813035	-0.0315051	0.927076	0.975825	45.5207	46.2167	42.0953	19.788	30.6502	26.8695	20.6551	58.8929	45.8637	56.1029	56.3365	35.0663	46.7349	26.5701	49.7654	74.978	47.1585	62.4868
2700012I20Rik	0.0438469	0.871417	NA	NA	NA	NA	-1.66507	0.0209105	0.0685498	0.0787411	0.443174	NA	0.064495	0.456019	NA	-0.527558	0.162922	NA	-0.989958	0.12432	NA	0.318012	0.376083	NA	0	0	0	0	0	3.98067	1.47537	0.998184	5.33298	0	0	0	1.01598	16.3508	1.05884	0	1.20919	8.06281
2700016F22Rik	-0.311671	0.375372	0.76832	-0.0384658	0.824191	NA	0.276557	0.683517	0.81931	-0.278953	0.338052	NA	-0.185207	0.466465	NA	0.320044	0.54008	0.800946	-0.160844	0.806547	0.90581	-0.378581	0.350461	0.660175	12.193	6.47034	4.47822	5.20738	3.28395	4.97584	13.2783	14.9728	3.19979	2.95279	13.3428	10.6724	6.09586	5.10963	6.35303	9.92356	3.62758	4.0314
2700029L08Rik	-0.289512	0.40526	0.785752	-0.0245879	0.849578	NA	-0.134135	0.855809	0.923894	0.100102	0.703972	NA	0.121227	0.582058	NA	-0.210539	0.684271	NA	-0.873242	0.205451	0.41985	-0.525171	0.188928	NA	3.25148	0.924334	4.47822	2.08295	4.3786	7.96134	5.90146	9.98184	9.59937	5.16738	2.22381	3.04925	4.06391	4.0877	2.11768	2.20524	8.46435	4.0314
2700033N17Rik	0.175291	0.625898	0.895393	0.067167	0.558136	NA	0.025834	0.972118	0.986026	0.337334	0.187555	NA	0.174032	0.469445	NA	-1.07764	0.0389642	0.184703	-1.17659	0.103556	0.264246	-0.396765	0.311558	NA	1.62574	8.319	1.79129	8.33181	8.75721	3.98067	8.8522	8.98366	6.39958	4.42918	1.48254	0	5.07988	6.13155	0	17.6419	7.25516	7.05496
2700038G22Rik	-0.663693	0.0376698	0.240582	0.262111	0.0788676	NA	-0.285205	0.631913	0.787665	0.188858	0.398748	NA	-0.227862	0.36804	NA	0.180749	0.662115	NA	-1.11624	0.125243	0.301661	0.390178	0.336389	0.647619	7.31583	21.2597	6.26951	0	7.66256	9.95167	11.8029	12.9764	2.13319	5.90557	0.741269	0	16.2556	15.3289	12.7061	0	2.41839	1.00785
2700046G09Rik	-0.125555	0.708555	0.92689	0.105507	0.572842	NA	-0.964321	0.0778634	0.189485	-0.101508	0.746204	NA	-0.244334	0.384959	NA	-0.96258	0.0363166	0.175748	-1.25743	0.0170448	0.0673276	0.105274	0.767532	0.915104	8.1287	6.47034	34.0345	8.33181	9.85186	10.9468	19.1798	35.9346	41.5973	8.12016	20.0143	6.86081	48.7669	19.4166	39.177	30.8733	20.5563	34.2669
2700049A03Rik	0.285032	0.376451	0.768679	-0.17907	0.421918	0.97609	0.0696709	0.883843	0.940118	-0.32376	0.302256	0.670823	-0.0702557	0.811346	NA	-0.145682	0.711227	0.89408	0.194325	0.654435	0.819066	-0.191147	0.598601	0.836951	33.3277	23.1083	29.5563	26.0369	18.6091	33.8357	38.3595	30.9437	28.7981	42.8154	20.7555	50.3126	32.5113	36.7893	11.6472	27.5654	58.0413	42.3297
2700062C07Rik	-0.376291	0.150693	0.532427	0.0392888	0.855588	0.996789	-0.573435	0.039659	0.113287	0.173102	0.516526	0.818633	0.125397	0.623954	0.872533	-0.0565654	0.852831	0.952086	-0.482516	0.118154	0.28992	0.135481	0.574576	0.823565	57.7138	80.417	73.4428	99.9817	74.4363	61.7004	73.7683	99.8184	111.993	61.2703	57.819	83.8543	111.757	107.302	98.4719	58.4388	77.3884	74.581
2700069I18Rik	0.0819822	0.711675	NA	0.0779882	0.35464	NA	0.192419	0.784092	NA	0.0722671	0.588115	NA	-0.0598269	0.696159	NA	-0.297006	0.444039	NA	-0.181668	0.737008	NA	0.0930906	0.707031	NA	0.81287	8.319	0	0	0	4.97584	0	0	3.19979	1.47639	0	0	0	6.13155	0	1.10262	3.62758	1.00785
2700078F05Rik	-0.00221208	0.985866	NA	0.00277214	0.954588	NA	0.0833767	0.860279	NA	0.228372	0.201479	NA	0.183278	0.226698	NA	-0.0353854	0.888327	NA	-0.0738224	0.874546	NA	-0.0431484	0.782209	NA	0.81287	0	0	2.08295	8.75721	0	0	0.998184	0	0.738197	0	0	0	0	0	0	0	1.00785
2700081O15Rik	0.0840707	0.809741	0.954921	-0.225914	0.307704	0.969185	-0.263459	0.592461	0.759195	-0.202689	0.526736	0.825753	0.0818191	0.782504	NA	0.0970102	0.810377	0.93706	0.219858	0.647347	0.815174	0.0119017	0.975002	0.992813	20.3217	16.638	24.1824	28.1199	32.8395	7.96134	42.7856	17.9673	14.9324	36.1716	25.2032	27.4432	31.4953	29.6358	13.7649	18.7445	30.2298	32.2512
2700097O09Rik	-0.190636	0.452492	0.812261	0.174938	0.385215	0.973506	-0.154012	0.529782	0.710178	-0.171053	0.4841	0.801076	-0.359482	0.123965	0.44522	0.10211	0.717754	0.896981	-0.107801	0.692084	0.842197	0.269238	0.230353	0.537146	126.808	99.8281	103.895	72.9033	87.5721	81.6037	112.128	94.8275	94.9271	92.2746	104.519	83.092	119.885	126.719	120.707	69.4649	78.5976	108.848
2700099C18Rik	0.443005	0.147155	NA	-0.206662	0.250365	NA	0.965201	0.189384	0.362039	-0.244444	0.439809	NA	0.126507	0.633958	NA	0.76413	0.135097	0.401533	2.08562	0.00280484	0.0157603	0.0816394	0.776912	NA	1.62574	7.39467	12.539	11.4562	10.9465	6.96617	0	2.99455	1.0666	16.2403	22.2381	6.0985	4.06391	0	2.11768	5.51309	3.62758	9.07066
2810001G20Rik	0.161718	0.630938	0.8973	0.188564	0.382239	0.973506	-0.0175647	0.969278	0.984667	-0.0975188	0.761883	0.926541	-0.333934	0.260419	NA	-0.195508	0.643023	0.858075	-0.00506565	0.991878	0.9964	0.403922	0.242679	0.550522	21.1346	68.4007	23.2867	11.4562	17.5144	39.8067	19.1798	21.9601	37.3309	14.0257	23.7206	41.1648	40.6391	32.7016	40.2358	29.7707	26.6022	36.2826
2810002D19Rik	0.181904	0.610054	0.887964	-0.109645	0.588721	NA	-0.139132	0.811089	0.899395	-0.52163	0.10402	0.425386	-0.263575	0.351736	NA	-0.00989432	0.982636	0.995614	0.24853	0.639984	0.81102	0.0544105	0.889641	0.961217	5.69009	13.865	26.8693	11.4562	7.66256	7.96134	20.6551	16.9691	11.7326	14.7639	30.392	15.2462	14.2237	11.2412	26.4709	16.5393	14.5103	29.2277
2810004N23Rik	-0.352502	0.00910952	0.094501	0.0773787	0.549625	0.996789	-0.179109	0.12867	0.274463	-0.102882	0.476842	0.797433	-0.178961	0.155816	0.4951	-0.119814	0.429218	0.725575	-0.482251	0.00112072	0.00734211	-0.214373	0.0713428	0.272048	904.724	901.225	929.679	825.891	755.309	809.071	1271.77	1215.79	1116.73	862.214	954.755	765.361	1041.38	975.938	1066.25	953.765	898.431	938.309
2810006K23Rik	0.216299	0.432645	0.80109	-0.0861544	0.675847	0.996789	-0.139206	0.618056	0.777578	-0.208036	0.428258	0.767982	-0.100147	0.700087	0.905537	-0.119011	0.65219	0.863699	0.12991	0.684272	0.838578	0.13917	0.614782	0.845298	70.7197	107.223	105.686	49.9909	110.56	96.5312	135.734	91.8329	54.3964	107.039	111.19	90.7151	119.885	90.9513	100.59	126.801	85.8527	121.95
2810013P06Rik	-0.000481813	0.998283	0.999548	-0.49477	0.00820607	0.348743	0.389552	0.126342	0.27087	0.0362303	0.864464	0.963876	0.580267	0.00678792	0.0820656	0.16457	0.469028	0.753382	0.168985	0.48372	0.6992	-0.788714	0.000608168	0.00810401	147.129	112.769	122.703	243.705	214.552	155.246	128.357	203.63	191.987	233.27	186.8	176.856	90.4219	88.9075	109.06	201.779	180.17	144.123
2810021J22Rik	-0.0108864	0.976041	0.995463	-0.0337525	0.869008	NA	-1.12545	0.0199925	0.0661025	-0.231372	0.462334	NA	-0.156966	0.575771	NA	0.108949	0.823847	0.942603	0.113757	0.838473	0.92152	0.922939	0.0123592	0.0852666	10.5673	11.092	19.7042	4.1659	19.7037	5.971	10.3276	15.9709	13.8658	19.1931	13.3428	12.197	32.5113	39.8551	27.5298	8.82094	24.1839	7.05496
2810025M15Rik	0.164768	0.604397	0.884784	-0.053122	0.81256	0.996789	-0.0931305	0.817609	0.902645	-0.387592	0.186113	0.549923	-0.261541	0.369765	0.722985	-0.0308198	0.921631	0.974156	0.173113	0.669558	0.82902	0.148562	0.660458	0.867189	84.5385	42.5194	29.5563	52.0738	39.4074	23.884	45.7364	22.9582	78.9282	56.8411	50.4063	61.7473	37.5911	64.3813	65.6479	52.9257	60.4597	58.4554
2810029C07Rik	-0.205294	0.257663	NA	-0.0354414	0.473134	NA	NA	NA	NA	0.0500109	0.746646	NA	0.0978075	0.35335	NA	0.164006	0.519984	NA	-0.269408	0.687514	NA	-0.267848	0.239326	NA	0	0	0	4.1659	1.09465	0	1.47537	2.99455	1.0666	0	2.96508	0	0	0	0	0	0	0
2810030D12Rik	0.284156	0.424795	0.796741	0.000295983	0.998687	NA	-0.843387	0.125116	0.26902	0.368029	0.236866	0.607613	0.368988	0.198538	NA	-0.858375	0.0782424	0.289944	-0.603131	0.333286	0.566271	0.151914	0.696914	0.88292	9.75444	12.0163	8.0608	39.5761	12.0412	7.96134	28.032	7.98547	15.999	2.95279	19.273	7.62312	17.2716	24.5262	18.0002	27.5654	25.3931	18.1413
2810039B14Rik	0.0396341	0.893626	0.977491	-0.219124	0.221141	NA	-0.568048	0.406415	0.603719	-0.545311	0.0605842	NA	-0.141458	0.50913	NA	0.500739	0.336326	0.647489	0.962963	0.139262	0.323478	0.426471	0.289433	0.602568	8.1287	1.84867	6.26951	0	5.47325	2.9855	7.37683	3.99274	3.19979	11.8111	9.6365	14.4839	17.2716	6.13155	5.29419	0	0	16.1256
2810402E24Rik	-0.405966	0.0730169	0.359835	-0.077113	0.692704	0.996789	-0.167051	0.491122	0.678988	-0.0502082	0.831012	0.952797	0.0404647	0.860127	0.961303	-0.117001	0.636455	0.854562	-0.561153	0.0249466	0.0912123	-0.468604	0.0314426	0.160231	124.369	116.466	102.999	115.604	147.778	91.5554	159.34	158.711	231.452	108.515	121.568	140.265	143.253	127.741	114.354	152.161	110.037	138.076
2810403D21Rik	-0.631672	0.00117557	0.0209579	0.00260945	0.988809	0.998711	-0.48666	0.0326524	0.0978027	0.44485	0.0371552	0.250581	0.437263	0.0366274	0.23691	-0.243015	0.290898	0.604555	-0.921445	5.4478e-06	6.59504e-05	-0.409955	0.0302636	0.156642	168.264	139.574	137.929	263.493	201.416	168.183	287.696	274.501	289.048	163.88	142.324	139.503	209.291	254.459	163.061	181.932	203.144	144.123
2810405F17Rik	0.287134	0.398316	0.781271	0.122306	0.496129	NA	0.345735	0.590744	0.757822	0.191998	0.530919	NA	-0.0168426	0.951673	NA	0.0231045	0.964537	0.9891	0.603323	0.389207	0.618624	0.430517	0.280901	NA	6.50296	19.411	7.16515	8.33181	17.5144	5.971	2.95073	4.99092	3.19979	6.64377	10.3778	4.57387	6.09586	7.15348	10.5884	7.71833	6.04597	7.05496
2810408A11Rik	-0.0318026	0.911326	NA	-0.0324842	0.60376	NA	-1.25333	0.0800643	NA	0.116399	0.53492	NA	0.126539	0.340703	NA	-0.385848	0.394422	NA	-0.745155	0.30554	NA	0.134924	0.707404	NA	0.81287	0	0	6.24886	1.09465	0	7.37683	0.998184	2.13319	0.738197	0.741269	1.52462	9.14379	0	5.29419	5.51309	3.62758	0
2810408I11Rik	0.323281	0.37246	0.766206	-0.00565831	0.979609	0.998111	0.937616	0.0538363	0.143647	-0.712486	0.0268945	0.209773	-0.624296	0.0344161	NA	0.800763	0.0629288	0.252973	1.38986	0.0101424	0.0449376	0.330671	0.411335	0.709633	52.0237	18.4867	35.8258	17.7051	18.6091	2.9855	5.90146	20.9619	6.39958	19.1931	45.9587	42.6895	18.2876	18.3947	13.7649	12.1288	19.3471	21.1649
2810410L24Rik	-0.368371	0.306671	0.714931	0.0373822	0.737572	NA	-1.43115	0.0347157	0.102457	0.170814	0.436142	NA	0.10647	0.607116	NA	-0.896028	0.082563	0.299185	-2.0983	0.00185111	0.0111922	-0.264023	0.509334	0.781523	1.62574	4.62167	2.68693	3.12443	12.0412	0	14.7537	24.9546	10.666	0	2.22381	3.81156	9.14379	19.4166	8.4707	20.9497	2.41839	5.03925
2810414N06Rik	-0.370265	0.295035	0.703022	-0.209934	0.327538	0.969185	-0.283116	0.597485	0.76282	-0.513567	0.110466	0.437798	-0.14892	0.604484	NA	0.84672	0.0471207	0.207942	0.416754	0.360714	0.591452	0.145613	0.694336	0.881641	35.7663	18.4867	7.16515	6.24886	29.5556	10.9468	22.1305	27.9492	17.0656	36.1716	24.4619	32.7794	35.5592	16.3508	25.4121	15.4367	14.5103	14.1099
2810425M01Rik	0.0151897	0.953801	NA	0.0355869	0.467491	NA	-1.07187	0.145063	0.299067	0.121493	0.333755	NA	0.0480339	0.711012	NA	-0.487468	0.184593	NA	-0.853354	0.16751	NA	0.287063	0.43048	NA	0	0	2.68693	4.1659	1.09465	0	4.4261	0	3.19979	0	0	0	5.07988	8.1754	2.11768	4.41047	3.62758	0
2810428J06Rik	-0.583597	0.105236	0.435657	0.0575012	0.755703	NA	0.129214	0.837749	0.913478	0.118539	0.703549	NA	0.0190865	0.945679	NA	0.387406	0.455133	0.743847	-0.508299	0.405711	0.634458	-0.300781	0.457923	0.747767	14.6317	14.7893	4.47822	5.20738	12.0412	17.913	20.6551	5.98911	18.1321	8.85836	14.0841	5.33618	5.07988	12.2631	12.7061	5.51309	4.83677	7.05496
2810429I04Rik	-0.235113	0.399242	NA	-0.0460998	0.548632	NA	-0.535556	0.423225	NA	0.091653	0.655882	NA	0.149029	0.32907	NA	0.0793478	0.851512	NA	-0.459421	0.53091	0.733827	-0.164076	0.640951	NA	0	1.84867	0	8.33181	0	1.99033	4.4261	4.99092	2.13319	2.95279	2.96508	0	0	4.0877	3.17651	3.30785	1.20919	0
2810442N19Rik	0.136486	0.630483	NA	-0.0134539	0.812839	NA	-0.0438214	0.931294	NA	-0.0421832	0.704154	NA	-0.0119936	0.887617	NA	-0.431482	0.323587	NA	-0.434778	0.529472	NA	-0.24062	0.397003	NA	1.62574	0	0	1.04148	0	0	4.4261	0.998184	2.13319	2.95279	0	0	2.03195	0	0	9.92356	2.41839	0
2810454H06Rik	0.456168	0.190532	0.59331	-0.0388658	0.788018	NA	-0.407513	0.555125	0.729798	0.322181	0.278185	NA	0.436213	0.115713	NA	-0.250764	0.631846	0.851873	0.43744	0.548211	0.747128	0.399878	0.311101	0.622427	9.75444	2.773	4.47822	22.9125	10.9465	10.9468	7.37683	0.998184	4.26639	12.5493	8.89523	0	3.04793	15.3289	7.41186	9.92356	12.0919	8.06281
2810457G06Rik	-0.0610746	0.624757	NA	-0.0956136	0.229104	NA	-0.376275	0.436821	NA	-0.0814362	0.664307	NA	0.0803168	0.403233	NA	0.523989	0.173786	NA	0.660051	0.336799	NA	0.046303	0.833189	NA	0	0	0	5.20738	0	0	0	1.99637	0	0	6.67142	3.04925	1.01598	0	2.11768	0	0	0
2810459M11Rik	-0.128663	0.42098	0.795784	0.17977	0.204745	0.944445	-0.0511938	0.741807	0.85548	0.20069	0.193513	0.560853	0.0160558	0.909698	0.975895	-0.00417452	0.980662	0.995214	-0.13731	0.410786	0.63907	0.112176	0.462986	0.750532	536.494	528.719	490.813	525.945	538.568	503.555	501.625	522.05	461.836	406.008	458.846	490.167	625.842	464.976	513.536	417.892	432.891	497.878
2810468N07Rik	-0.140951	0.459091	NA	-0.00870188	0.858129	NA	-0.251567	0.595358	NA	-0.0116049	0.906814	NA	NA	NA	NA	-0.0353854	0.888327	NA	-0.546583	0.368973	NA	-0.135158	0.58402	NA	0	0	0	0	0	0	0	0.998184	4.26639	0.738197	0	0	2.03195	0	0	0	1.20919	0
2900005J15Rik	-0.0570049	0.848667	0.966867	-0.1032	0.644483	0.996789	-1.05575	0.00162237	0.00823545	0.465008	0.11859	0.454268	0.627557	0.021648	0.17337	-0.42607	0.271704	0.586394	-0.532708	0.179123	0.383473	0.274338	0.306423	0.619566	38.2049	45.2924	29.5563	55.1982	64.5844	90.5602	57.5393	58.8929	79.9948	29.5279	30.392	72.4196	85.3421	68.469	90.0012	49.6178	95.5263	42.3297
2900009J06Rik	0.0247441	0.911486	NA	-0.156569	0.356738	NA	0.270701	0.709003	0.834966	-0.274908	0.348746	NA	-0.00523901	0.98252	NA	0.940672	0.0689547	0.268058	1.54254	0.031596	0.109343	0.269321	0.42614	NA	2.43861	10.1677	4.47822	1.04148	7.66256	7.96134	4.4261	0.998184	0	7.38197	5.18888	19.8201	1.01598	8.1754	3.17651	0	0	6.04711
2900011O08Rik	0.1348	0.377351	NA	-0.0310783	0.524419	NA	-0.580793	0.296971	NA	-0.00363579	0.976669	NA	0.0452757	0.592961	NA	-0.119435	0.737	NA	0.235142	0.617454	NA	0.195218	0.340506	NA	0	0	0	1.04148	1.09465	0	0	0	0	0	0	2.28694	1.01598	2.04385	1.05884	0	1.20919	3.02355
2900018N21Rik	-0.155331	0.623727	NA	-0.0842294	0.578286	NA	0.128818	0.859004	0.925679	-0.140719	0.611756	NA	0.0161176	0.946706	NA	0.554499	0.284956	0.59861	0.436637	0.540202	0.740992	-0.0536607	0.888067	NA	5.69009	8.319	1.79129	2.08295	6.56791	7.96134	1.47537	5.98911	7.46618	0.738197	7.41269	16.7709	1.01598	4.0877	8.4707	1.10262	4.83677	4.0314
2900026A02Rik	-0.259921	0.175841	0.57206	-0.232776	0.19942	0.941603	-0.148192	0.479997	0.669463	0.173259	0.322326	0.689241	0.427656	0.0278871	0.202813	0.381715	0.0447291	0.201381	0.11168	0.589748	0.778624	-0.0230927	0.896762	0.963839	391.803	271.754	219.433	372.848	394.074	466.734	329.007	263.521	405.307	418.558	350.62	315.597	328.161	347.455	300.71	255.807	284.16	279.175
2900027M19Rik	-0.0610746	0.624757	NA	-0.0147767	0.765773	NA	-0.277979	0.616	NA	0.171639	0.346504	NA	0.179819	0.237265	NA	0.130154	0.607602	NA	0.00278689	0.995797	NA	0.0410842	0.852441	NA	0	0.924334	0	0	4.3786	5.971	0	0	2.13319	2.21459	0	0	0	2.04385	1.05884	0	0	0
2900035J10Rik	0.354509	0.326658	0.730781	0.184993	0.355287	NA	0.386513	0.492061	0.679532	0.287814	0.368503	0.726373	-0.0109834	0.970341	NA	-0.0175843	0.971819	0.991235	0.557998	0.381301	0.611203	0.505923	0.212703	0.51538	24.3861	9.24334	25.078	29.1613	16.4198	11.942	7.37683	5.98911	8.53278	8.85836	6.67142	21.3447	21.3355	8.1754	12.7061	8.82094	13.3011	15.1178
2900045O20Rik	-0.208519	0.319754	NA	-0.0787104	0.542635	NA	0.469111	0.505782	NA	0.0165217	0.951738	NA	0.139258	0.50916	NA	0.844035	0.0753091	NA	0.541891	0.459808	0.681691	-0.176261	0.542985	NA	0	3.69734	4.47822	9.37328	4.3786	1.99033	4.4261	2.99455	0	4.42918	2.22381	8.38543	0	2.04385	1.05884	0	0	1.00785
2900052L18Rik	-0.0433188	0.886628	0.974886	-0.444476	0.047281	0.695635	-0.679003	0.114651	0.252102	-0.181911	0.52009	0.8208	0.399899	0.172285	0.520121	0.15935	0.632889	0.852685	0.119534	0.733001	0.866619	-0.0407426	0.893815	0.961964	48.7722	16.638	23.2867	42.7005	63.4897	36.8212	69.3422	41.9237	44.7971	53.1502	57.819	58.698	48.7669	41.8989	58.2361	62.8492	50.7861	35.2748
2900060B14Rik	0.278964	0.342428	0.741944	0.086213	0.700254	0.996789	0.310326	0.43204	0.627643	0.367424	0.203917	0.573986	0.239744	0.385894	0.736966	-0.339094	0.335612	0.646829	-0.0367589	0.920984	0.9623	-0.170909	0.586785	0.830316	73.1583	61.006	34.0345	45.8249	76.6256	91.5554	53.1132	53.9019	46.9303	51.6738	65.973	32.7794	34.5432	34.7455	63.5303	40.7969	77.3884	77.6045
2900060N12Rik	-0.443213	0.187745	0.589826	0.0742256	0.578543	NA	0.94132	0.201406	0.377795	0.281836	0.285593	NA	0.161314	0.539765	NA	0.0356381	0.941282	NA	-0.790205	0.274386	0.50413	-0.728736	0.0577993	NA	4.06435	6.47034	7.16515	10.4148	3.28395	12.9372	10.3276	12.9764	3.19979	8.85836	0	1.52462	2.03195	3.06578	0	2.20524	1.20919	6.04711
2900064K03Rik	-0.0475721	0.746673	NA	-0.120476	0.239851	NA	0.0675088	0.886878	NA	-0.210384	0.330822	NA	0.0328827	0.763129	NA	0.642798	0.153504	NA	0.758512	0.291539	NA	-0.0641765	0.728077	NA	1.62574	0	0	1.04148	2.1893	0	2.95073	0	0	5.16738	4.44762	1.52462	1.01598	0	0	1.10262	0	0
2900076A07Rik	0.00724339	0.983999	0.997233	-0.162699	0.448434	0.984004	-0.350267	0.495707	0.682693	-0.13188	0.679196	0.895251	0.109828	0.711147	NA	0.677385	0.131723	0.396265	0.778125	0.132472	0.313057	0.571622	0.136689	0.405892	23.5732	9.24334	22.3911	14.5807	26.2716	23.884	14.7537	14.9728	10.666	34.6952	17.7905	23.6317	31.4953	25.5481	15.8826	12.1288	13.3011	15.1178
2900076G11Rik	0.0440713	0.807035	NA	0.00768738	0.914095	NA	0.152966	0.790167	NA	-0.0525105	0.664958	NA	-0.0472943	0.633501	NA	-0.0339453	0.928221	NA	0.0902224	0.877779	NA	-0.00520747	0.978208	NA	0	3.69734	0	0	0	0.995167	0	0	2.13319	1.47639	0	1.52462	0	2.04385	0	1.10262	2.41839	0
2900089D17Rik	0.403254	0.264544	0.67467	-0.0267568	0.828025	NA	-0.196453	0.787688	0.884755	0.36648	0.213248	NA	0.378227	0.140606	NA	-0.470941	0.368162	0.675748	-0.0347068	0.961392	0.9821	-0.0162525	0.967925	0.990087	0	14.7893	1.79129	12.4977	13.1358	23.884	10.3276	5.98911	5.33298	3.69098	17.0492	0	6.09586	4.0877	10.5884	11.0262	10.8827	17.1335
2900092N22Rik	0.0378312	0.786576	NA	NA	NA	NA	-0.80798	0.19064	NA	0.17888	0.232861	NA	0.144127	0.253182	NA	-0.154176	0.540653	NA	-0.184029	0.693884	NA	0.259616	0.317271	NA	0	0	0	2.08295	0	5.971	0	0.998184	0	0	0	0	2.03195	0	5.29419	0	2.41839	0
2900093K20Rik	1.05245	0.00132648	0.0229662	0.265181	0.228728	0.954371	1.0341	0.00575689	0.0239754	0.171805	0.540826	0.833241	-0.151569	0.570223	0.847397	-0.370436	0.287185	0.601423	0.960365	0.0246167	0.0903522	0.289147	0.426195	0.721722	56.9009	51.7627	79.7123	49.9909	47.07	64.6859	16.229	30.9437	18.1321	41.339	49.665	47.2633	24.3834	31.6797	30.7063	65.0545	83.4343	36.2826
2900097C17Rik	-0.305683	0.049058	0.27926	-0.0125783	0.926084	0.996865	-0.00142292	0.991848	0.99597	0.156934	0.362157	0.720553	0.174621	0.278063	0.640764	-0.0683941	0.687518	0.882649	-0.385252	0.0133772	0.0561441	-0.389094	0.00422195	0.038194	613.717	671.066	666.359	568.646	749.836	896.646	811.451	937.295	822.346	724.171	590.05	658.637	599.426	618.265	725.304	799.398	643.291	613.781
3000002C10Rik	-0.0404582	0.903241	0.98094	0.264113	0.102734	NA	0.452033	0.498727	0.685056	0.343328	0.223173	NA	-0.141089	0.600781	NA	-0.285182	0.579074	NA	-0.495796	0.491291	0.70481	0.161952	0.686062	NA	20.3217	8.319	3.58258	5.20738	9.85186	7.96134	4.4261	5.98911	5.33298	3.69098	3.70635	1.52462	6.09586	4.0877	10.5884	8.82094	3.62758	2.0157
3010003L21Rik	-0.0485043	0.885954	0.974886	-0.121544	0.58607	0.996789	1.01079	0.0491498	0.133698	0.0831053	0.783681	0.934578	0.247239	0.390982	0.741976	0.296317	0.455357	0.743944	0.256008	0.570734	0.764365	-0.763189	0.047626	0.211612	37.392	36.049	20.5998	35.4102	38.3128	49.7584	48.6871	22.9582	22.3985	23.6223	51.1476	38.8779	6.09586	17.3727	18.0002	22.0524	32.6482	33.2591
3110001I22Rik	0.0351816	0.92129	0.983885	-0.0702406	0.706318	NA	-0.0247185	0.968896	0.984465	-0.136896	0.659735	0.887873	-0.0169379	0.952705	NA	0.475383	0.355343	0.664654	0.650922	0.318145	0.553016	0.283636	0.484808	0.764867	6.50296	19.411	13.4347	18.7466	13.1358	5.971	7.37683	3.99274	14.9324	8.85836	4.44762	35.8287	9.14379	27.592	3.17651	4.41047	14.5103	9.07066
3110006O06Rik	-0.197105	0.26814	NA	-0.111852	0.191797	NA	-0.139919	0.767699	NA	-0.178913	0.350436	NA	0.0452757	0.592961	NA	0.595577	0.140783	NA	0.20487	0.778777	NA	-0.228136	0.357473	NA	0	0	0	2.08295	0	0	0	0.998184	5.33298	1.47639	3.70635	3.81156	1.01598	0	0	0	0	0
3110009E18Rik	0.10757	0.766575	0.943511	-0.225197	0.206186	NA	-0.514919	0.471355	0.66172	-0.451887	0.117743	NA	-0.0846955	0.699017	NA	-0.172471	0.727756	0.900205	-0.0259711	0.965953	0.984449	-0.170725	0.672125	0.872645	3.25148	7.39467	4.47822	0	5.47325	4.97584	5.90146	16.9691	11.7326	6.64377	13.3428	14.4839	13.2077	13.285	0	22.0524	10.8827	8.06281
3110021N24Rik	0.189101	0.599696	0.883549	-0.238132	0.166077	NA	-0.894667	0.184582	0.354955	-0.224157	0.478107	NA	0.194013	0.439592	NA	0.308667	0.529564	0.793793	0.683092	0.267873	0.496024	0.410974	0.311056	0.622427	13.0059	0.924334	2.68693	13.5392	4.3786	11.942	5.90146	5.98911	11.7326	7.38197	19.273	17.5332	15.2397	9.19733	15.8826	12.1288	9.67355	10.0785
3110039I08Rik	0.349059	0.246514	0.658322	0.655948	0.00198806	0.154706	2.20696	3.70789e-10	6.75178e-09	0.783649	0.00266014	0.0496182	0.000768335	0.997391	0.999492	-0.0523193	0.875128	0.960308	0.363785	0.327954	0.561648	-0.7283	0.0371533	0.178898	108.112	99.8281	87.7731	86.4425	88.6667	119.42	35.4088	36.9328	40.5307	42.0772	49.665	57.1734	23.3675	18.3947	15.8826	45.2073	61.6689	47.369
3110040N11Rik	0.187034	0.559918	0.87027	-0.106676	0.631613	0.996789	-0.55214	0.161541	0.322143	-0.414092	0.190181	0.555248	-0.252783	0.39096	NA	-0.0921248	0.815692	0.939527	0.130949	0.768704	0.886315	0.400994	0.215423	0.518371	37.392	26.8057	25.9737	18.7466	26.2716	20.8985	29.5073	38.9292	27.7315	40.6008	18.5317	48.0256	52.8308	42.9209	40.2358	29.7707	45.9493	39.3062
3110045C21Rik	0.0889544	0.795909	0.951333	-0.102609	0.550808	NA	0.326569	0.640918	0.793088	-0.424325	0.145106	NA	-0.157176	0.47762	NA	0.584189	0.25598	0.569517	0.938504	0.138171	0.321951	0.0786516	0.845485	0.945174	0	17.5623	16.1216	2.08295	0	14.9275	4.4261	11.9782	4.26639	23.6223	5.93015	20.5824	12.1917	4.0877	7.41186	12.1288	12.0919	1.00785
3110053B16Rik	0.318326	0.347858	0.747451	-0.0965112	0.462265	NA	0.202841	0.770672	NA	-0.175548	0.513372	NA	0.0316578	0.868931	NA	-0.233069	0.655274	0.865552	0.344418	0.631112	0.805346	-0.206412	0.521136	NA	1.62574	0	6.26951	4.1659	3.28395	1.99033	1.47537	3.99274	5.33298	3.69098	8.15396	4.57387	0	5.10963	0	5.51309	8.46435	8.06281
3110056K07Rik	-0.392862	0.249569	0.661342	-0.293549	0.168674	0.919497	-1.04787	0.0359638	0.105281	-0.263124	0.4091	0.754649	0.166381	0.569615	NA	0.276916	0.512324	0.782488	-0.214678	0.617887	0.796979	0.0876346	0.795018	0.925725	19.5089	5.546	19.7042	11.4562	18.6091	28.8599	25.0812	37.931	31.9979	25.8369	26.6857	28.9679	40.6391	30.6578	31.7651	26.4628	24.1839	13.1021
3110062G12Rik	-0.164747	0.437075	NA	0.0257202	0.597256	NA	-0.0295865	0.954653	NA	0.250632	0.149356	NA	0.176429	0.267279	NA	-0.154176	0.540653	NA	-0.81094	0.182842	NA	-0.223469	0.394821	NA	0	1.84867	0	0	12.0412	0.995167	0	8.98366	0	0	0	0	0	0	2.11768	0	2.41839	0
3110067C02Rik	-0.098575	0.747406	NA	-0.0176684	0.871754	NA	-0.146457	0.842953	0.916194	-0.218553	0.190472	NA	-0.158364	0.234225	NA	0.104266	0.829345	NA	-0.0419684	0.954402	0.978759	-0.0221625	0.953409	NA	6.50296	2.773	0	0	0	0	5.90146	1.99637	4.26639	1.47639	0	9.91005	4.06391	4.0877	3.17651	5.51309	2.41839	1.00785
3110070M22Rik	-0.188766	0.563138	0.87138	-0.132605	0.195405	NA	-1.23538	0.0921661	0.214458	-0.0976875	0.687303	NA	0.19214	0.250557	NA	0.109087	0.825629	0.943224	-0.198158	0.783644	0.894129	-0.185894	0.640625	NA	1.62574	0	0	2.08295	6.56791	1.99033	4.4261	8.98366	6.39958	3.69098	0	12.197	3.04793	7.15348	4.23535	6.61571	6.04597	0
3110080O07Rik	1.05416	0.00327053	0.0455112	-0.069387	0.752138	0.996789	0.748141	0.137553	0.287504	0.456679	0.136795	0.482675	0.538096	0.063046	0.317655	0.106161	0.795534	0.930411	1.64677	0.00332972	0.0181635	0.526764	0.193781	0.491162	40.6435	16.638	29.5563	72.9033	44.8807	41.797	2.95073	6.98729	13.8658	22.8841	22.9793	52.5995	11.1757	18.3947	18.0002	29.7707	30.2298	29.2277
3110082I17Rik	0.0830964	0.807561	0.954671	0.0378367	0.865959	0.996789	0.619665	0.164566	0.32603	-0.134047	0.674087	0.893764	-0.159927	0.589794	0.855604	0.223322	0.559603	0.813136	0.349653	0.437094	0.662662	-0.153207	0.682797	0.877028	40.6435	39.7464	29.5563	8.33181	42.6914	37.8164	20.6551	17.9673	40.5307	29.5279	37.0635	38.1156	27.4314	26.5701	13.7649	26.4628	26.6022	33.2591
3110083C13Rik	-0.0316433	0.799945	NA	0.0320034	0.777666	NA	0.581495	0.431463	0.627287	-0.0473925	0.801652	NA	-0.0919339	0.60272	NA	0.519863	0.175395	NA	0.822243	0.222488	NA	0.250929	0.339507	NA	8.94157	0	5.37386	7.29033	0	0	0	0.998184	0	9.59656	0	0.762312	3.04793	1.02193	2.11768	0	0	0
3222401L13Rik	0.005187	0.987813	0.998096	-0.00522581	0.975918	NA	-0.699308	0.218294	0.400106	-0.0469076	0.8747	NA	-0.0427068	0.880978	NA	-0.945414	0.0566464	0.235466	-1.10862	0.0690621	0.198469	-0.40321	0.29294	0.606353	12.193	11.092	9.85208	11.4562	12.0412	6.96617	20.6551	21.9601	47.9969	9.59656	0.741269	23.6317	15.2397	33.7235	10.5884	27.5654	25.3931	38.2983
3300002I08Rik	-0.0935443	0.695391	NA	0.220557	0.159156	NA	0.618592	0.391717	0.589802	0.199154	0.405393	NA	-0.0800557	0.734775	NA	0.206215	0.651167	NA	0.0276276	0.969765	NA	0.141548	0.666773	NA	8.1287	6.47034	8.95644	15.6221	0	1.99033	2.95073	0	4.26639	1.47639	2.96508	3.04925	0	2.04385	9.52954	1.10262	0	3.02355
3300005D01Rik	0.0730457	0.654999	0.909528	-0.090046	0.319128	NA	0.195025	0.680544	NA	-0.023451	0.913644	NA	0.138781	0.349	NA	-0.0934225	0.764831	0.915197	0.211487	0.770714	0.887379	-0.299012	0.209466	NA	1.62574	0	0	3.12443	0	5.971	4.4261	2.99455	0	2.95279	7.41269	0	0	0	0	0	0	20.157
3632454L22Rik	0.0653413	0.7935	NA	-0.0746654	0.291174	NA	-1.13426	0.0929848	NA	-0.13021	0.456237	NA	0.0452757	0.592961	NA	0.0489809	0.915745	NA	0.228337	0.744464	NA	0.195816	0.547034	NA	0	0	0	0	1.09465	0.995167	1.47537	0	3.19979	5.90557	1.48254	0	4.06391	1.02193	4.23535	2.20524	1.20919	3.02355
3830403N18Rik	0.0566504	0.650053	NA	0.10128	NA	NA	0.740725	0.280631	NA	0.0331639	0.739675	NA	-0.14493	0.328292	NA	-0.0960934	0.713815	NA	0.0363837	0.937975	NA	0.0672206	0.666712	NA	13.0059	0	0	0	0	1.99033	0	0	0	0	0.741269	0	0	0	2.11768	0	2.41839	0
3830406C13Rik	0.0741877	0.696399	0.922395	-0.0884887	0.638633	0.996789	-0.24696	0.289241	0.484402	0.0313734	0.879242	0.969168	0.133521	0.523124	0.819644	-0.599739	0.00409004	0.0345371	-0.532243	0.0141423	0.0584039	-0.37909	0.0526982	0.225861	117.053	153.439	130.764	145.807	146.683	152.261	190.322	211.615	228.252	149.854	136.394	148.651	146.301	145.113	184.238	215.011	235.793	215.68
3830408C21Rik	0.164623	0.516906	NA	0.01502	0.881648	NA	0.225255	0.757677	NA	0.0411651	0.836003	NA	0.0106521	0.951865	NA	-0.100492	0.826997	NA	0.271006	0.695982	NA	0.0876568	0.769072	NA	1.62574	7.39467	0	0	8.75721	0.995167	0	2.99455	1.0666	0.738197	6.67142	0	1.01598	4.0877	1.05884	5.51309	0	4.0314
3930402G23Rik	-0.389593	0.276401	0.684668	-0.0249376	0.909384	0.996865	-0.173028	0.711072	0.836388	-0.532617	0.0955721	0.410582	-0.466114	0.110273	NA	-1.16956	0.00531293	0.0424021	-2.16332	6.05075e-07	8.86533e-06	-1.22409	0.00249405	0.0254099	26.0118	20.3353	37.617	12.4977	22.9877	1.99033	249.337	163.702	50.1301	19.1931	20.0143	48.788	50.7988	23.5043	21.1768	25.3602	123.338	92.7223
4430402I18Rik	-0.568319	0.115574	0.459901	-0.0491978	0.77465	NA	-1.01641	0.10252	0.232339	-0.407826	0.158098	NA	-0.208775	0.354374	NA	0.657354	0.19905	0.499699	-0.139858	0.803555	0.904348	0.611629	0.101047	0.337843	28.4504	1.84867	2.68693	0	12.0412	1.99033	11.8029	15.9709	17.0656	19.1931	9.6365	11.4347	28.4474	22.4824	31.7651	2.20524	8.46435	8.06281
4631422I05Rik	0.012469	0.971161	0.994029	0.0941875	0.545533	NA	0.681667	0.342735	0.541869	0.120884	0.673632	NA	-0.0469356	0.8446	NA	-0.000583191	0.99911	0.999738	0.0230141	0.973017	0.987741	-0.15102	0.702752	NA	1.62574	1.84867	27.765	6.24886	1.09465	18.9082	4.4261	8.98366	5.33298	6.64377	4.44762	8.38543	5.07988	7.15348	2.11768	3.30785	4.83677	11.0864
4632404H12Rik	-0.256631	0.366112	0.761737	-0.190298	0.392663	0.973506	-1.00609	0.0171952	0.0588228	0.537851	0.055709	0.309505	0.741741	0.00925261	0.100478	-0.471127	0.166065	0.455044	-0.793457	0.0293073	0.103329	-0.148213	0.62362	0.849524	31.7019	40.6707	14.3303	63.53	71.1523	58.7149	48.6871	88.8384	71.462	31.0043	48.1825	38.1156	49.7829	47.0086	88.9424	52.9257	53.2045	62.4868
4632411P08Rik	0.0075051	0.97889	NA	0.0442863	0.600953	NA	0.123303	0.859719	0.9261	0.215791	0.30345	NA	0.0774592	0.676833	NA	-0.219311	0.607705	NA	-0.367887	0.603377	NA	-0.0211711	0.947151	NA	10.5673	0	0	9.37328	0	7.96134	1.47537	1.99637	5.33298	0	4.44762	0	0	8.1754	0	4.41047	4.83677	0
4632415L05Rik	0.0257352	0.925883	0.984699	-0.484327	0.0218509	0.54429	-0.94499	0.00072845	0.0041405	-0.297179	0.239023	0.609891	0.273049	0.290949	0.653108	0.195165	0.514001	0.78375	0.238768	0.415246	0.643235	0.456711	0.0603575	0.245906	52.0237	53.6114	63.5907	57.2812	83.1935	76.6279	84.0959	62.8856	88.5275	81.2016	96.365	102.912	112.773	110.368	109.06	105.851	81.0159	53.4161
4632418H02Rik	-0.306922	0.370805	0.763951	0.125516	0.561086	0.996789	-0.742709	0.0940965	0.217858	0.14945	0.638223	0.876582	-0.0410975	0.889897	NA	-0.137062	0.758533	0.912939	-0.57733	0.202257	0.415331	0.418362	0.200521	0.50102	30.8891	12.0163	38.5127	20.8295	22.9877	32.8405	29.5073	29.9455	40.5307	14.7639	25.9444	23.6317	32.5113	57.2278	54.0007	13.2314	20.5563	38.2983
4632427E13Rik	-0.653025	0.000257476	0.006254	-0.373174	0.0203465	0.533403	-0.78325	2.30604e-06	2.38219e-05	0.20256	0.2035	0.573574	0.60671	0.000232221	0.00728259	-0.0260915	0.895079	0.965273	-0.714941	1.86932e-05	0.000198473	-0.35897	0.00943116	0.0698483	324.335	341.079	252.572	463.457	473.984	509.526	621.129	751.633	677.289	451.776	367.67	428.419	526.276	557.971	498.713	430.021	509.07	324.528
4632428C04Rik	0.0788472	0.76095	NA	-0.0467577	0.544219	NA	-0.429641	0.507307	NA	0.182821	0.437945	NA	0.24646	0.176742	NA	-0.138598	0.761719	NA	-0.00646612	0.992694	NA	0.00471652	0.987394	NA	0	1.84867	0	7.29033	3.28395	2.9855	2.95073	0	3.19979	0	2.96508	3.04925	1.01598	5.10963	0	0	3.62758	5.03925
4632432E15Rik	-0.0610746	0.624757	NA	0.0828549	0.334331	NA	0.361038	0.61919	NA	0.163758	0.334853	NA	-0.00892661	0.959044	NA	0.0834055	0.740658	NA	-0.111148	0.838178	NA	0.140585	0.609534	NA	0.81287	0	8.95644	1.04148	0	7.96134	1.47537	0.998184	0	0	1.48254	0	1.01598	1.02193	3.17651	0	0	0
4633401B06Rik	-1.49646	3.1395e-08	2.58442e-06	-0.0867036	0.690859	0.996789	-1.33934	0.000829852	0.00462432	0.276775	0.372219	0.729397	0.377146	0.200356	NA	-0.263891	0.511071	0.781911	-2.00094	3.27961e-09	7.07054e-08	-0.798818	0.00136335	0.0155033	16.2574	34.2004	17.9129	30.2028	33.9342	43.7874	110.652	131.76	103.46	33.957	17.0492	28.9679	57.9107	58.2497	69.8833	38.5916	31.439	29.2277
4732416N19Rik	-0.225735	0.357864	NA	-0.133117	0.209819	NA	0.0883465	0.852611	NA	-0.0136228	0.957511	NA	0.220548	0.209044	NA	0.651377	0.169664	NA	0.366918	0.616626	0.796365	-0.33891	0.230937	NA	0	1.84867	0	5.20738	6.56791	0.995167	2.95073	0.998184	4.26639	5.16738	7.41269	0.762312	1.01598	0	0	0	1.20919	1.00785
4732419C18Rik	0.572291	0.0624168	0.325552	-0.253144	0.218841	0.953098	-0.404797	0.449207	0.642751	-0.604379	0.0601938	0.321489	-0.168995	0.559584	NA	-0.906481	0.0259311	0.13851	-0.31626	0.522726	0.728031	-0.539723	0.130834	0.396365	7.31583	17.5623	20.5998	11.4562	10.9465	10.9468	33.9334	45.9165	24.5317	45.7682	25.9444	9.91005	25.3994	19.4166	18.0002	56.2335	70.1332	49.3847
4732440D04Rik	-0.144004	0.685963	0.919621	0.582922	0.00563216	0.290877	0.169703	0.715094	0.839201	1.09717	0.00065344	0.0176276	0.201464	0.495403	0.804093	-0.597925	0.227087	0.537138	-0.923411	0.110609	0.27659	0.371637	0.319688	0.633093	19.5089	36.9734	46.5735	76.0278	33.9342	21.8937	20.6551	13.9746	27.7315	16.2403	4.44762	7.62312	19.3036	45.9866	24.3533	20.9497	21.7655	10.0785
4732463B04Rik	-0.814636	0.0225101	0.173538	-0.257695	0.204114	NA	-0.67909	0.240746	0.428025	0.00615499	0.98447	0.99641	0.383003	0.190968	NA	0.714655	0.132324	0.396702	-0.350136	0.441902	0.666466	-0.336773	0.353993	0.662986	20.3217	2.773	15.2259	21.871	22.9877	27.8647	26.5566	41.9237	25.5983	20.6695	31.8746	19.8201	14.2237	23.5043	30.7063	18.7445	3.62758	13.1021
4732465J04Rik	0.271418	0.270403	0.678332	0.0372299	0.858934	0.996789	0.376199	0.214068	0.394483	-0.313841	0.205435	0.57535	-0.332953	0.182487	0.53485	-0.760054	0.00259046	0.0237735	-0.475643	0.102054	0.262142	-0.734992	0.00528091	0.0448082	111.363	180.245	93.147	109.355	105.086	69.6617	218.354	199.637	104.526	93.0128	140.1	137.978	92.4539	125.697	73.0598	207.292	272.068	167.303
4732471J01Rik	0.84668	0.0178718	0.149648	0.0160157	0.927268	NA	0.198225	0.764405	0.870931	0.110757	0.71548	NA	0.0686343	0.795647	NA	-0.605549	0.232751	0.543868	0.797832	0.241185	0.464791	0.409692	0.308492	NA	8.1287	19.411	2.68693	2.08295	21.893	11.942	4.4261	3.99274	4.26639	6.64377	5.93015	16.0085	7.11184	7.15348	10.5884	13.2314	4.83677	37.2905
4732490B19Rik	0.0370309	0.809803	NA	-0.0701735	0.306951	NA	NA	NA	NA	-0.0875894	0.624382	NA	0.0623069	0.464179	NA	0.281694	0.492088	NA	0.549724	0.398581	NA	-0.0431484	0.782209	NA	0	0	0	0	2.1893	0.995167	1.47537	0	0	2.95279	0	3.81156	0	0	0	0	1.20919	1.00785
4732491K20Rik	0.197595	0.585405	0.879103	-0.0585203	0.782487	0.996789	0.899377	0.121606	0.263212	-0.204814	0.524641	0.824584	-0.0927006	0.751017	NA	0.672095	0.145062	0.419989	1.10709	0.0430127	0.139319	0.0253512	0.950239	0.983362	11.3802	13.865	37.617	15.6221	7.66256	29.855	11.8029	8.98366	7.46618	28.7897	25.9444	16.0085	10.1598	10.2193	8.4707	17.6419	8.46435	11.0864
4732496C06Rik	0.0731024	0.67019	NA	0.0362076	0.552088	NA	-0.0639979	0.92553	NA	-0.0116049	0.906814	NA	-0.0676474	0.45026	NA	-0.191588	0.537678	NA	-0.0738224	0.874546	NA	0.140752	0.557411	NA	0	0.924334	2.68693	0	0	0	1.47537	0	0	0.738197	0	0	2.03195	1.02193	1.05884	0	2.41839	1.00785
4831440E17Rik	0.0245554	0.923897	NA	-0.0426692	0.759141	NA	0.411349	0.577567	0.747017	-0.147543	0.525698	NA	-0.0705624	0.716875	NA	0.247514	0.617408	NA	0.447214	0.542288	0.742456	-0.0600334	0.845578	NA	3.25148	1.84867	6.26951	1.04148	6.56791	0	1.47537	0	6.39958	0.738197	7.41269	6.86081	4.06391	0	2.11768	7.71833	1.20919	0
4833403J16Rik	-0.0675315	0.852209	0.967736	0.174718	0.320625	NA	0.340745	0.600812	0.765212	0.0519849	0.854798	NA	-0.204119	0.444884	NA	-0.559775	0.277612	0.591829	-0.810898	0.206997	0.421293	-0.315091	0.438622	0.732083	8.94157	6.47034	16.1216	2.08295	9.85186	6.96617	14.7537	10.98	9.59937	4.42918	3.70635	8.38543	10.1598	3.06578	9.52954	8.82094	10.8827	12.0942
4833407H14Rik	0.165335	0.5163	NA	0.00277214	0.954588	NA	-0.277243	0.616764	NA	0.155152	0.311655	NA	0.122464	0.346657	NA	-0.558421	0.180952	NA	-0.401295	0.482933	NA	-0.0344677	0.892859	NA	0	0.924334	0	0	8.75721	0	2.95073	0	1.0666	0.738197	0	0	2.03195	0	1.05884	6.61571	1.20919	1.00785
4833411C07Rik	-0.600576	0.00247521	0.0372298	-0.45419	0.0345457	0.624588	-0.145493	0.644342	0.794741	0.502406	0.0112822	0.127085	0.998637	4.45929e-05	0.0019638	-1.02639	7.85607e-06	0.000166872	-1.69891	1.01273e-16	4.71077e-15	-2.18154	1.35495e-37	8.90716e-35	230.855	78.5684	103.895	322.858	387.506	288.599	671.292	655.807	915.14	172	250.549	255.374	163.572	152.267	141.884	497.281	593.714	333.599
4833412C15Rik	0.0284455	0.935254	0.986745	-0.249285	0.241013	0.954371	-0.858604	0.101203	0.230277	-0.262065	0.407286	0.753272	0.133449	0.65129	NA	0.213631	0.620093	0.845169	0.282172	0.54488	0.744683	0.423326	0.247486	0.555742	26.0118	18.4867	6.26951	22.9125	18.6091	20.8985	19.1798	26.951	21.3319	27.3133	37.0635	20.5824	20.3195	27.592	54.0007	22.0524	35.0666	13.1021
4833412K13Rik	-0.495819	0.154252	0.538231	0.0718627	0.735444	0.996789	-0.0688064	0.885905	0.941136	0.043686	0.891912	0.972756	-0.0701519	0.811308	NA	0.311604	0.516127	0.785456	-0.282279	0.577114	0.76939	-0.0230978	0.94898	0.983103	35.7663	18.4867	35.8258	24.9954	30.6502	26.8695	35.4088	28.9473	33.0645	31.7425	39.2873	6.86081	52.8308	16.3508	25.4121	30.8733	16.9287	9.07066
4833413E03Rik	-0.0945929	0.587112	NA	-0.0201759	0.678538	NA	-0.251567	0.595358	NA	-0.034972	0.724268	NA	NA	NA	NA	0.0223462	0.9298	NA	-0.265563	0.65389	NA	-0.0767014	0.739045	NA	0	0	0	0	0	0	2.95073	0.998184	0	0	0	1.52462	0	2.04385	0	0	1.20919	0
4833413G10Rik	0.157534	0.647848	0.905264	0.0509708	0.766721	NA	-0.256009	0.678699	0.816064	0.36744	0.23646	NA	0.284106	0.327071	NA	-0.0277026	0.957724	0.987484	0.257586	0.714567	0.856489	0.462128	0.254304	0.563329	8.94157	10.1677	8.0608	17.7051	14.2305	12.9372	2.95073	2.99455	10.666	15.5021	2.96508	3.81156	8.12782	17.3727	8.4707	4.41047	8.46435	10.0785
4833417C18Rik	0.111024	0.70927	NA	-0.0430635	0.686996	NA	-0.795148	0.280171	0.47315	0.0540221	0.815783	NA	0.140332	0.486746	NA	-0.0693649	0.887958	NA	0.13989	0.847673	0.926177	0.315507	0.398557	NA	4.06435	0.924334	0.895644	8.33181	2.1893	1.99033	1.47537	0.998184	5.33298	1.47639	0	8.38543	9.14379	4.0877	3.17651	3.30785	6.04597	2.0157
4833418N02Rik	0.0853445	0.79745	0.951628	0.262564	0.239345	0.954371	1.14731	0.0154966	0.0541111	0.345658	0.223491	0.596075	-0.00276716	0.991913	0.998858	0.0826766	0.828579	0.944007	0.202899	0.617944	0.796989	-0.399955	0.294784	0.608295	67.4682	61.9304	36.7214	47.9079	65.6791	51.7487	26.5566	45.9165	28.7981	36.9098	44.4762	38.1156	6.09586	35.7674	25.4121	46.31	44.7401	20.157
4833420G17Rik	-0.31129	0.130642	0.492855	-0.276947	0.147594	0.902833	0.263891	0.240817	0.428027	0.234739	0.251796	0.619786	0.550874	0.00614271	0.0770454	-0.244715	0.262734	0.576704	-0.57964	0.0167283	0.0663654	-1.14704	1.22205e-08	5.71876e-07	276.376	171.002	192.563	324.941	273.663	391.101	361.465	319.419	561.03	331.45	200.143	294.252	182.876	167.596	177.885	366.069	332.528	281.19
4833421G17Rik	0.0189753	0.951099	0.989254	0.0469527	0.589322	NA	-0.384413	0.60253	NA	0.0525961	0.730617	NA	-0.0271895	0.863274	NA	-0.657281	0.158785	NA	-1.09168	0.134279	NA	-0.154825	0.675863	NA	0.81287	1.84867	2.68693	3.12443	0	0.995167	8.8522	3.99274	1.0666	0.738197	1.48254	0	2.03195	2.04385	5.29419	0	7.25516	7.05496
4833422C13Rik	-0.402141	0.24932	0.661342	-0.0040402	0.985612	0.998461	0.692248	0.161108	0.321581	0.317207	0.298692	0.668635	0.301701	0.298136	0.660262	0.614345	0.135935	0.403625	0.114953	0.798952	0.902399	-0.446206	0.246423	0.554703	35.7663	24.957	34.0345	51.0323	24.0823	57.7197	39.8349	32.9401	14.9324	33.2189	34.0984	28.2055	28.4474	17.3727	8.4707	22.0524	15.7195	18.1413
4833439L19Rik	-0.0695249	0.776147	0.946609	0.0798245	0.663377	0.996789	0.156591	0.429378	0.625168	-0.238147	0.269339	0.640865	-0.329721	0.0724325	0.343068	0.322834	0.215603	0.522696	0.258715	0.331746	0.564761	0.195655	0.376146	0.681963	238.171	237.554	263.319	186.424	211.268	172.164	163.766	147.731	258.116	279.038	161.597	249.276	224.531	254.459	178.944	220.524	197.098	121.95
4833445I07Rik	-0.151109	0.602612	NA	0.0356691	0.795913	NA	-0.265629	0.699434	0.829175	0.0814259	0.753374	NA	0.0159067	0.94922	NA	0.190529	0.690809	NA	-0.0632641	0.931262	0.967646	0.22302	0.56945	NA	4.06435	7.39467	4.47822	4.1659	5.47325	6.96617	2.95073	0.998184	9.59937	6.64377	5.93015	0	5.07988	6.13155	9.52954	0	6.04597	2.0157
4921507P07Rik	-0.176898	0.602726	0.884411	-0.0232638	0.829849	NA	-0.249493	0.733337	0.850837	0.0105135	0.961764	NA	0.0462431	0.795934	NA	-0.248568	0.62385	NA	-0.683258	0.347157	0.577654	-0.32029	0.399595	NA	3.25148	3.69734	0	5.20738	4.3786	0	8.8522	9.98184	2.13319	0.738197	0.741269	7.62312	0	6.13155	4.23535	6.61571	3.62758	4.0314
4921523L03Rik	-0.673775	0.0623824	0.325486	0.106125	0.507903	NA	1.79089	0.0130865	0.0472971	0.149204	0.606642	NA	-0.0565795	0.838217	NA	0.112129	0.829823	0.944231	-0.878416	0.184792	0.391582	-1.38251	0.000625775	0.00829062	15.4445	2.773	17.0172	12.4977	6.56791	11.942	10.3276	13.9746	25.5983	3.69098	17.0492	0.762312	3.04793	1.02193	0	6.61571	8.46435	3.02355
4921524J17Rik	0.249392	0.361295	0.758094	-0.0946589	0.598179	0.996789	-0.102001	0.64764	0.79708	-0.41285	0.102981	0.423728	-0.300361	0.222912	0.57912	0.786362	0.00165478	0.016417	1.09802	7.51831e-05	0.000692692	1.00858	5.13542e-05	0.00100846	173.141	147.893	155.842	168.719	131.358	63.6907	94.4234	89.8366	51.1967	168.309	162.338	188.291	185.924	136.938	187.414	76.0806	91.8987	119.934
4921531C22Rik	-0.428695	0.195661	0.601341	-0.146944	0.494259	0.994912	-0.634474	0.149531	0.305748	-0.203467	0.526106	0.825753	0.0205412	0.94482	NA	-0.0113675	0.979326	0.994917	-0.553869	0.243759	0.467929	-0.253744	0.449066	0.741188	24.3861	15.7137	26.8693	16.6636	22.9877	28.8599	66.3915	26.951	44.7971	35.4334	42.9936	10.6724	31.4953	32.7016	44.4712	23.155	42.3218	24.1884
4921534A09Rik	0.424456	0.128043	NA	-0.0103821	0.903443	NA	0.423952	0.47555	NA	0.0865509	0.694814	NA	0.0887217	0.615546	NA	-0.392875	0.42741	NA	0.423852	0.514175	NA	-0.0466722	0.784407	NA	0	5.546	0	4.1659	3.28395	2.9855	0	1.99637	0	0	5.93015	0.762312	0	0	1.05884	5.51309	2.41839	7.05496
4921536K21Rik	0.108944	0.442428	NA	0.0215329	0.774762	NA	-0.0250782	0.97021	NA	0.0822671	0.63546	NA	0.0270407	0.870302	NA	-0.0320401	0.927756	NA	0.288947	0.541111	NA	0.180503	0.350621	NA	4.06435	0	0.895644	3.12443	1.09465	1.99033	0	0	0	2.95279	0	0	0	0	5.29419	1.10262	2.41839	0
4930401C15Rik	-0.0411671	0.876542	NA	-0.10964	0.242845	NA	-0.49857	0.418623	NA	-0.0943295	0.657705	NA	0.0892928	0.457691	NA	0.216604	0.656345	NA	0.20743	0.777256	NA	-0.0584444	0.849281	NA	0	0.924334	0	4.1659	1.09465	0	1.47537	3.99274	1.0666	2.95279	1.48254	4.57387	1.01598	0	4.23535	1.10262	2.41839	2.0157
4930402H24Rik	0.218393	0.233822	0.644255	-0.257552	0.135383	0.89621	0.169662	0.414322	0.610619	-0.227626	0.294534	0.663655	0.0500177	0.808183	0.942525	-0.127718	0.527567	0.792218	0.0994801	0.637463	0.809721	-0.359197	0.0660006	0.259288	226.791	210.748	215.85	156.221	236.445	284.618	284.746	248.548	222.919	281.991	313.557	218.021	217.419	207.451	151.414	280.065	322.855	283.206
4930404H11Rik	0.120347	0.739877	0.936658	-0.150461	0.288952	NA	-2.35483	0.000213138	0.00142045	-0.121848	0.656363	NA	0.121356	0.55224	NA	-0.843869	0.0941756	0.32392	-0.808766	0.208412	0.423032	0.405298	0.307768	0.619982	4.87722	3.69734	0	1.04148	13.1358	1.99033	4.4261	14.9728	28.7981	9.59656	11.119	2.28694	35.5592	11.2412	30.7063	31.9759	8.46435	17.1335
4930404N11Rik	0.0272192	0.82744	NA	0.0605189	0.38983	NA	0.547291	0.378948	NA	0.100189	0.447762	NA	-0.0217662	0.874416	NA	-0.0353854	0.888327	NA	0.0363837	0.937975	NA	0.0304309	0.845422	NA	0	0	7.16515	0	5.47325	0	0	0	0	0.738197	0	0	1.01598	0	0	1.10262	0	0
4930405A21Rik	0.0825046	0.67281	NA	NA	NA	NA	-0.703675	0.23549	NA	0.0351292	0.723079	NA	0.025312	0.765056	NA	-0.310689	0.313939	NA	-0.294235	0.529158	NA	0.110407	0.68008	NA	0	0	0	1.04148	0	0	2.95073	0	0	0	0	0	1.01598	1.02193	3.17651	0	6.04597	0
4930412C18Rik	-0.407419	0.237505	0.64865	-0.221599	0.267452	NA	-0.362457	0.564624	0.736454	0.048172	0.880922	0.96956	0.35451	0.220059	NA	-0.247396	0.584231	0.826506	-0.823337	0.100273	0.258874	-0.815693	0.0377547	0.181162	11.3802	9.24334	7.16515	19.788	25.177	7.96134	33.9334	43.9201	17.0656	22.1459	10.3778	16.7709	4.06391	12.2631	22.2356	23.155	18.1379	20.157
4930412M03Rik	-0.0227402	0.932216	NA	0.157244	0.314992	NA	0.220827	0.738801	0.854144	0.087185	0.740246	NA	-0.211127	0.435571	NA	0.257775	0.587091	NA	0.377878	0.606635	0.789151	0.534398	0.167596	NA	12.193	6.47034	10.7477	7.29033	5.47325	4.97584	1.47537	2.99455	3.19979	6.64377	6.67142	0	14.2237	2.04385	7.41186	1.10262	6.04597	0
4930413G21Rik	0.00619502	0.981579	NA	-0.00175893	0.982696	NA	-0.303333	0.677104	NA	-0.0195436	0.902992	NA	-0.0153481	0.915801	NA	-0.12925	0.765814	NA	-0.173697	0.800296	NA	0.0322227	0.923903	NA	4.06435	0	0.895644	3.12443	1.09465	0	0	1.99637	5.33298	5.16738	0	0	2.03195	2.04385	4.23535	5.51309	1.20919	1.00785
4930417H01Rik	0.0840081	0.797634	0.951772	0.067946	0.629255	NA	0.464718	0.527292	0.708366	-0.0255809	0.924118	NA	-0.121916	0.584563	NA	-0.10126	0.84591	0.94872	0.046105	0.948586	0.975754	-0.0462725	0.902632	NA	4.87722	15.7137	0	4.1659	2.1893	5.971	4.4261	3.99274	4.26639	5.90557	4.44762	3.04925	1.01598	5.10963	5.29419	9.92356	3.62758	2.0157
4930426L09Rik	0.111908	0.549195	NA	0.17534	0.0921058	NA	1.07703	0.141431	0.293599	NA	NA	NA	-0.293553	0.0910069	NA	-0.301269	0.322039	NA	-0.184029	0.693884	NA	0.06801	0.728976	NA	15.4445	0	4.47822	0	0	0	1.47537	0	0	0	0	0	0	3.06578	0	2.20524	2.41839	0
4930429F24Rik	-0.0399654	0.878724	NA	-0.00866524	0.909061	NA	0.0612254	0.925178	NA	0.0187513	0.909059	NA	0.0367956	0.802088	NA	-0.15629	0.704105	NA	-0.361418	0.602668	NA	-0.245998	0.414156	NA	0	1.84867	1.79129	2.08295	3.28395	0	2.95073	0	6.39958	4.42918	0	0	2.03195	1.02193	0	6.61571	1.20919	0
4930430E12Rik	0.417478	0.240401	0.651735	0.186706	0.285303	NA	0.795887	0.257718	0.446818	0.0879738	0.757562	NA	-0.198992	0.461775	NA	-0.803001	0.121003	0.37612	-0.233774	0.738087	0.86915	-0.180679	0.635155	NA	9.75444	7.39467	11.6434	7.29033	6.56791	3.98067	5.90146	8.98366	3.19979	3.69098	5.18888	5.33618	5.07988	7.15348	0	13.2314	20.5563	4.0314
4930430F08Rik	-0.0197894	0.940817	0.987311	0.321064	0.151797	0.904368	0.49166	0.214104	0.394483	0.557933	0.0533093	0.302522	0.114432	0.671233	0.892959	-0.683441	0.0456494	0.203849	-0.747265	0.0391302	0.129182	-0.588077	0.05578	0.234927	38.2049	72.098	73.4428	84.3596	56.9218	62.6956	63.4407	70.8711	72.5286	50.9356	25.2032	43.4518	50.7988	23.5043	51.883	63.9518	77.3884	62.4868
4930431P19Rik	0.133457	0.704165	0.92565	0.0245825	0.905769	NA	0.27199	0.654988	0.801917	0.433702	0.168984	0.530283	0.317014	0.285766	NA	-0.126297	0.771812	0.91878	0.0422411	0.934783	0.969479	-0.126528	0.753304	0.909385	39.0178	9.24334	14.3303	23.954	40.5021	33.8357	28.032	12.9764	17.0656	22.1459	23.7206	13.7216	30.4793	15.3289	3.17651	18.7445	25.3931	22.1727
4930432B10Rik	0.0890288	0.712486	NA	-0.0354373	0.473162	NA	-0.356026	0.452736	NA	-0.0240571	0.854856	NA	0.0452757	0.592961	NA	-0.265154	0.532046	NA	-0.16925	0.79706	NA	-0.0562805	0.820447	NA	0	0	0	0	0	1.99033	1.47537	2.99455	0	1.47639	1.48254	0	0	3.06578	0	2.20524	0	5.03925
4930432E11Rik	0.167506	0.473554	NA	-0.0142128	0.871814	NA	-0.313634	0.66285	NA	-0.0339599	0.823333	NA	-0.0109355	0.932926	NA	-0.247213	0.564771	NA	0.0975338	0.883798	NA	0.125245	0.673458	NA	0.81287	0.924334	1.79129	0	0	2.9855	1.47537	0	2.13319	1.47639	0	3.04925	3.04793	1.02193	2.11768	0	0	10.0785
4930432K21Rik	0.200323	0.336502	NA	-0.078891	NA	NA	-0.371033	0.44143	NA	0.11221	0.623767	NA	0.347504	0.0594991	NA	0.0353412	0.933544	NA	0.682471	0.298951	NA	0.0808304	0.701271	NA	0	0	0	11.4562	2.1893	3.98067	1.47537	0	0	0	10.3778	0	2.03195	0	1.05884	0	0	9.07066
4930444P10Rik	-0.0820475	0.72781	NA	0.0447419	0.492444	NA	-0.756865	0.305547	0.502253	0.412579	0.064317	NA	0.2326	0.255332	NA	-0.196417	0.519426	NA	-0.768093	0.245797	NA	0.280809	0.445252	NA	0.81287	0	3.58258	4.1659	5.47325	5.971	1.47537	2.99455	2.13319	0	0	0.762312	6.09586	4.0877	3.17651	0	0	4.0314
4930448E22Rik	0.230739	0.521628	0.852287	0.145309	0.373133	NA	-0.403239	0.497815	0.684269	0.745869	0.0164391	0.159919	0.490746	0.0942875	NA	-0.734851	0.159809	0.444784	-0.592488	0.393292	0.622777	0.311897	0.440877	0.734086	7.31583	13.865	8.95644	20.8295	12.0412	34.8309	14.7537	4.99092	9.59937	0.738197	11.119	3.81156	13.2077	9.19733	20.1179	14.334	3.62758	23.1806
4930451G09Rik	-0.0124144	0.965129	NA	0.168381	0.15306	NA	1.10957	0.130779	0.27761	0.000871157	0.99501	NA	-0.250891	0.17952	NA	-0.388035	0.392892	NA	-0.578595	0.411185	NA	-0.217711	0.450599	NA	0	7.39467	13.4347	0	0	2.9855	0	6.98729	2.13319	2.21459	0	0.762312	0	0	3.17651	4.41047	3.62758	1.00785
4930452B06Rik	-0.0359437	0.79604	NA	0.080028	0.269262	NA	0.695694	0.292344	NA	0.0351292	0.723079	NA	-0.127327	0.352631	NA	-0.0947809	0.706825	NA	-0.294235	0.529158	NA	-0.0515861	0.764199	NA	0	0.924334	7.16515	1.04148	0	0	0	0	2.13319	0	0	0	1.01598	0	0	0	1.20919	0
4930453N24Rik	0.14166	0.436173	0.803558	0.0504715	0.749	0.996789	0.0184848	0.913519	0.9557	-0.219826	0.213416	0.584537	-0.265928	0.118835	0.436262	0.086669	0.641897	0.857574	0.238302	0.22024	0.438202	0.271642	0.108487	0.352392	288.569	276.376	320.641	237.457	235.35	246.802	247.862	254.537	214.386	260.583	289.836	301.113	298.697	292.271	278.474	261.32	258.767	274.135
4930455G09Rik	-0.320307	0.291681	NA	-0.0262504	0.7787	NA	-0.534228	0.467561	NA	0.0790536	0.70451	NA	0.111459	0.516888	NA	0.0711263	0.8753	NA	-0.600348	0.413245	0.641482	-0.185433	0.626958	NA	0	1.84867	2.68693	2.08295	8.75721	0	2.95073	8.98366	3.19979	0	2.22381	4.57387	4.06391	2.04385	4.23535	3.30785	1.20919	1.00785
4930455H04Rik	0.13129	0.486184	NA	-0.00870188	0.858129	NA	NA	NA	NA	0.0577111	0.605153	NA	0.0623796	0.463759	NA	-0.287837	0.413848	NA	-0.0738224	0.874546	NA	-0.0431484	0.782209	NA	0	0	0	0	3.28395	0	0	0.998184	0	0	0.741269	0	0	0	0	1.10262	1.20919	2.0157
4930458D05Rik	0.377562	0.213206	0.621278	-0.332372	0.133385	0.893812	0.893707	0.111694	0.247856	-0.149297	0.604467	0.861993	0.319212	0.281001	0.644081	-0.183091	0.57992	0.824324	0.261837	0.490227	0.703718	-1.12245	0.00242679	0.0248899	47.9593	12.9407	17.9129	34.3687	42.6914	41.797	47.2117	30.9437	35.1977	47.9828	45.9587	43.4518	18.2876	8.1754	10.5884	55.1309	43.531	58.4554
4930459C07Rik	0.200153	0.493685	NA	-0.0811672	0.323708	NA	-1.21479	0.0914735	NA	-0.0745795	0.714721	NA	0.10212	0.426579	NA	-0.239913	0.618529	NA	0.093818	0.897485	NA	0.215761	0.54974	NA	0	0.924334	0	1.04148	1.09465	2.9855	2.95073	1.99637	2.13319	5.90557	0	2.28694	4.06391	7.15348	1.05884	11.0262	0	3.02355
4930466K18Rik	-0.244876	0.457808	0.815487	-0.104133	0.208747	NA	-0.816916	0.188039	NA	-0.214738	0.196362	NA	NA	NA	NA	-0.0697919	0.888208	NA	-0.612399	0.396981	0.626662	-0.486663	0.201014	NA	0	0	0	0	0	0	5.90146	5.98911	6.39958	6.64377	1.48254	0.762312	3.04793	2.04385	1.05884	4.41047	4.83677	1.00785
4930470G03Rik	0.147804	0.49987	NA	NA	NA	NA	-0.251567	0.595358	NA	0.0787411	0.443174	NA	0.064495	0.456019	NA	-0.393314	0.245606	NA	-0.294235	0.529158	NA	-0.00382594	0.985825	NA	0	0	0	0	0	3.98067	0	0.998184	1.0666	0	0	0	1.01598	0	1.05884	2.20524	0	4.0314
4930471M09Rik	NA	NA	NA	-0.0529221	0.497561	NA	0.195025	0.680544	NA	-0.0646769	0.732942	NA	0.0572489	0.652006	NA	0.377947	0.268307	NA	0.693806	0.242471	NA	NA	NA	NA	0	0	1.79129	1.04148	2.1893	0.995167	0	0	0	0.738197	0	6.0985	0	0	0	0	0	0
4930474N05Rik	-0.243229	0.474657	0.826958	0.0583034	0.688293	NA	0.2564	0.724009	0.844642	0.242559	0.388008	NA	0.121248	0.640156	NA	-0.0292095	0.954637	NA	-0.518204	0.464068	0.684337	-0.267951	0.492364	NA	4.06435	3.69734	8.95644	9.37328	8.75721	4.97584	7.37683	4.99092	8.53278	5.16738	5.93015	0.762312	9.14379	1.02193	2.11768	4.41047	6.04597	2.0157
4930480G23Rik	0.275962	0.444063	0.808404	-0.00282258	0.983183	NA	-1.39324	0.0384288	0.110731	0.654687	0.0328683	NA	0.458629	0.0731528	NA	-0.930176	0.0692549	0.268947	-0.627359	0.362819	0.593441	0.55002	0.174687	0.465064	0	12.0163	2.68693	41.659	6.56791	9.95167	10.3276	15.9709	2.13319	7.38197	2.22381	5.33618	24.3834	23.5043	9.52954	8.82094	21.7655	13.1021
4930480K23Rik	-0.425054	0.238529	0.649948	0.186993	0.298299	NA	-0.18718	0.752656	0.86354	0.14047	0.631349	NA	-0.137999	0.613347	NA	-0.569775	0.267722	0.582643	-1.38263	0.0193455	0.0744914	-0.352706	0.367115	0.674406	7.31583	9.24334	17.9129	15.6221	3.28395	5.971	22.1305	12.9764	24.5317	8.85836	5.18888	3.81156	9.14379	17.3727	13.7649	8.82094	8.46435	17.1335
4930481A15Rik	-0.31198	0.366581	0.761737	0.00103743	0.996046	NA	-0.932868	0.0599221	0.155776	0.0635163	0.843555	0.956291	0.0544667	0.852115	NA	-0.149204	0.741447	0.906641	-0.5969	0.201856	0.414855	0.305791	0.381083	0.685268	18.696	8.319	30.4519	6.24886	30.6502	25.8744	23.6059	33.9383	33.0645	23.6223	20.0143	13.7216	39.6231	58.2497	22.2356	34.1812	18.1379	13.1021
4930481B07Rik	0.0857521	0.67692	NA	-0.0253567	0.855643	NA	1.34772	0.0552943	NA	0.0157828	0.948883	NA	0.050322	0.814322	NA	0.410072	0.400662	NA	0.925861	0.201513	NA	-0.079938	0.608551	NA	5.69009	1.84867	4.47822	3.12443	12.0412	0	2.95073	0	0	8.12016	0.741269	5.33618	0	0	0	4.41047	1.20919	0
4930503L19Rik	0.0520363	0.883338	0.974235	0.0481537	0.828127	0.996789	0.17657	0.706755	0.833585	-0.34628	0.28092	0.651227	-0.374591	0.207286	NA	0.278808	0.516415	0.785632	0.38362	0.441729	0.666291	0.241104	0.526877	0.794333	30.0762	23.1083	25.078	19.788	17.5144	8.95651	25.0812	15.9709	12.7992	22.8841	20.0143	29.7302	27.4314	25.5481	14.8237	18.7445	20.5563	17.1335
4930506C21Rik	-0.455558	0.130138	NA	0.0142462	0.769791	NA	-1.50471	0.0403561	0.114752	0.0745868	0.455891	NA	0.0431897	0.64989	NA	-0.232977	0.393847	NA	-1.88866	0.00918979	NA	-0.0526063	0.894373	NA	0	0.924334	0	0	3.28395	0	5.90146	6.98729	4.26639	0	0	0	3.04793	4.0877	8.4707	1.10262	2.41839	0
4930509G22Rik	-0.00409721	0.988849	NA	-0.0533152	0.737031	NA	-0.00885638	0.989718	0.994819	0.0682898	0.814339	NA	0.171762	0.520966	NA	0.590088	0.254237	0.567954	0.80644	0.265142	0.492992	0.347215	0.366129	NA	5.69009	6.47034	6.26951	14.5807	4.3786	8.95651	1.47537	1.99637	5.33298	14.7639	8.15396	0.762312	7.11184	8.1754	3.17651	1.10262	3.62758	4.0314
4930509H03Rik	-0.744783	0.039442	0.246735	0.175582	0.380325	NA	0.375599	0.506477	0.691245	-0.0708572	0.818622	NA	-0.325147	0.262654	NA	0.307089	0.549915	0.807663	-0.730706	0.19935	0.412049	-0.439875	0.265447	0.576103	21.9475	14.7893	17.0172	4.1659	10.9465	14.9275	26.5566	23.9564	13.8658	4.42918	11.119	19.0578	21.3355	11.2412	6.35303	11.0262	4.83677	8.06281
4930511M06Rik	-0.336955	0.174183	NA	NA	NA	NA	-1.41657	0.0446469	NA	NA	NA	NA	NA	NA	NA	-0.0947809	0.706825	NA	-1.27467	0.0621063	NA	0.0848843	0.82089	NA	0	0	0	0	0	0	2.95073	3.99274	3.19979	0	0	0	7.11184	3.06578	2.11768	1.10262	0	0
4930512B01Rik	0.0998462	0.770689	0.944624	0.0730539	0.593898	NA	0.509586	0.483206	0.672352	0.464018	0.102304	NA	0.301756	0.251754	NA	-0.362151	0.484414	0.764865	-0.313164	0.667161	0.827276	-0.228144	0.550157	NA	1.62574	7.39467	8.0608	24.9954	5.47325	6.96617	5.90146	2.99455	6.39958	8.12016	0.741269	1.52462	2.03195	4.0877	3.17651	7.71833	4.83677	6.04711
4930513N10Rik	0.128018	0.690331	0.92087	0.009021	0.953923	NA	0.316349	0.642097	0.793819	0.221045	0.447706	NA	0.240594	0.391423	NA	0.228236	0.659565	0.868121	0.570936	0.432888	0.658614	0.208095	0.588223	NA	9.75444	6.47034	8.0608	21.871	12.0412	5.971	4.4261	5.98911	1.0666	0	9.6365	13.7216	6.09586	2.04385	9.52954	4.41047	9.67355	2.0157
4930513O06Rik	-0.017611	0.947715	NA	0.0750141	0.335415	NA	-0.462477	0.531599	0.711671	0.156586	0.31671	NA	0.00216169	0.989634	NA	-0.491682	0.218869	NA	-0.910879	0.176209	NA	0.14819	0.683652	NA	0	1.84867	5.37386	6.24886	0	0.995167	2.95073	0	6.39958	0.738197	0	0	4.06391	3.06578	6.35303	6.61571	0	2.0157
4930515G01Rik	0.223109	0.415735	NA	-0.290267	0.0510687	NA	-0.485733	0.491153	NA	-0.00252805	0.993353	NA	0.468112	0.046203	NA	0.407959	0.434999	0.729195	1.24815	0.0845564	0.230162	0.117037	0.688141	NA	1.62574	0.924334	0.895644	12.4977	8.75721	3.98067	0	0.998184	4.26639	5.16738	13.3428	6.86081	0	9.19733	0	6.61571	7.25516	0
4930516K23Rik	0.0440713	0.807035	NA	-0.0325246	0.67308	NA	-0.0413861	0.939114	NA	-0.0468623	0.754845	NA	0.00831789	0.932882	NA	0.0183288	0.963998	NA	0.1856	0.769	NA	-0.00548429	0.977036	NA	0.81287	0	0.895644	2.08295	0	0	0	0	2.13319	1.47639	0.741269	1.52462	2.03195	0	0	1.10262	2.41839	0
4930517E14Rik	0.0807284	0.789576	NA	0.0727297	0.522167	NA	1.16733	0.104899	NA	0.0027553	0.988017	NA	-0.119885	0.531258	NA	-0.368172	0.437223	NA	-0.417969	0.566241	0.761117	-0.455207	0.137179	NA	0.81287	8.319	3.58258	1.04148	0	4.97584	2.95073	0.998184	7.46618	5.16738	0	0.762312	1.01598	0	0	4.41047	0	10.0785
4930518I15Rik	-0.426573	0.198031	0.604563	0.208351	0.352291	0.969185	0.600509	0.135511	0.284558	0.313782	0.279148	0.650321	0.0292444	0.916145	0.978407	0.373273	0.349399	0.659209	-0.143227	0.717742	0.857957	-0.31893	0.337203	0.648168	41.4564	36.049	66.2777	43.742	56.9218	46.7729	35.4088	33.9383	51.1967	33.957	42.2523	32.7794	30.4793	26.5701	33.8828	19.8471	20.5563	38.2983
4930519F16Rik	0.147827	0.534177	NA	-0.0184735	0.798629	NA	0.0823425	0.891927	NA	0.0345142	0.825415	NA	0.0662263	0.62552	NA	-0.172873	0.676505	NA	0.0885438	0.889365	NA	-0.0682189	0.773828	NA	0	1.84867	0.895644	0	6.56791	0	1.47537	1.99637	0	0	4.44762	0	1.01598	0	1.05884	1.10262	0	7.05496
4930519P11Rik	-0.190106	0.393559	NA	0.0503972	0.384933	NA	0.527874	0.331183	NA	0.0584962	0.555158	NA	-0.0479407	0.697661	NA	-0.154176	0.540653	NA	-0.908666	0.148635	NA	-0.326857	0.185877	NA	0	2.773	1.79129	2.08295	0	0	0	5.98911	2.13319	0	0	0	0	0	0	0	0	2.0157
4930520O04Rik	0.0850761	0.657487	NA	0.0139066	0.775917	NA	-0.0295865	0.954653	NA	0.0117621	0.905557	NA	-0.0156406	0.854102	NA	-0.270269	0.426236	NA	-0.173426	0.712245	NA	0.000650223	0.99727	NA	0	1.84867	0	1.04148	0	0	0	1.99637	0	0	0.741269	0	0	0	2.11768	1.10262	3.62758	0
4930522L14Rik	-0.114968	0.743539	0.937996	0.0174217	0.904193	NA	-0.0265121	0.970647	0.985316	0.168366	0.57098	NA	0.0883092	0.718765	NA	-0.280463	0.592007	0.831252	-0.627783	0.339949	0.571873	-0.322664	0.427245	0.722622	8.94157	9.24334	0	7.29033	9.85186	6.96617	10.3276	6.98729	12.7992	4.42918	3.70635	8.38543	4.06391	5.10963	9.52954	18.7445	3.62758	2.0157
4930523C07Rik	-0.0159576	0.930689	0.985231	-0.254522	0.152465	0.90466	0.942697	9.90908e-05	0.000718353	-0.0176178	0.930973	0.984351	0.26464	0.177701	0.528634	-0.28659	0.16735	0.45641	-0.308086	0.13697	0.32044	-1.48881	3.33421e-13	3.00842e-11	165.013	180.245	166.59	183.3	194.848	249.787	243.435	258.53	286.915	250.249	193.471	194.39	100.582	72.5567	86.8247	289.989	252.721	236.845
4930524J08Rik	0.398977	0.263959	0.674535	0.0254312	0.869025	NA	-0.56908	0.376344	0.574686	0.0654973	0.80189	NA	0.0275762	0.908275	NA	-0.55776	0.283724	0.597792	-0.0141426	0.984183	0.992756	0.430004	0.29002	0.603189	4.06435	10.1677	5.37386	7.29033	14.2305	0	2.95073	9.98184	4.26639	0.738197	8.89523	7.62312	10.1598	13.285	9.52954	12.1288	13.3011	9.07066
4930524O07Rik	0.328552	0.364581	0.76084	0.00971658	0.96182	NA	0.59767	0.321349	0.519524	-0.112153	0.727503	0.915032	-0.101283	0.727051	NA	0.199401	0.669926	0.872973	0.759943	0.196492	0.408066	0.117906	0.771921	0.916978	31.7019	9.24334	9.85208	16.6636	9.85186	15.9227	5.90146	11.9782	7.46618	19.9313	17.7905	12.197	8.12782	9.19733	12.7061	13.2314	15.7195	12.0942
4930525G20Rik	-0.0688484	0.818145	NA	0.0534926	0.641974	NA	0.776704	0.288249	NA	0.0139909	0.943662	NA	-0.0768953	0.694318	NA	-0.17952	0.708962	NA	-0.40057	0.58236	0.773399	-0.360708	0.261603	NA	3.25148	7.39467	0.895644	4.1659	3.28395	0	8.8522	0	4.26639	1.47639	0	5.33618	2.03195	1.02193	0	2.20524	6.04597	2.0157
4930526A20Rik	-0.120478	NA	NA	0.129158	NA	NA	0.882	NA	NA	1.4189	5.28777e-06	0.000381741	0.0617253	0.679202	0.898228	0.0621146	0.886285	NA	-0.736241	NA	NA	-0.143892	NA	NA	3.25148	0	83.2949	106.231	55.8272	1.99033	0	0	73.5952	0.738197	2.96508	1.52462	1.01598	0	3.17651	2.20524	0	2.0157
4930528D03Rik	0.102207	0.59246	NA	-0.0149383	0.809224	NA	0.195025	0.680544	NA	-0.0679859	0.497703	NA	-0.0345789	0.683084	NA	-0.140538	0.699266	NA	0.0737014	0.893748	NA	-0.079938	0.608551	NA	0.81287	0	0.895644	0	0	0	0	0	2.13319	2.95279	0	0	0	0	0	0	6.04597	0
4930532G15Rik	0.00683411	0.984079	0.997233	0.00214871	0.981805	NA	0.393372	0.585629	NA	-0.0408081	0.805447	NA	-0.0451608	0.770227	NA	-0.393821	0.422073	NA	-0.598931	0.414488	0.642551	-0.612555	0.102224	NA	6.50296	1.84867	0	0	5.47325	0	7.37683	4.99092	6.39958	8.12016	0	0	1.01598	2.04385	1.05884	12.1288	4.83677	2.0157
4930533N22Rik	-0.0622503	0.777546	NA	-0.0201759	0.678538	NA	-0.921789	0.150873	NA	0.155882	0.356022	NA	0.147665	0.24691	NA	-0.144287	0.650375	NA	-0.506166	0.430871	NA	0.0363073	0.910626	NA	0	0	0	4.1659	0	3.98067	0	3.99274	2.13319	1.47639	0	0	2.03195	4.0877	1.05884	0	0	4.0314
4930539E08Rik	0.659841	0.0603456	0.318288	-0.403964	0.0226394	NA	0.981837	0.135405	NA	-0.00115421	0.997131	0.999377	0.619981	0.0207962	NA	-0.0795746	0.871142	0.959441	1.19847	0.0722095	0.204438	-0.472675	0.0974305	NA	1.62574	4.62167	1.79129	19.788	12.0412	9.95167	0	6.98729	5.33298	11.073	12.6016	18.2955	0	0	0	5.51309	13.3011	26.2041
4930539J05Rik	0.175027	0.39059	NA	-0.0509594	0.635115	NA	-1.00223	0.174695	0.340801	0.226486	0.399295	NA	0.256056	0.224396	NA	0.174146	0.719527	NA	0.826167	0.230533	NA	0.691799	0.0456172	NA	0	2.773	1.79129	4.1659	6.56791	5.971	0	0.998184	0	2.21459	2.96508	3.04925	9.14379	5.10963	3.17651	1.10262	2.41839	2.0157
4930546K05Rik	-0.165565	0.452626	NA	-0.285484	0.0747676	NA	0.524239	0.458639	NA	0.102867	0.741822	0.92098	0.489033	0.0490319	NA	1.6028	0.0021627	0.0204459	1.47485	0.0355261	0.119977	-0.195328	0.501026	NA	1.62574	7.39467	0	35.4102	5.47325	6.96617	7.37683	0.998184	0	6.64377	13.3428	19.8201	2.03195	0	1.05884	0	2.41839	0
4930547M16Rik	0.180365	0.294432	NA	0.0255144	0.857294	NA	0.976853	0.179807	NA	-0.259731	0.189195	NA	-0.248422	0.158273	NA	0.269567	0.579565	NA	1.1924	0.0820488	NA	0.0672206	0.666712	NA	4.87722	4.62167	2.68693	0	0	0.995167	0	0	0	3.69098	3.70635	3.04925	2.03195	0	0	3.30785	2.41839	0
4930548H24Rik	0.119061	0.424685	NA	0.0426833	0.707967	NA	0.460212	0.514653	NA	-0.121684	0.440007	NA	-0.156157	0.3014	NA	0.146271	0.739204	NA	0.654916	0.270962	NA	0.105473	0.508191	NA	0.81287	3.69734	3.58258	0	1.09465	0	0	0	0	1.47639	1.48254	2.28694	0	0	3.17651	1.10262	1.20919	1.00785
4930550C14Rik	0.325661	0.249385	NA	-0.146393	0.279356	NA	0.94422	0.14518	NA	-0.168382	0.526134	NA	0.0915693	0.635519	NA	0.543504	0.298496	0.611601	1.55788	0.0330423	0.113664	-0.148039	0.405456	NA	8.94157	0	0.895644	12.4977	4.3786	0	1.47537	1.99637	0	16.9785	0.741269	11.4347	0	0	0	4.41047	2.41839	6.04711
4930555A03Rik	-0.0610746	0.624757	NA	-0.0162105	0.794035	NA	-0.0504481	0.925405	NA	-0.0682726	0.495944	NA	-0.0345789	0.683084	NA	0.169227	0.512337	NA	0.0180267	0.976096	NA	-0.0326436	0.879362	NA	1.62574	0	0	0	0	0	2.95073	0	0	2.21459	0	0.762312	1.01598	1.02193	0	0	0	0
4930555F03Rik	-0.0133892	0.939814	NA	-0.00844666	0.862654	NA	-0.344666	0.532625	NA	0.0788793	0.593107	NA	0.0729624	0.51256	NA	-0.05154	0.869477	NA	-0.13135	0.818996	NA	0.0665255	0.778133	NA	0.81287	0	0	0	3.28395	0.995167	1.47537	0	1.0666	0.738197	0	0.762312	0	4.0877	0	1.10262	0	1.00785
4930556M19Rik	-0.58194	0.0171051	0.145641	0.155101	0.479458	0.992716	-1.05718	4.31841e-05	0.000339187	0.368912	0.17057	0.532861	0.173639	0.486793	0.800682	-0.637525	0.0362682	0.17557	-1.30607	2.16515e-05	0.00022633	-0.0206203	0.926794	0.975825	72.3454	71.1737	56.4256	73.9448	85.3828	73.6424	129.832	185.662	115.192	41.339	54.8539	71.6573	141.221	141.026	141.884	92.6199	99.1538	79.6202
4930558J18Rik	0.196228	0.364244	NA	-0.0201759	0.678538	NA	NA	NA	NA	0.0875814	0.545089	NA	0.0803168	0.403233	NA	-0.448292	0.273186	NA	-0.0790339	0.881214	NA	-0.079938	0.608551	NA	0	0	0	5.20738	0	0	0	1.99637	0	0	0.741269	0.762312	0	0	0	0	0	10.0785
4930558N11Rik	-0.0348835	0.913385	0.982874	-0.0390624	0.708269	NA	-1.26059	0.0801715	0.193588	0.140994	0.571957	NA	0.207436	0.326216	NA	-0.136734	0.782943	NA	-0.282751	0.699695	0.847438	0.372876	0.354747	0.663859	3.25148	2.773	0	2.08295	7.66256	6.96617	5.90146	1.99637	6.39958	2.95279	0	6.86081	8.12782	9.19733	8.4707	1.10262	3.62758	8.06281
4930562C15Rik	0.0566504	0.650053	NA	-0.0797625	0.274356	NA	NA	NA	NA	-0.116478	0.520515	NA	0.0621852	0.464701	NA	0.308811	0.441249	NA	0.806012	0.193656	NA	NA	NA	NA	0	0	0	1.04148	0	1.99033	0	0	0	0.738197	0	7.62312	0	0	0	2.20524	0	0
4930563E22Rik	0.121706	0.685527	0.919621	-0.101876	0.278732	NA	-0.519052	0.432229	NA	0.0750279	0.76499	NA	0.314852	0.10886	NA	-0.171107	0.732878	0.901801	0.038012	0.95842	0.980526	-0.13759	0.668655	NA	0	0	1.79129	4.1659	6.56791	5.971	0	0.998184	10.666	0	11.119	1.52462	1.01598	6.13155	0	13.2314	1.20919	3.02355
4930566F21Rik	0.00982816	0.964181	NA	-0.0193805	0.793125	NA	0.18718	0.714796	NA	-0.0380425	0.815478	NA	0.0060163	0.95866	NA	-0.000722446	0.99859	NA	0.0320826	0.96205	NA	-0.142993	0.515411	NA	0	2.773	0	1.04148	0	1.99033	0	2.99455	1.0666	1.47639	0	3.04925	0	1.02193	0	3.30785	1.20919	0
4930570G19Rik	-0.145459	0.348931	NA	0.0209642	0.792447	NA	0.63153	0.273595	NA	-0.0112029	0.938785	NA	-0.052271	0.717086	NA	0.186915	0.466204	NA	-0.0730008	0.909425	NA	-0.190741	0.331314	NA	4.87722	0	0.895644	1.04148	2.1893	0	1.47537	2.99455	0	0	3.70635	0	0	0	0	0	0	0
4930572G02Rik	-0.216773	0.408861	NA	-0.121361	0.172684	NA	-0.376275	0.436821	NA	0.152437	0.5679	NA	0.325967	0.0697199	NA	0.329988	0.487481	NA	-0.149837	0.838229	0.921446	-0.322224	0.30525	NA	0	0	0	8.33181	4.3786	2.9855	10.3276	1.99637	0	4.42918	2.22381	3.04925	1.01598	0	2.11768	2.20524	0	2.0157
4930573C15Rik	NA	NA	NA	-0.016494	0.890111	NA	0.762715	0.264071	NA	-0.190845	0.331868	NA	-0.132264	0.408008	NA	0.571528	0.151477	NA	1.00958	0.126418	NA	0.0304309	0.845422	NA	4.87722	1.84867	0.895644	1.04148	0	0.995167	0	0	0	2.95279	5.18888	0.762312	0	0	1.05884	0	0	0
4930577N17Rik	-0.316779	0.27049	NA	-0.0826625	0.473081	NA	-0.0333023	0.962052	NA	-0.286255	0.178542	NA	-0.0957422	0.509306	NA	0.518727	0.278064	NA	0.075648	0.917521	0.960289	-0.213238	0.527629	NA	4.87722	0	1.79129	1.04148	1.09465	0	1.47537	3.99274	8.53278	9.59656	0	6.0985	7.11184	0	0	2.20524	0	2.0157
4930578M01Rik	0.132273	0.667943	0.913655	-0.0590922	0.607893	NA	0.123243	0.86496	0.929415	-0.164186	0.497481	NA	-0.0112365	0.945378	NA	0.010581	0.983533	0.99566	0.330957	0.649389	0.816444	-0.147591	0.679853	NA	8.94157	0	0	4.1659	0	3.98067	5.90146	3.99274	1.0666	5.16738	10.3778	0.762312	2.03195	2.04385	3.17651	7.71833	0	8.06281
4930578M07Rik	-0.1606	0.417592	NA	0.0194501	0.695166	NA	-0.171368	0.78331	NA	0.0117621	0.905557	NA	-0.026866	0.758931	NA	-0.0353854	0.888327	NA	-0.611894	0.327318	NA	-0.0729707	0.79829	NA	2.43861	0	0	0	0	0.995167	2.95073	2.99455	0	0.738197	0	0	0	3.06578	1.05884	0	1.20919	0
4930579F01Rik	-0.125662	0.394367	NA	NA	NA	NA	-0.139919	0.767699	NA	0.335105	0.0874654	NA	0.271714	0.103034	NA	NA	NA	NA	-0.483198	0.347132	NA	-0.132106	0.542474	NA	0	0	0	0	16.4198	1.99033	2.95073	0	1.0666	0	0	0	0	1.02193	0	0	0	0
4930579G24Rik	-0.071615	0.83763	0.963883	-0.0119647	0.940821	NA	0.0475186	0.944752	0.971704	-0.0919137	0.750054	NA	-0.0542268	0.825012	NA	0.296448	0.570367	0.819093	0.251703	0.70811	0.852691	0.102628	0.800553	0.928787	4.06435	20.3353	1.79129	1.04148	10.9465	9.95167	10.3276	4.99092	6.39958	15.5021	2.22381	9.91005	10.1598	6.13155	8.4707	3.30785	7.25516	8.06281
4930579K19Rik	0.0836425	0.75516	NA	-0.0213247	0.841504	NA	-0.128758	0.859988	0.926247	0.0571045	0.800152	NA	0.0838605	0.654297	NA	-0.01371	0.977929	NA	0.169913	0.810781	NA	0.0698624	0.819299	NA	5.69009	1.84867	0	5.20738	7.66256	0	7.37683	0	0	5.16738	0	4.57387	0	5.10963	4.23535	3.30785	3.62758	3.02355
4930581F22Rik	0.257848	0.218374	0.627765	0.0475121	0.807097	0.996789	-0.508932	0.0184494	0.0620713	0.309149	0.188226	0.552333	0.2584	0.24138	0.603858	-0.909256	3.78178e-05	0.000661482	-0.646187	0.0134943	0.0564505	-0.0780076	0.715447	0.891082	167.451	146.045	130.764	124.977	217.836	206	236.059	280.49	157.856	107.777	165.303	153.225	178.812	224.824	230.827	276.757	262.395	280.183
4930589L23Rik	0.183289	0.290131	NA	-0.00870188	0.858129	NA	-0.139919	0.767699	NA	0.0117621	0.905557	NA	0.025312	0.765056	NA	-0.339671	0.348061	NA	0.0363837	0.937975	NA	0.0304309	0.845422	NA	0	0	0	0	1.09465	0	0	0	0	0	0.741269	0	0	1.02193	0	2.20524	3.62758	0
4930589O11Rik	-0.0791758	0.826933	0.960543	0.129615	0.429306	NA	-0.939122	0.103902	0.234822	0.287186	0.341275	NA	0.0219655	0.936787	NA	-0.669128	0.198584	0.49892	-1.04615	0.0939318	0.247869	0.440417	0.228996	0.535721	1.62574	25.8813	16.1216	19.788	19.7037	5.971	20.6551	16.9691	25.5983	2.95279	19.273	2.28694	33.5272	18.3947	44.4712	14.334	3.62758	38.2983
4930590J08Rik	-0.00221208	0.985866	NA	0.0282771	0.682031	NA	-0.0687588	0.91729	NA	0.377714	0.0908549	NA	0.301334	0.152038	NA	0.0198024	0.937745	NA	0.0276451	0.953135	NA	0.117365	0.565076	NA	1.62574	0.924334	0.895644	3.12443	2.1893	11.942	0	0.998184	0	1.47639	0	0	4.06391	0	0	0	1.20919	0
4930592C13Rik	0.0175827	0.948054	NA	-0.053695	0.499664	NA	-0.142312	0.807296	NA	-0.0793981	0.633601	NA	0.0206829	0.836795	NA	-0.0413369	0.927392	NA	-0.0238587	0.973702	NA	-0.184844	0.537459	NA	0	1.84867	0	0	0	2.9855	2.95073	2.99455	1.0666	0	4.44762	2.28694	2.03195	1.02193	0	4.41047	0	3.02355
4930593A02Rik	0.0272192	0.82744	NA	-0.0830769	0.264229	NA	-0.139919	0.767699	NA	-0.163594	0.327119	NA	0.025312	0.765056	NA	0.41145	0.301425	NA	0.832611	0.183721	NA	0.0304309	0.845422	NA	0	0	0	0	1.09465	0	0	0	0	2.21459	0	6.0985	1.01598	0	0	1.10262	0	0
4930594M22Rik	-0.481005	0.181957	0.580029	0.091808	0.63497	NA	-1.07214	0.0264436	0.0828788	0.588302	0.0675025	0.341857	0.414683	0.162462	NA	-0.237158	0.63897	0.855505	-1.02262	0.0698622	0.200166	0.254907	0.481721	0.763246	11.3802	16.638	11.6434	29.1613	18.6091	23.884	35.4088	24.9546	12.7992	4.42918	14.8254	11.4347	29.4633	32.7016	29.6475	7.71833	22.9747	9.07066
4930596I21Rik	0.0780613	0.77971	NA	-0.0593708	0.422161	NA	-0.784211	0.24819	NA	-0.130674	0.325479	NA	-0.0146153	0.863	NA	-0.183751	0.690931	NA	-0.109408	0.879568	NA	0.00940306	0.977885	NA	0	0.924334	0	0	0	0	2.95073	0.998184	3.19979	2.95279	2.96508	0	3.04793	1.02193	3.17651	4.41047	0	5.03925
4930597O21Rik	0.317278	0.333506	0.7357	0.0658845	0.60768	NA	0.476209	0.516111	0.69938	-0.148135	0.400145	NA	-0.253056	0.175925	NA	-0.522291	0.312982	0.626713	-0.040172	0.956049	0.979465	-0.0493555	0.887125	NA	2.43861	2.773	9.85208	2.08295	0	0	0	3.99274	5.33298	0	5.18888	3.81156	2.03195	2.04385	4.23535	8.82094	7.25516	5.03925
4930599A14Rik	0.0364241	0.824899	NA	0.0515068	0.508872	NA	0.39347	0.562555	NA	0.0157442	0.883483	NA	-0.0682734	0.618586	NA	-0.105493	0.728453	NA	-0.0713524	0.885879	NA	-0.00105737	0.995832	NA	0.81287	0.924334	3.58258	0	2.1893	0	0	1.99637	0	1.47639	0	0	0	1.02193	1.05884	3.30785	0	0
4930599N23Rik	-0.0349984	0.919928	0.983717	0.0389221	0.75367	NA	0.0724649	0.921275	0.959762	0.258755	0.293291	NA	0.188206	0.41119	NA	-0.653088	0.207056	0.509974	-0.953788	0.187705	0.395523	-0.480161	0.222359	NA	4.06435	1.84867	5.37386	10.4148	13.1358	0	1.47537	12.9764	10.666	6.64377	0.741269	0.762312	4.06391	4.0877	2.11768	6.61571	14.5103	3.02355
4931406C07Rik	-0.427976	0.00389597	0.0516173	-0.0578653	0.704207	0.996789	-0.626333	2.30389e-06	2.38157e-05	-0.252336	0.135214	0.480282	-0.18712	0.201417	0.557266	-0.39164	0.0295426	0.151664	-0.838598	8.48864e-07	1.20564e-05	-0.275807	0.022848	0.13023	829.94	923.409	1086.42	706.121	905.276	848.878	1574.22	1841.65	1919.87	1174.47	1032.59	769.173	1570.7	1373.47	1430.49	1481.92	1307.14	1120.73
4931406P16Rik	-0.100477	0.611443	0.888689	0.0411147	0.829463	0.996789	-0.372468	0.0729503	0.180348	0.230949	0.29056	0.660794	0.188727	0.349069	0.704469	-0.151324	0.514904	0.784229	-0.26107	0.274965	0.504724	0.15858	0.400514	0.701192	204.843	158.061	168.381	171.844	244.107	200.029	188.847	190.653	234.651	215.553	135.652	161.61	213.355	210.517	264.709	181.932	186.216	200.562
4931414P19Rik	-0.076013	0.827697	0.960628	0.0178361	0.904995	NA	-1.26582	0.0299122	0.0914657	0.200842	0.500483	NA	0.15921	0.562948	NA	-0.953236	0.0598898	0.24461	-1.24181	0.0505279	0.15723	0.0435197	0.906972	0.968874	15.4445	12.9407	0.895644	12.4977	15.3251	13.9323	38.3595	34.9364	10.666	16.2403	10.3778	0	20.3195	34.7455	31.7651	22.0524	31.439	23.1806
4931428F04Rik	0.384878	0.279622	0.686525	0.0154672	0.929106	NA	0.0209265	0.975	0.987272	-0.42512	0.122983	NA	-0.331516	0.149271	NA	-0.222854	0.655753	0.865904	0.433223	0.518671	0.724834	0.300436	0.457455	0.747445	2.43861	5.546	20.5998	2.08295	0	4.97584	5.90146	1.99637	9.59937	9.59656	8.89523	8.38543	11.1757	10.2193	6.35303	13.2314	8.46435	12.0942
4931428L18Rik	-0.00178689	0.992988	NA	-0.0305809	0.53085	NA	-0.251567	0.595358	NA	0.049072	0.732986	NA	0.0821108	0.397353	NA	-0.0977087	0.76704	NA	-0.203994	0.738952	NA	-0.0908586	0.697102	NA	0	0	0	1.04148	3.28395	0	0	2.99455	1.0666	2.21459	0	0	2.03195	0	0	0	0	4.0314
4931440F15Rik	-0.118935	0.633923	NA	0.147758	0.213899	NA	0.994104	0.178301	0.346249	0.0543148	0.744551	NA	-0.188317	0.356153	NA	-0.101783	0.794318	NA	-0.512952	0.464346	NA	-0.221352	0.458492	NA	2.43861	5.546	6.26951	2.08295	0	2.9855	0	3.99274	4.26639	0.738197	0	2.28694	2.03195	0	1.05884	0	3.62758	1.00785
4931440P22Rik	0.716897	0.0461981	0.270645	-0.0428223	0.813429	NA	-0.390715	0.543383	0.721367	0.350895	0.268869	0.640441	0.374969	0.187944	NA	-0.849588	0.0709396	0.273236	0.0838481	0.894747	0.948128	0.216165	0.595179	0.834808	8.1287	4.62167	12.539	7.29033	28.4609	16.9178	7.37683	11.9782	7.46618	7.38197	6.67142	15.2462	4.06391	19.4166	12.7061	24.2576	20.5563	21.1649
4932411N23Rik	-0.223637	0.308032	NA	-0.0481168	0.400966	NA	-0.71364	0.230247	NA	-0.0344239	0.831757	NA	0.0624742	0.463405	NA	0.215617	0.527729	NA	-0.235072	0.741253	NA	-0.0297854	0.926145	NA	0	0	0	2.08295	1.09465	0	2.95073	2.99455	1.0666	0	0.741269	3.81156	2.03195	0	4.23535	1.10262	0	0
4932415D10Rik	0.265914	0.418216	0.794262	-0.0676653	0.68124	NA	0.121694	0.863913	0.928682	-0.113245	0.677975	NA	-0.0105663	0.963387	NA	-0.0340162	0.948148	0.984481	0.540141	0.446982	0.671134	0.0807974	0.83102	NA	4.87722	3.69734	8.0608	9.37328	6.56791	0	2.95073	7.98547	1.0666	9.59656	9.6365	3.04925	2.03195	6.13155	6.35303	4.41047	2.41839	16.1256
4932416K20Rik	-0.262437	0.19279	NA	0.154007	0.138068	NA	0.181062	0.805739	0.89657	0.396981	0.0670811	NA	0.116392	0.591974	NA	0.02401	0.924092	NA	-0.85923	0.197877	NA	0.0699911	0.840563	NA	3.25148	0.924334	8.95644	18.7466	0	2.9855	4.4261	0	4.26639	0.738197	0	0	4.06391	1.02193	5.29419	0	0	0
4932422M17Rik	0.0556315	0.877625	0.972181	0.416968	0.0483113	NA	0.0287877	0.952998	0.97603	0.508205	0.113981	0.445259	-0.0981755	0.74099	NA	-0.488424	0.316649	0.629435	-0.496552	0.390894	0.620189	0.417175	0.279309	0.59178	32.5148	15.7137	25.9737	10.4148	25.177	28.8599	10.3276	21.9601	13.8658	11.8111	10.3778	8.38543	31.4953	14.307	26.4709	7.71833	24.1839	18.1413
4932430I15Rik	-0.117096	0.406614	NA	0.0211749	0.674964	NA	-0.153135	0.807433	NA	0.220796	0.211978	NA	0.127167	0.41135	NA	0.02401	0.924092	NA	-0.380496	0.491733	NA	0.000180017	0.999438	NA	0	0	2.68693	3.12443	0	6.96617	4.4261	0	0	0.738197	0	0	1.01598	0	3.17651	0	0	0
4932438A13Rik	-0.0737248	0.606008	0.885631	0.0372001	0.776966	0.996789	0.723946	8.66136e-08	1.1521e-06	0.320827	0.023017	0.194466	0.287349	0.0284843	0.205281	-0.160239	0.299647	0.612329	-0.237765	0.106189	0.268809	-0.903987	1.06168e-12	9.10339e-11	817.747	742.24	866.983	966.49	941.4	1071.8	883.744	924.319	968.47	717.527	854.683	790.517	487.669	499.721	468.006	790.577	939.543	897.995
4933404O12Rik	-0.207252	0.508957	0.847245	0.00964121	0.960944	NA	-0.992094	0.0407217	0.115568	0.0321743	0.917782	0.98125	0.0212858	0.9415	NA	-0.915688	0.0484504	0.212111	-1.3173	0.00932147	0.0418718	-0.27818	0.409454	0.708518	13.8188	15.7137	21.4955	31.2443	17.5144	3.98067	50.1625	49.9092	42.6639	25.8369	20.7555	3.04925	34.5432	19.4166	57.1772	28.6681	58.0413	31.2434
4933406C10Rik	-0.358141	0.210054	0.617523	-0.0034863	0.964259	NA	-0.260621	0.704505	NA	0.0366494	0.828172	NA	0.0309442	0.81246	NA	-0.0510359	0.90226	NA	-1.05142	0.151326	0.34178	-0.375776	0.285091	NA	4.06435	0	0	6.24886	0	0	20.6551	1.99637	0	2.95279	1.48254	0	3.04793	0	4.23535	0	1.20919	4.0314
4933406I18Rik	-0.0226439	0.887587	NA	-0.00202767	0.97598	NA	-0.381083	0.580517	NA	0.0886773	0.591807	NA	0.0782091	0.57644	NA	0.0912913	0.777085	NA	0.0863582	0.883529	NA	0.200929	0.473338	NA	0	0	3.58258	9.37328	0	0	2.95073	0	0	0	0	3.81156	0	6.13155	2.11768	0	0	2.0157
4933406P04Rik	-0.263045	0.456989	0.814831	-0.037874	0.747283	NA	-0.0454872	0.948418	NA	-0.166551	0.405691	NA	-0.0667958	0.63654	NA	-0.528562	0.311607	0.625873	-1.23931	0.0686371	0.197458	-0.672769	0.0782527	0.288151	4.06435	0	2.68693	0	0	2.9855	4.4261	8.98366	20.2653	2.95279	2.96508	3.81156	0	0	7.41186	2.20524	12.0919	7.05496
4933407K13Rik	-0.0359464	0.919433	0.983651	0.0775697	0.723199	0.996789	0.665678	0.19258	0.366246	0.209437	0.505307	0.813743	0.0851258	0.773109	NA	0.249291	0.574759	0.821736	0.231024	0.641009	0.811838	-0.201122	0.603098	0.839236	15.4445	30.503	28.6606	24.9954	29.5556	27.8647	17.7044	17.9673	18.1321	17.7167	25.2032	22.107	15.2397	13.285	14.8237	12.1288	18.1379	21.1649
4933408B17Rik	-0.188649	0.455671	NA	0.0243413	0.802847	NA	0.0140487	0.984558	NA	0.508665	0.0505782	NA	0.357202	0.107789	NA	-0.0606548	0.888322	NA	-0.657804	0.361245	0.591984	-0.242098	0.460676	NA	0	3.69734	2.68693	21.871	0	11.942	0	13.9746	0	0.738197	0.741269	3.04925	3.04793	2.04385	1.05884	4.41047	0	1.00785
4933411E06Rik	0.131494	0.71214	0.927968	-0.0729553	0.735538	0.996789	0.453754	0.393502	0.591734	-0.400847	0.213031	0.584112	-0.271951	0.358771	NA	-0.0382099	0.932846	0.97941	0.147761	0.774812	0.889046	-0.35296	0.367903	0.674916	14.6317	28.6543	24.1824	9.37328	15.3251	19.9033	35.4088	21.9601	11.7326	26.5751	37.8047	12.9593	22.3515	15.3289	8.4707	35.2838	9.67355	34.2669
4933411K16Rik	0.24871	0.384098	NA	-0.0229497	0.788785	NA	-1.13443	0.124542	0.268203	-0.0242944	0.88998	NA	0.0182098	0.895211	NA	-0.60062	0.228931	NA	-0.138901	0.839709	NA	0.309872	0.359406	NA	1.62574	0	1.79129	0	3.28395	0.995167	7.37683	0	0	2.21459	0	3.04925	11.1757	8.1754	0	12.1288	4.83677	1.00785
4933412E12Rik	-0.165378	0.607277	0.886465	-0.111671	0.348755	NA	-0.230866	0.742062	NA	-0.0921732	0.708052	NA	0.089998	0.590658	NA	0.121819	0.813927	NA	-0.198008	0.782351	0.893342	-0.307971	0.387201	NA	0	0.924334	3.58258	0	4.3786	4.97584	2.95073	1.99637	11.7326	5.16738	2.22381	6.0985	6.09586	1.02193	0	5.51309	2.41839	3.02355
4933417C20Rik	-0.186207	0.519638	NA	0.00377891	0.942983	NA	0.0622131	0.909943	0.953678	-0.149514	0.445304	NA	-0.156591	NA	NA	0.330415	0.481867	NA	0.050711	0.927741	0.965711	0.0413097	0.905925	NA	18.696	0	0	4.1659	1.09465	0	0	2.99455	9.59937	0	15.5667	0	12.1917	0	2.11768	2.20524	2.41839	2.0157
4933421A08Rik	-1.01881	0.000310341	0.00735945	-0.533517	0.0119352	0.412787	-1.53336	0.00258896	0.0122723	-0.132642	0.676391	0.895045	0.61088	0.0382389	NA	-0.409083	0.294367	0.607641	-1.63189	5.47535e-06	6.61059e-05	-1.35728	2.89472e-06	8.13881e-05	9.75444	5.546	15.2259	13.5392	32.8395	34.8309	129.832	76.8602	111.993	35.4334	41.5111	18.2955	40.6391	24.5262	39.177	45.2073	56.8321	31.2434
4933421O10Rik	-0.0424355	0.901953	0.980819	0.042106	0.848128	0.996789	-0.319505	0.468348	0.658812	0.0952443	0.763519	0.926993	0.0342503	0.907741	NA	-0.241995	0.578879	0.823714	-0.33152	0.471784	0.690182	0.0686968	0.841676	0.944048	17.8831	34.2004	26.8693	26.0369	36.1235	19.9033	36.8842	20.9619	37.3309	22.1459	17.7905	33.5417	26.4154	37.8112	36.0005	33.0785	44.7401	13.1021
4933423L19Rik	-0.138512	0.361881	NA	0.00277214	0.954588	NA	-0.0282711	0.952407	NA	0.16647	0.299225	NA	0.131412	0.334434	NA	0.02401	0.924092	NA	-0.437513	0.451156	NA	-0.145701	0.511526	NA	0	0	0.895644	4.1659	3.28395	0	0	0.998184	3.19979	0.738197	0	0	0	0	1.05884	0	0	0
4933427D14Rik	-0.0693652	0.837255	0.963883	0.180847	0.419629	0.976075	0.625585	0.17785	0.345643	0.630481	0.0323979	0.233335	0.36758	0.180579	0.53182	0.0396269	0.922436	0.974459	-0.0451372	0.919995	0.961803	-0.262137	0.484889	0.764867	38.2049	36.049	34.9301	57.2812	48.1646	51.7487	20.6551	37.931	27.7315	33.2189	21.4968	29.7302	28.4474	28.6139	9.52954	34.1812	20.5563	26.2041
4933429H19Rik	0.23936	0.426859	NA	-0.0164139	0.882235	NA	-0.10672	0.884577	0.940621	-0.138367	0.491754	NA	-0.088389	0.593854	NA	-0.143782	0.775667	NA	0.310936	0.669614	NA	0.15037	0.652904	NA	4.06435	4.62167	0	2.08295	0	1.99033	4.4261	0.998184	1.0666	3.69098	6.67142	0	4.06391	6.13155	0	5.51309	6.04597	2.0157
4933430I17Rik	0.0566504	0.650053	NA	0.0463237	0.638283	NA	0.890074	0.163647	NA	-0.101431	0.390875	NA	-0.1485	0.250908	NA	0.145766	0.68462	NA	0.479581	0.372357	NA	NA	NA	NA	4.06435	0	4.47822	0	0	0	0	0	0	0	2.96508	1.52462	0	0	0	0	0	2.0157
4933431E20Rik	0.971066	0.00232405	0.0354536	-0.0341849	0.875633	0.996789	1.17453	0.00376323	0.016681	-0.314911	0.251106	0.619659	-0.253724	0.340737	0.699798	0.161619	0.595807	0.83345	1.36932	0.000935277	0.00627149	0.106169	0.779066	0.919939	101.609	64.7034	59.1125	60.4056	44.8807	70.6569	48.6871	18.9655	17.0656	59.7939	71.9031	103.674	27.4314	49.0524	15.8826	67.2597	66.5056	72.5653
4933431K14Rik	-0.416978	0.23871	0.65005	0.0749906	0.721841	NA	1.01982	0.0808336	0.194722	0.107649	0.736057	0.919511	0.010089	0.972555	NA	0.095048	0.839744	0.947733	-0.47072	0.374191	0.604546	-0.940537	0.0184419	0.112204	18.696	15.7137	27.765	13.5392	42.6914	6.96617	39.8349	24.9546	13.8658	8.12016	23.7206	21.3447	15.2397	5.10963	5.29419	17.6419	13.3011	17.1335
4933431K23Rik	0.0843061	0.759332	NA	-0.00552928	0.947851	NA	-0.53751	0.451894	NA	0.111564	0.590258	NA	0.091462	0.579282	NA	-0.355845	0.452439	NA	-0.282229	0.689655	NA	0.109414	0.73549	NA	2.43861	0	0.895644	1.04148	3.28395	2.9855	0	2.99455	3.19979	1.47639	0.741269	1.52462	0	4.0877	5.29419	1.10262	4.83677	3.02355
4933433G15Rik	-0.000697644	0.997644	NA	0.075285	0.284642	NA	-0.519571	0.481007	0.670213	0.162364	0.25797	NA	-0.00556282	0.973578	NA	-0.41645	0.228824	NA	-0.568298	0.295641	NA	0.296148	0.365458	NA	6.50296	0.924334	0	3.12443	0	3.98067	5.90146	0	0	0	0	0	5.07988	11.2412	0	1.10262	2.41839	2.0157
4933433G19Rik	-0.185515	0.509623	NA	0.0131856	0.892303	NA	0.41044	0.556392	NA	-0.086712	0.649247	NA	-0.0799145	0.600644	NA	0.137616	0.759505	NA	-0.228965	0.754959	0.878819	-0.299852	0.371232	NA	0	0	9.85208	1.04148	3.28395	0	7.37683	1.99637	2.13319	5.16738	2.96508	0	2.03195	2.04385	0	0	2.41839	3.02355
4933434E20Rik	-0.193375	0.232646	0.642939	-0.155958	0.306513	0.969185	-0.426662	0.0108986	0.040798	-0.266704	0.115637	0.447619	-0.0929173	0.590064	0.855604	-0.226027	0.186799	0.484569	-0.430394	0.00883297	0.0401399	-0.17516	0.238327	0.545532	308.891	379.901	399.457	335.355	383.128	290.589	609.326	544.01	510.9	388.291	410.663	435.28	526.276	510.963	422.476	418.995	512.698	507.957
4933435G04Rik	0.0363693	0.803841	NA	0.0142462	0.769791	NA	-0.277979	0.616	NA	0.100255	0.382891	NA	0.0701239	0.531542	NA	-0.154176	0.540653	NA	-0.184029	0.693884	NA	0.0810623	0.700609	NA	0	0.924334	0	3.12443	1.09465	0	1.47537	0	0	0	0	0	0	2.04385	1.05884	0	2.41839	0
4933437G19Rik	0.0657089	0.759421	NA	-0.036132	0.620153	NA	0.152968	0.759574	NA	0.0647276	0.716374	NA	0.121585	0.40006	NA	0.0193962	0.96062	NA	0.222849	0.737537	NA	-0.128794	0.552277	NA	2.43861	0	0	11.4562	0	0	2.95073	0.998184	0	6.64377	0	0	0	0	1.05884	0	0	6.04711
4933438K21Rik	0.405991	0.125669	NA	0.0573763	0.644566	NA	0.804531	0.275109	0.467801	-0.0202302	0.926962	NA	-0.0972074	0.612901	NA	-0.233547	0.644587	NA	0.81296	0.242604	NA	0.142168	0.554242	NA	0	9.24334	5.37386	2.08295	0	5.971	1.47537	0	0	2.95279	0.741269	5.33618	1.01598	1.02193	2.11768	3.30785	9.67355	1.00785
4933439C10Rik	-0.313207	0.319631	0.723887	-0.44131	0.0483859	0.695706	-0.276763	0.567257	0.738461	0.00579547	0.984777	0.996542	0.538824	0.0680965	NA	0.103362	0.775382	0.920992	-0.276768	0.469879	0.689489	-0.728113	0.0325798	0.163968	26.8247	18.4867	16.1216	62.4886	26.2716	31.8454	38.3595	39.9274	68.2622	41.339	41.5111	37.3533	23.3675	33.7235	19.0591	30.8733	45.9493	33.2591
4933439K11Rik	NA	NA	NA	0.00566946	0.933351	NA	0.224794	0.691953	NA	0.0188841	0.878906	NA	0.0117009	0.924616	NA	0.13029	0.607238	NA	0.229019	0.62646	NA	0.0304309	0.845422	NA	0.81287	0.924334	0.895644	3.12443	0	0	0	0	0	0	2.22381	0	0	0	1.05884	0	0	0
4933440N22Rik	-0.358188	0.276189	0.684668	0.109422	0.592529	0.996789	0.348577	0.515271	0.698594	0.436298	0.173457	0.535198	0.225054	0.448299	NA	-0.514077	0.248609	0.560755	-1.00821	0.0471133	0.149091	-0.874299	0.0167027	0.105171	42.2692	9.24334	25.9737	42.7005	33.9342	27.8647	22.1305	44.9183	67.1956	9.59656	13.3428	37.3533	13.2077	17.3727	27.5298	33.0785	29.0206	33.2591
5031425E22Rik	-0.0712488	0.757019	0.941621	-0.14944	0.462319	0.990952	-0.388333	0.11836	0.258049	0.196927	0.408935	0.754564	0.368315	0.110338	0.424698	0.0127657	0.960634	0.98797	-0.0621126	0.817974	0.911784	0.114791	0.603987	0.83946	91.8543	119.239	94.9383	177.051	113.844	125.391	109.177	144.737	114.126	129.184	90.4349	134.929	145.285	120.587	135.531	125.698	117.292	105.824
5031425F14Rik	-0.330801	0.259986	NA	0.21618	0.109955	NA	0.32798	0.648306	0.797658	0.0388353	0.829121	NA	-0.324176	0.150892	NA	-0.0607204	0.887764	NA	-0.874147	0.231492	0.452177	0.00505249	0.989049	NA	3.25148	3.69734	18.8085	2.08295	0	3.98067	5.90146	0	11.7326	0.738197	3.70635	0	0	8.1754	9.52954	1.10262	1.20919	3.02355
5031434O11Rik	0.637687	0.0762101	0.367724	0.168149	0.407176	NA	1.90383	0.00349102	0.0156892	0.511732	0.111462	0.439962	0.189227	0.523776	NA	-0.569029	0.215582	0.522696	0.294255	0.625864	0.80226	-0.656915	0.100429	0.33717	31.7019	9.24334	17.0172	33.3272	21.893	20.8985	10.3276	12.9764	6.39958	12.5493	17.7905	8.38543	1.01598	3.06578	5.29419	25.3602	16.9287	23.1806
5031439G07Rik	-0.665197	0.000144528	0.00395132	0.175344	0.307616	0.969185	-0.290991	0.110152	0.245374	-0.15999	0.439263	0.776578	-0.341631	0.0781209	0.35583	-0.269882	0.184117	0.481056	-0.971947	5.95056e-07	8.75012e-06	-0.457155	0.00524462	0.044614	236.545	210.748	231.076	142.682	174.049	199.033	436.708	366.334	357.31	187.502	221.64	176.856	255.01	304.534	268.945	230.447	240.629	235.837
5033403F01Rik	0.414718	0.187901	NA	-0.163816	0.219862	NA	-0.208173	0.774917	NA	-0.224108	0.406039	NA	0.087378	0.632404	NA	0.0637786	0.903013	0.966869	1.05252	0.146968	0.335708	0.113992	0.732484	NA	4.87722	0	0.895644	7.29033	1.09465	1.99033	1.47537	0.998184	3.19979	3.69098	4.44762	12.9593	5.07988	1.02193	2.11768	5.51309	2.41839	11.0864
5033403H07Rik	-0.368153	0.196595	0.602878	-0.0265506	0.905027	0.996789	-1.52416	1.5063e-07	1.93217e-06	-0.0417889	0.892944	0.973132	-0.000680657	0.998035	0.999558	-0.576265	0.152093	0.431685	-1.0618	0.00760879	0.0357204	0.344656	0.129653	0.394242	58.5266	52.687	33.1388	43.742	50.3539	49.7584	104.751	91.8329	137.591	79.7252	17.0492	54.1241	158.492	127.741	146.12	127.904	67.7148	48.3768
5033406O09Rik	1.03078	9.78478e-05	0.00287435	-0.375504	0.0503379	0.702717	1.78216	1.13949e-08	1.72715e-07	-0.425327	0.0491754	0.290073	0.010452	0.964134	0.990256	0.0172422	0.948638	0.984528	1.20589	1.01057e-06	1.41063e-05	-0.95523	0.000889398	0.0111114	154.445	95.2064	147.781	164.553	106.181	128.377	69.3422	84.8457	81.0614	197.837	188.282	175.332	38.6071	38.8332	30.7063	163.187	114.873	271.112
5033417F24Rik	0.109971	0.716819	NA	0.00277214	0.954588	NA	-2.07887	0.00487998	0.0208766	0.181381	0.271554	NA	0.1452	0.298574	NA	-0.748565	0.093335	NA	-1.08539	0.120293	NA	0.48195	0.224879	NA	0.81287	0	0	6.24886	0	1.99033	1.47537	3.99274	4.26639	0.738197	0	0	7.11184	7.15348	9.52954	7.71833	0	6.04711
5033421B08Rik	0.365221	0.305869	0.714027	-0.421269	0.059883	0.736043	1.40575	0.0140298	0.0500802	-0.663547	0.0351816	0.24293	-0.0985715	0.739828	NA	0.734661	0.0694996	0.269481	1.35807	0.00280567	0.0157603	-0.588544	0.146676	0.422111	31.7019	18.4867	21.4955	30.2028	8.75721	22.8889	11.8029	13.9746	20.2653	46.5064	33.3571	54.1241	8.12782	10.2193	3.17651	37.489	14.5103	19.1492
5033423K11Rik	0.309684	0.210526	NA	NA	NA	NA	-0.251567	0.595358	NA	NA	NA	NA	NA	NA	NA	-0.696878	0.0935244	NA	-0.184029	0.693884	NA	0.0380236	0.832418	NA	0	0	0	0	0	0	1.47537	0	0	0	0	0	0	0	2.11768	5.51309	2.41839	2.0157
5033425B01Rik	-0.0606853	0.752172	NA	-0.124959	NA	NA	NA	NA	NA	-0.248275	NA	NA	0.0452757	0.592961	NA	0.47842	0.279911	NA	0.546505	0.442973	0.667397	-0.186234	0.337682	NA	0	0	0	0	1.09465	0.995167	0	0	5.33298	0.738197	0	14.4839	0	0	0	0	0	3.02355
5033428I22Rik	0.313109	0.350057	0.748431	-0.0797865	0.66347	NA	-0.0478605	0.941664	0.970664	0.142539	0.654606	NA	0.236785	0.397636	NA	0.259106	0.609414	0.84061	0.960953	0.164131	0.361508	0.430379	0.276742	0.58901	11.3802	2.773	11.6434	10.4148	9.85186	21.8937	1.47537	0.998184	9.59937	14.0257	7.41269	12.197	7.11184	8.1754	11.6472	11.0262	4.83677	9.07066
5033430I15Rik	-0.0203731	0.938187	NA	-0.0742963	0.348996	NA	-1.72392	0.0195581	0.0649185	-0.147423	0.360823	NA	0.00534836	0.94965	NA	0.0382648	0.931491	NA	0.0168984	0.981409	NA	0.426949	0.263289	NA	0	0	0.895644	0	1.09465	0	4.4261	1.99637	1.0666	1.47639	0	6.0985	5.07988	9.19733	4.23535	5.51309	1.20919	0
5330406M23Rik	0.15092	0.564532	0.872189	-0.136523	0.541878	0.996789	-0.45107	0.182807	0.352589	0.303009	0.306866	0.674754	0.54241	0.0372279	0.238558	-0.705607	0.0531161	0.225586	-0.595347	0.128313	0.30669	-0.39621	0.130131	0.395174	39.0178	69.325	47.4691	94.7743	79.9095	82.5989	126.881	80.8529	89.5941	115.159	36.3222	38.8779	66.0385	84.8198	64.5891	144.443	112.455	77.6045
5330409N07Rik	-0.144127	0.443529	NA	-0.0354623	0.472991	NA	-0.139919	0.767699	NA	0.190152	0.341229	NA	0.195507	0.176468	NA	0.131812	0.666011	NA	-0.236272	0.723046	NA	-0.186435	0.429423	NA	0	0	0	0	4.3786	6.96617	4.4261	0.998184	0	2.21459	0	0.762312	0	1.02193	0	0	0	1.00785
5330411J11Rik	-0.13318	0.52299	NA	0.0762554	0.33111	NA	0.491143	0.46342	NA	0.0632333	0.593092	NA	-0.0835326	0.585497	NA	-0.0917516	0.720636	NA	-0.65617	0.299083	NA	-0.177508	0.492651	NA	0	2.773	4.47822	1.04148	0	1.99033	1.47537	4.99092	0	0	0.741269	0	0	2.04385	0	2.20524	0	0
5330417C22Rik	1.1048	0.00134123	0.0231683	0.0087928	0.955673	0.996865	5.50711	7.19688e-52	1.30902e-49	-0.168162	0.352498	0.713077	-0.169577	0.339774	0.699798	1.53478	3.13612e-12	2.02864e-10	3.6007	1.0144e-07	1.71719e-06	-0.158849	0.681646	0.87691	382.862	302.257	324.223	341.604	250.675	289.594	10.3276	0	12.7992	370.575	317.263	316.359	8.12782	2.04385	6.35303	127.904	113.664	85.6673
5330426L24Rik	-0.055699	0.83669	NA	0.0352947	0.772928	NA	0.207112	0.777517	0.879315	-0.00559094	0.978023	NA	-0.0629817	0.753014	NA	0.175036	0.705969	NA	0.139139	0.848243	NA	0.100782	0.77463	NA	5.69009	2.773	3.58258	0	7.66256	0.995167	2.95073	0.998184	3.19979	7.38197	0	1.52462	2.03195	3.06578	4.23535	2.20524	2.41839	1.00785
5330431K02Rik	-0.238136	0.375364	NA	0.026316	NA	NA	0.719621	NA	NA	-0.0217088	0.915768	NA	-0.22804	NA	NA	0.188015	0.664655	NA	-0.29326	0.686714	0.839854	-0.0804063	0.818075	NA	0	29.5787	0	1.04148	1.09465	4.97584	10.3276	2.99455	0	7.38197	0	0.762312	8.12782	1.02193	1.05884	0	2.41839	2.0157
5330438D12Rik	0.387224	0.285379	0.693513	-0.181506	0.333112	NA	-0.580328	0.372277	0.57155	0.2376	0.444961	0.779846	0.423868	0.119004	NA	-0.242912	0.611755	0.841133	0.343204	0.582032	0.77308	0.204273	0.615538	0.845405	4.87722	9.24334	7.16515	30.2028	1.09465	26.8695	4.4261	14.9728	7.46618	11.8111	8.15396	17.5332	8.12782	5.10963	23.2944	19.8471	13.3011	14.1099
5330439K02Rik	0.0766582	0.625384	NA	-0.0750522	0.348813	NA	-0.344172	0.53915	NA	-0.160121	0.27179	NA	-0.0146153	0.863	NA	0.195469	0.634587	NA	0.648394	0.321927	NA	0.120211	0.561305	NA	0	0.924334	0	0	0	0	0	0	1.0666	0	4.44762	3.04925	0	0	4.23535	0	3.62758	0
5330439M10Rik	-0.142318	0.457641	NA	0.00327405	0.947491	NA	-0.036776	0.946336	NA	0.0600077	0.640638	NA	0.0434431	0.692579	NA	0.0199144	0.937395	NA	-0.417993	0.504051	NA	-0.151425	0.562393	NA	0	0	1.79129	0	4.3786	0	0	1.99637	3.19979	0	1.48254	0	1.01598	0	1.05884	0	1.20919	0
5430400D12Rik	0.539429	0.135613	0.503365	-0.0412182	0.812071	NA	0.895051	0.171072	0.33539	-0.343587	0.245748	NA	-0.275161	0.312733	NA	-0.0695999	0.891155	0.964039	0.640539	0.334721	0.567267	-0.253985	0.531701	0.797274	4.06435	12.0163	27.765	3.12443	8.75721	10.9468	7.37683	7.98547	11.7326	33.2189	17.0492	0.762312	4.06391	7.15348	7.41186	20.9497	15.7195	18.1413
5430402O13Rik	0.957279	0.00822942	0.0876248	-0.118817	0.553533	NA	0.790778	0.241885	0.42904	0.608224	0.0566172	0.312363	0.743405	0.0123257	NA	-0.486088	0.283302	0.597136	0.953225	0.129513	0.308536	-0.104256	0.789359	NA	10.5673	12.0163	8.95644	38.5346	27.3663	23.884	2.95073	7.98547	6.39958	10.3348	17.0492	15.2462	7.11184	6.13155	1.05884	18.7445	18.1379	29.2277
5430403G16Rik	-0.000951365	0.997904	0.999527	-0.0821829	0.671298	NA	-0.0428883	0.944913	0.971786	0.338055	0.293223	0.662816	0.438197	0.135349	NA	-0.218432	0.661552	0.868508	-0.267389	0.653982	0.818814	-0.331499	0.413332	0.7113	8.94157	11.092	8.95644	28.1199	18.6091	12.9372	8.8522	8.98366	27.7315	10.3348	17.7905	8.38543	6.09586	13.285	10.5884	13.2314	27.8114	5.03925
5430405H02Rik	0.144245	0.570174	0.874337	0.0996214	0.654931	0.996789	0.115504	0.706364	0.833366	0.568161	0.0379438	0.254413	0.457651	0.0537111	0.290632	-0.243535	0.46522	0.750298	-0.094608	0.79801	0.901693	-0.0396794	0.88022	0.958193	76.4098	69.325	122.703	130.185	128.074	138.328	67.8668	106.806	77.8616	36.1716	111.932	89.1905	74.1663	96.061	75.1775	92.6199	95.5263	96.7537
5430414B19Rik	-0.400484	0.122928	NA	-0.0388638	0.599677	NA	-1.54127	0.0371043	0.1078	0.106702	0.601622	NA	0.148598	0.331555	NA	0.265513	0.45571	NA	-0.580382	0.428499	0.654891	0.256179	0.515134	NA	0	1.84867	0	3.12443	0	6.96617	7.37683	2.99455	2.13319	2.95279	0	2.28694	9.14379	4.0877	6.35303	0	0	1.00785
5430416N02Rik	0.605732	0.0701105	0.351395	0.166364	0.423896	0.97609	1.18482	0.000126746	0.000895845	-0.809781	0.00333699	0.0577655	-1.00179	6.37504e-05	0.00257716	1.18928	0.000295116	0.00388162	2.05072	9.43457e-08	1.6021e-06	0.924216	0.0077481	0.0602945	108.925	109.996	102.103	52.0738	37.2181	39.8067	17.7044	16.9691	23.4651	69.3905	81.5396	121.208	58.9267	34.7455	41.2947	39.6942	33.8574	33.2591
5430420F09Rik	0.818883	0.0204358	0.163432	-0.322229	0.0594031	NA	0.0548149	0.940616	0.970233	-0.321172	0.303	NA	0.206611	0.368362	NA	-0.0106178	0.982361	0.995609	1.56953	0.0191805	0.0740315	0.0238019	0.944538	NA	4.87722	0	5.37386	14.5807	3.28395	4.97584	5.90146	0.998184	2.13319	13.2875	17.0492	11.4347	0	3.06578	6.35303	20.9497	10.8827	10.0785
5430421F17Rik	-0.00228632	0.985623	NA	-0.0249691	0.750715	NA	0.0589042	0.921801	NA	-0.00479372	0.977708	NA	0.0390109	0.768983	NA	0.21424	0.531475	NA	0.338585	0.576667	NA	0.0428585	0.822841	NA	1.62574	0	0.895644	2.08295	2.1893	0	1.47537	0	0	2.95279	1.48254	0	1.01598	0	1.05884	1.10262	0	0
5430427N15Rik	0.094336	0.764926	0.943203	-0.00615478	0.969121	NA	0.461023	0.36657	0.566116	-0.0319245	0.908276	NA	-0.00475708	0.973598	NA	0.461931	0.376108	0.682789	0.736377	0.305532	0.539541	-0.479059	0.0943375	NA	17.8831	0	15.2259	0	27.3663	3.98067	1.47537	0	12.7992	6.64377	24.4619	3.04925	0	0	0	3.30785	7.25516	8.06281
5430427O19Rik	-0.221153	0.476275	NA	0.107765	0.447629	NA	0.448021	0.520646	0.703336	0.0676217	0.782851	NA	-0.125864	0.60665	NA	0.174322	0.722331	NA	-0.208281	0.776184	0.889431	-0.0290258	0.940403	NA	3.25148	4.62167	17.0172	1.04148	4.3786	10.9468	1.47537	2.99455	11.7326	9.59656	2.96508	0	7.11184	3.06578	5.29419	1.10262	2.41839	5.03925
5430434F05Rik	-0.0737034	0.824074	0.9599	0.0997858	0.542729	NA	0.64404	0.345731	0.544956	0.383295	0.206763	NA	0.187929	0.507096	NA	0.0833058	0.872415	0.959749	-0.0306294	0.965465	0.984225	-0.131289	0.739282	NA	6.50296	5.546	17.9129	12.4977	21.893	8.95651	4.4261	11.9782	3.19979	10.3348	8.15396	0.762312	2.03195	5.10963	8.4707	12.1288	3.62758	1.00785
5430437J10Rik	0.229402	0.230115	NA	-0.0801079	0.273958	NA	-0.251567	0.595358	NA	0.138806	0.536597	NA	0.223201	0.145299	NA	-0.0464852	0.920029	NA	0.781075	0.20676	NA	0.0672206	0.666712	NA	0	0	0	0	4.3786	8.95651	0	0	0	0.738197	5.18888	0.762312	2.03195	0	0	4.41047	0	3.02355
5530400K19Rik	-0.00774336	0.968683	NA	-0.0405467	0.441884	NA	-0.251567	0.595358	NA	0.300539	0.201226	NA	0.331043	0.0671869	NA	0.00742427	0.983819	NA	-0.0116515	0.985851	NA	-0.0740811	0.748446	NA	0	0	0	6.24886	6.56791	2.9855	2.95073	0.998184	0	0	2.96508	0.762312	0	0	2.11768	0	3.62758	0
5530601H04Rik	0.562341	0.0652695	0.334961	-0.101411	0.649657	0.996789	0.276664	0.482328	0.671524	-0.494119	0.0923091	0.40319	-0.318176	0.268775	0.632746	-0.158425	0.624675	0.847074	0.512645	0.182112	0.387421	0.056012	0.865677	0.95267	46.3336	66.552	31.3475	42.7005	25.177	32.8405	51.6378	26.951	34.1311	64.9613	45.2174	54.1241	34.5432	45.9866	36.0005	66.1571	71.3424	47.369
5730405O15Rik	-0.45683	0.154553	NA	0.0221427	0.836588	NA	-1.30807	0.0592446	0.154561	0.221055	0.349945	NA	0.148347	0.47385	NA	0.0960648	0.834295	NA	-0.818301	0.26001	0.486122	0.447753	0.27104	0.583093	4.87722	4.62167	0	0	13.1358	6.96617	4.4261	7.98547	7.46618	3.69098	3.70635	0	16.2556	13.285	7.41186	1.10262	3.62758	1.00785
5730409E04Rik	0.333263	0.20961	0.617447	-0.21348	0.311054	0.969185	-0.0902889	0.760644	0.868419	-0.369413	0.124527	0.463845	-0.0900561	0.723637	0.911309	0.00540217	0.983192	0.995614	0.385551	0.20767	0.42189	0.159769	0.548941	0.808064	101.609	59.1574	120.016	92.6914	95.2346	69.6617	126.881	79.8547	59.7294	112.206	103.036	135.692	94.4859	102.193	101.648	125.698	126.965	94.738
5730414N17Rik	-0.694731	0.00602767	0.0710773	0.208775	0.351311	0.969185	-2.13382	1.25255e-13	3.16818e-12	0.875756	0.00291177	0.0523097	0.560506	0.0421148	0.25503	-1.27075	0.000280718	0.00371169	-2.15612	5.21622e-12	1.58321e-10	0.365133	0.0959498	0.327828	43.0821	30.503	38.5127	81.2351	71.1523	44.7825	128.357	121.778	147.19	23.6223	24.4619	35.0663	178.812	132.85	209.65	95.9278	78.5976	52.4083
5730420D15Rik	-0.21729	0.522139	0.852493	-0.0550757	0.367801	NA	-0.41442	0.399264	NA	0.0255028	0.891571	NA	0.116404	0.30852	NA	-0.571685	0.246344	NA	-1.42118	0.0487075	0.152809	-0.763656	0.042551	NA	0	0	0	0	3.28395	2.9855	13.2783	11.9782	3.19979	3.69098	1.48254	0	0	4.0877	0	14.334	2.41839	1.00785
5730422E09Rik	0.0803464	0.520691	NA	-0.0307474	0.528692	NA	-0.49725	0.344988	NA	-0.00585075	0.962112	NA	0.0452757	0.592961	NA	-0.0533748	0.873009	NA	0.230626	0.624091	NA	0.167618	0.379783	NA	0	0	0	0	0	1.99033	0	0	0	1.47639	0	0.762312	0	3.06578	1.05884	0	0	3.02355
5730435O14Rik	0.0346516	0.886792	NA	-0.036468	0.756521	NA	0.0503608	0.944096	NA	-0.241052	0.211782	NA	-0.114935	0.386862	NA	0.256176	0.603283	NA	0.455635	0.531791	NA	0.0647648	0.824651	NA	4.06435	2.773	0	0	0	0.995167	1.47537	0	3.19979	2.95279	3.70635	3.04925	0	3.06578	3.17651	2.20524	2.41839	1.00785
5730455P16Rik	-0.0086089	0.967664	0.993476	-0.146145	0.388591	0.973506	0.108751	0.563349	0.735556	-0.0873878	0.639002	0.877025	0.0778109	0.663056	0.88924	0.24948	0.238838	0.551619	0.247055	0.273093	0.502672	-0.0293091	0.881218	0.958193	212.159	243.1	259.737	230.166	259.432	265.71	290.647	196.642	191.987	225.15	287.612	296.539	221.483	213.582	223.415	239.268	182.588	247.931
5730480H06Rik	-0.187747	0.534419	0.858215	0.0493568	0.825395	0.996789	0.460045	0.220169	0.40246	-0.000880919	0.99758	0.99943	-0.0623521	0.818165	0.945738	0.157608	0.662517	0.869196	-0.0566033	0.883787	0.943595	-0.372525	0.238448	0.545628	76.4098	41.595	54.6343	58.3227	56.9218	46.7729	78.1944	48.911	42.6639	56.1029	74.1269	32.0171	33.5272	36.7893	51.883	38.5916	59.2505	44.3454
5730507A11Rik	0.0566504	0.650053	NA	0.0142462	0.769791	NA	0.0833767	0.860279	NA	0.119854	0.336297	NA	0.082788	0.491312	NA	-0.154176	0.540653	NA	NA	NA	NA	NA	NA	NA	0	0	0.895644	1.04148	2.1893	0.995167	0	0	0	0	0	0	0	0	0	0	2.41839	0
5730507C01Rik	-0.074241	0.832567	0.962198	-0.0410439	0.847691	0.996789	2.02999	0.00125485	0.00661893	-0.688535	0.0285755	0.217936	-0.574696	0.0427636	NA	1.1008	0.0256986	0.13773	1.16868	0.0473002	0.149566	-0.490683	0.21273	NA	20.3217	14.7893	25.9737	11.4562	1.09465	5.971	5.90146	4.99092	12.7992	35.4334	13.3428	17.5332	2.03195	2.04385	5.29419	3.30785	7.25516	10.0785
5730522E02Rik	-0.250453	0.303924	NA	0.0118361	0.89776	NA	0.183047	0.785678	NA	0.0747171	0.714081	NA	0.0385763	0.825416	NA	0.176726	0.635552	NA	-0.391412	0.589303	NA	-0.212358	0.488465	NA	0.81287	5.546	0	6.24886	1.09465	0.995167	1.47537	0.998184	7.46618	1.47639	0	3.81156	4.06391	0	0	2.20524	0	0
5730596B20Rik	-0.0743713	0.773954	NA	0.0257202	0.597256	NA	0.0883465	0.852611	NA	NA	NA	NA	-0.0345789	0.683084	NA	-0.399193	0.240974	NA	-0.869109	0.161965	NA	-0.280774	0.288007	NA	0	1.84867	0	0	0	0	5.90146	1.99637	0	0	0	0	0	1.02193	0	1.10262	1.20919	3.02355
5830408C22Rik	-0.100666	0.779721	0.947126	0.166499	0.413848	NA	2.36799	0.000364005	0.00227598	-0.0740256	0.814602	NA	-0.29737	0.306484	NA	0.334095	0.507209	0.779923	0.231924	0.704388	0.850315	-0.892721	0.024101	NA	18.696	25.8813	10.7477	8.33181	17.5144	6.96617	5.90146	9.98184	13.8658	16.2403	14.0841	6.86081	1.01598	2.04385	2.11768	8.82094	10.8827	6.04711
5830416I19Rik	0.0376893	0.797772	NA	0.0503972	0.384933	NA	0.527874	0.331183	NA	0.0745868	0.455891	NA	-0.0237057	0.855182	NA	-0.154176	0.540653	NA	-0.184029	0.693884	NA	-0.0431484	0.782209	NA	0	2.773	1.79129	0	3.28395	0	0	0.998184	0	0	0	0	0	0	0	0	1.20919	1.00785
5830417I10Rik	0.424815	0.209656	0.617451	0.141442	0.463598	NA	0.324277	0.591705	0.758814	0.250563	0.423366	NA	0.0327541	0.91001	NA	-0.101768	0.845151	0.948245	0.784221	0.255682	0.481125	0.554667	0.167599	0.454988	14.6317	12.0163	13.4347	19.788	5.47325	16.9178	5.90146	3.99274	2.13319	13.2875	4.44762	9.14774	13.2077	4.0877	12.7061	3.30785	3.62758	23.1806
5830428M24Rik	0.032727	0.920853	0.983733	-0.224107	0.162633	NA	0.350737	0.631665	0.787612	-0.195518	0.492856	NA	0.116162	0.570718	NA	0.479607	0.358847	0.667341	0.750908	0.24943	0.47415	-0.383981	0.295815	NA	6.50296	4.62167	0	3.12443	0	16.9178	7.37683	4.99092	4.26639	9.59656	7.41269	16.7709	0	2.04385	4.23535	2.20524	1.20919	14.1099
5830432E09Rik	-0.163143	0.318691	NA	0.18719	0.218851	NA	1.39946	0.0559093	0.147958	-0.128903	0.556462	NA	-0.418435	0.0750606	NA	0.725751	0.0908541	NA	0.595998	0.413864	0.642064	0.0412316	0.881306	NA	1.62574	14.7893	19.7042	0	5.47325	0.995167	2.95073	0	2.13319	0.738197	1.48254	10.6724	0	6.13155	0	0	0	0
5830444B04Rik	0.068476	0.848186	0.966867	0.136766	0.267665	NA	0.804985	0.264228	0.454599	0.49707	0.0649625	NA	0.184266	0.494874	NA	-0.930425	0.0707504	0.272996	-1.22966	0.0915811	0.243491	-0.680815	0.0884855	0.312016	1.62574	16.638	5.37386	10.4148	12.0412	13.9323	20.6551	5.98911	5.33298	6.64377	0	0	3.04793	2.04385	4.23535	3.30785	13.3011	18.1413
5830444F18Rik	-0.0326632	0.806832	NA	0.0678593	0.596072	NA	1.04579	0.156914	0.315748	0.269431	0.294941	NA	0.13932	0.571835	NA	0.122224	0.777466	NA	-0.169868	0.812794	0.90848	-0.274671	0.350325	NA	3.25148	9.24334	2.68693	4.1659	16.4198	2.9855	0	0	11.7326	6.64377	2.22381	0	2.03195	1.02193	0	0	6.04597	0
5830448L01Rik	-0.105848	0.758574	0.942061	-0.128923	0.552962	0.996789	-0.208925	0.641015	0.793148	0.291509	0.360873	0.719369	0.502524	0.0861773	0.375316	0.352956	0.429332	0.725575	0.267897	0.596279	0.782981	0.143018	0.691589	0.88043	34.1405	22.184	26.8693	81.2351	43.786	25.8744	16.229	32.9401	35.1977	11.073	40.0285	54.8865	31.4953	20.4385	45.53	24.2576	35.0666	17.1335
5830454E08Rik	0.108759	0.762952	0.942583	-0.0251598	0.860092	NA	-0.485203	0.496326	0.683092	0.226793	0.426057	NA	0.221192	0.359837	NA	-0.674492	0.193698	0.492587	-0.665523	0.324145	0.558019	-0.189555	0.640614	0.857567	1.62574	2.773	7.16515	2.08295	15.3251	6.96617	7.37683	10.98	7.46618	3.69098	5.93015	3.81156	8.12782	7.15348	4.23535	6.61571	10.8827	13.1021
5830462I19Rik	0.223349	0.536682	0.858497	0.200957	0.350732	0.969185	0.582029	0.267431	0.458169	0.403695	0.206261	0.576496	0.0944791	0.748106	NA	-0.220156	0.630709	0.851194	0.0947688	0.87176	0.937875	-0.0040908	0.991925	0.997821	23.5732	30.503	19.7042	27.0784	28.4609	26.8695	26.5566	15.9709	4.26639	9.59656	18.5317	22.107	10.1598	10.2193	25.4121	15.4367	27.8114	18.1413
5830462O15Rik	-0.00477714	0.989162	0.998408	0.087036	0.643256	NA	1.20924	0.0593371	0.154753	-0.0422513	0.891605	NA	-0.177248	0.53449	NA	0.0752035	0.885251	0.962281	0.0867378	0.893036	0.947607	-0.502331	0.214972	0.518012	8.1287	11.092	32.2432	5.20738	13.1358	17.913	7.37683	22.9582	5.33298	13.2875	22.9793	3.04925	5.07988	3.06578	8.4707	2.20524	4.83677	28.2198
5830473C10Rik	-0.0953271	0.727573	0.932593	-0.258633	0.24858	0.955433	-1.40851	4.61335e-05	0.000359734	0.401196	0.137671	0.484558	0.716254	0.0089101	0.0982009	-0.278453	0.396225	0.700751	-0.401197	0.238095	0.461135	0.494657	0.0572609	0.238317	60.1524	30.503	28.6606	69.7789	91.9507	82.5989	61.9654	91.8329	73.5952	56.1029	40.7698	73.9443	144.269	92.9952	98.4719	82.6963	51.9953	75.5888
5830487J09Rik	-0.153431	0.665499	0.91313	0.0407668	0.792078	NA	0.322647	0.631731	0.787612	0.252977	0.37708	NA	0.2146	0.442401	NA	-0.165169	0.750375	0.909529	-0.512646	0.459453	0.681451	-0.43779	0.281336	0.593695	7.31583	8.319	9.85208	23.954	10.9465	4.97584	11.8029	16.9691	6.39958	5.90557	14.8254	0	8.12782	8.1754	2.11768	1.10262	8.46435	17.1335
5930420M18Rik	-0.00386536	0.991406	0.998479	0.0417365	0.783346	NA	-0.2008	0.776141	0.87852	0.132324	0.63315	NA	0.0478053	0.842979	NA	-0.597662	0.250871	0.563141	-0.765977	0.255707	0.481125	-0.207115	0.608579	0.841638	3.25148	2.773	10.7477	9.37328	1.09465	8.95651	13.2783	3.99274	11.7326	5.16738	3.70635	4.57387	11.1757	2.04385	7.41186	5.51309	9.67355	13.1021
5930430L01Rik	-0.0910346	0.740032	0.936658	-0.24424	0.274166	0.965988	-0.334453	0.375103	0.573496	-0.172654	0.50703	0.814247	0.161913	0.559614	0.842269	0.123308	0.676406	0.876224	0.0226041	0.945621	0.974124	-0.0533994	0.851359	0.948028	93.48	29.5787	59.1125	71.8619	68.963	73.6424	115.079	57.8947	73.5952	78.987	106.743	64.0342	99.5657	60.2936	73.0598	73.8754	70.1332	81.6359
6030400A10Rik	0.0713573	0.808611	0.954921	-0.411745	0.0652986	0.746862	-0.109686	0.799542	0.89246	-0.269133	0.37609	0.732241	0.315926	0.272086	0.635736	-0.0913891	0.807564	0.93576	-0.0159924	0.968143	0.985258	-0.648821	0.0399495	0.187943	30.8891	33.276	21.4955	35.4102	47.07	38.8115	61.9654	43.9201	56.5296	88.5836	37.0635	35.0663	33.5272	33.7235	25.4121	61.7466	71.3424	39.3062
6030407O03Rik	0.227822	0.232603	NA	-0.0531299	0.449683	NA	-0.144101	0.761202	NA	-0.117017	0.354284	NA	-0.0146153	0.863	NA	-0.0722137	0.872355	NA	0.562133	0.317282	NA	0.0672206	0.666712	NA	0.81287	0	0	0	0	0	0	0	0	0	2.96508	2.28694	0	2.04385	0	1.10262	1.20919	4.0314
6030442K20Rik	-0.132025	0.674853	0.915388	0.290737	0.0942036	NA	0.375685	0.549154	0.725454	0.0183278	0.945361	NA	-0.416445	0.116461	NA	0.0536849	0.915368	NA	-0.242111	0.732281	0.866222	0.377104	0.353036	0.662183	14.6317	3.69734	22.3911	2.08295	4.3786	6.96617	7.37683	3.99274	5.33298	2.21459	5.18888	5.33618	10.1598	11.2412	7.41186	2.20524	0	9.07066
6030443J06Rik	0.1052	0.75909	0.942061	0.265044	0.147579	NA	0.373105	0.542872	0.721038	-0.0595985	0.82146	NA	-0.378703	0.142912	NA	-0.568664	0.27404	0.588484	-0.448246	0.525961	0.730162	0.0480539	0.904838	0.96764	9.75444	7.39467	23.2867	0	6.56791	6.96617	0	5.98911	20.2653	4.42918	5.93015	6.0985	11.1757	10.2193	7.41186	15.4367	2.41839	15.1178
6030445D17Rik	-0.12685	0.602204	NA	-0.0390528	0.450125	NA	-1.25011	0.0698141	NA	0.29706	0.192942	NA	0.376614	0.0478402	NA	0.00830454	0.982616	NA	-0.304522	0.657	NA	0.0606091	0.860855	NA	0	0	0	1.04148	4.3786	15.9227	1.47537	6.98729	0	0	4.44762	0	2.03195	5.10963	3.17651	0	1.20919	3.02355
6030458C11Rik	-0.147988	0.511739	0.847309	0.0395912	0.850171	0.996789	-0.887518	0.00012942	0.000911685	-0.147666	0.588794	0.855633	-0.186171	0.465374	0.786183	-0.317661	0.249933	0.56221	-0.489093	0.0816261	0.223952	0.432372	0.0347681	0.170992	88.6028	110.92	96.7296	53.1153	78.8149	116.435	128.357	121.778	152.523	121.802	94.1412	68.6081	184.908	204.385	164.12	123.493	130.593	104.817
6030460B20Rik	0.0441779	0.898718	0.979188	-0.125066	0.468732	NA	1.32272	0.0731387	0.180671	-0.0649192	0.832788	NA	0.149408	0.578737	NA	0.389216	0.452908	0.742037	0.563997	0.402368	0.631755	-0.612535	0.0904483	NA	10.5673	4.62167	4.47822	6.24886	12.0412	9.95167	10.3276	2.99455	5.33298	16.9785	2.96508	12.197	0	1.02193	2.11768	5.51309	7.25516	7.05496
6030498E09Rik	0.167952	0.313463	NA	-0.0393274	0.566961	NA	0.195025	0.680544	NA	-0.097026	0.476786	NA	-0.0119936	0.887617	NA	0.0288803	0.943291	NA	0.524104	0.332265	NA	NA	NA	NA	1.62574	0	0	0	0	0.995167	0	0	0	5.90557	0	0	0	0	0	2.20524	0	3.02355
6230400D17Rik	-0.247935	0.470274	0.823913	0.0397054	0.832611	NA	-0.443224	0.42519	0.621432	-0.327901	0.273979	NA	-0.372603	0.176229	NA	0.663095	0.20443	0.50684	0.393309	0.546558	0.745803	0.71361	0.0754146	0.281482	13.0059	21.2597	7.16515	9.37328	3.28395	4.97584	4.4261	12.9764	7.46618	2.95279	14.8254	19.0578	19.3036	27.592	12.7061	8.82094	1.20919	5.03925
6330403L08Rik	-0.278467	0.440737	0.80622	0.194701	0.348339	NA	0.331145	0.517154	0.70031	-0.172642	0.573594	NA	-0.39419	0.166289	NA	0.0271448	0.955619	0.986877	-0.384465	0.501187	0.712396	-0.148853	0.702686	0.885606	26.8247	29.5787	12.539	1.04148	19.7037	10.9468	7.37683	28.9473	24.5317	10.3348	25.2032	9.14774	20.3195	16.3508	15.8826	12.1288	9.67355	21.1649
6330415B21Rik	0.952105	0.0035806	0.0483606	-0.363896	0.0354427	NA	0.451473	0.535517	NA	-0.79968	0.00466481	NA	-0.142792	0.377034	NA	0.113206	0.824599	0.942874	2.58058	0.000337759	0.00259866	0.136451	0.532836	NA	2.43861	4.62167	1.79129	0	2.1893	0	0	0.998184	0	6.64377	25.9444	9.91005	3.04793	1.02193	0	13.2314	2.41839	21.1649
6330418K02Rik	0.223446	0.477965	0.828311	0.249831	0.257971	0.959278	0.423883	0.363172	0.562619	0.468821	0.128932	0.471032	0.0770864	0.792367	0.936539	-0.851136	0.0236033	0.129779	-0.636642	0.148893	0.338392	-0.434555	0.215595	0.518371	52.8365	18.4867	34.0345	28.1199	38.3128	48.7632	53.1132	25.9528	35.1977	20.6695	21.4968	27.4432	18.2876	28.6139	28.5886	43.0021	39.9034	55.4318
6330537M06Rik	0.099395	0.469903	NA	0.0355869	0.467491	NA	0.175	0.73149	NA	0.0351292	0.723079	NA	-0.0296908	0.742363	NA	-0.217415	0.412853	NA	NA	NA	NA	0.0304309	0.845422	NA	0	0	2.68693	1.04148	0	0	0	0	0	0	0	0	0	0	1.05884	0	1.20919	2.0157
6330549D23Rik	-0.535827	0.119703	0.469829	-0.029663	0.599782	NA	-1.22773	0.0874042	NA	0.173526	0.392982	NA	0.237284	0.159596	NA	-0.290057	0.513193	NA	-1.54428	0.0341964	0.116578	-0.451255	0.258062	0.567465	0.81287	0	0	5.20738	5.47325	0.995167	13.2783	7.98547	6.39958	3.69098	0	0	1.01598	8.1754	3.17651	2.20524	3.62758	3.02355
6330562C20Rik	0.443098	0.215066	0.623715	0.135532	0.545397	0.996789	1.56247	0.00134769	0.00703756	-0.0992273	0.751529	0.922777	-0.248073	0.396089	0.743874	0.471532	0.243644	0.556711	1.16487	0.0187387	0.0726719	-0.100151	0.804318	0.93034	36.5791	42.5194	35.8258	14.5807	35.0288	35.826	16.229	7.98547	13.8658	31.0043	28.1682	36.591	11.1757	6.13155	15.8826	18.7445	21.7655	23.1806
6430511E19Rik	-0.253153	0.477972	0.828311	0.0369463	0.842707	NA	-1.74184	0.000591925	0.00346675	0.0544706	0.863424	NA	-0.00852832	0.97536	NA	-0.537376	0.256249	0.569862	-0.984781	0.0706783	0.201721	0.748437	0.0340432	0.168688	25.199	12.0163	2.68693	13.5392	20.7984	4.97584	14.7537	46.9147	18.1321	12.5493	14.8254	8.38543	41.6551	70.5128	49.7654	28.6681	10.8827	20.157
6430548M08Rik	-0.110274	0.707603	0.926709	0.712512	0.00148163	0.137366	0.936976	0.0163485	0.0564406	0.369696	0.208603	0.579792	-0.602547	0.0310125	0.215113	-0.399313	0.270652	0.58565	-0.558142	0.150802	0.341092	-0.149425	0.626882	0.851279	41.4564	145.12	110.164	52.0738	59.1111	46.7729	66.3915	58.8929	41.5973	24.3605	47.4412	38.1156	60.9586	50.0743	34.9416	40.7969	53.2045	56.4397
6430550D23Rik	0.199842	0.553723	0.868026	0.00360703	0.972966	NA	-0.82077	0.259476	0.449038	-0.0591164	0.747641	NA	-0.0611372	0.713205	NA	-0.71085	0.169437	0.459438	-0.520149	0.478333	0.695804	0.136571	0.726196	NA	1.62574	0.924334	4.47822	3.12443	1.09465	0	2.95073	9.98184	1.0666	3.69098	0	3.04925	8.12782	5.10963	5.29419	5.51309	8.46435	8.06281
6430562O15Rik	0.241541	0.339159	NA	0.0257202	0.597256	NA	-0.493137	0.461333	NA	0.183809	0.225954	NA	0.136316	0.367857	NA	-0.700487	0.0923584	NA	-0.294235	0.529158	NA	0.132768	0.612827	NA	0	0.924334	0.895644	1.04148	7.66256	0	2.95073	0	0	0	0	0	1.01598	0	5.29419	4.41047	4.83677	1.00785
6430571L13Rik	0.343325	0.340378	0.740882	-0.000789881	0.996201	NA	-1.21754	0.0353381	0.10384	-0.325855	0.209926	NA	-0.293613	0.203758	NA	-0.498011	0.333257	0.644682	-0.0394298	0.954123	0.978659	0.818769	0.0414502	0.192149	6.50296	7.39467	6.26951	1.04148	1.09465	3.98067	4.4261	9.98184	6.39958	6.64377	2.22381	11.4347	15.2397	19.4166	22.2356	7.71833	13.3011	15.1178
6430573P05Rik	0.00490701	0.989155	0.998408	0.128107	0.520005	NA	0.185387	0.753992	0.864323	0.229425	0.461422	0.788544	0.0506395	0.857984	NA	-0.588856	0.221352	0.529136	-0.6722	0.249244	0.473907	-0.337198	0.402559	0.702844	17.0703	17.5623	8.95644	6.24886	36.1235	5.971	7.37683	16.9691	30.9313	8.85836	8.89523	13.7216	20.3195	10.2193	6.35303	11.0262	15.7195	29.2277
6430590A07Rik	-0.0249904	0.928246	0.985231	0.533402	0.012965	0.43001	-0.406683	0.145826	0.300297	0.579391	0.0301922	0.22513	-0.062385	0.798666	0.939112	-0.62882	0.0564283	0.235209	-0.699065	0.0305277	0.106374	0.459759	0.0708391	0.271121	77.2226	77.644	90.46	68.7374	90.856	71.6521	66.3915	76.8602	85.3278	43.5536	48.9238	45.7387	101.598	87.8856	137.649	94.8251	47.1585	81.6359
6430710C18Rik	0.0361773	0.803593	NA	-0.0163071	0.741824	NA	0.0833767	0.860279	NA	0.0361267	0.782382	NA	0.057219	0.568805	NA	0.0049862	0.98728	NA	0.109404	0.821001	NA	-0.0431484	0.782209	NA	0.81287	0	0	0	0	3.98067	0	0.998184	0	2.21459	0	0	0	0	0	1.10262	0	1.00785
6430710M23Rik	-0.485895	0.152831	0.53577	0.00935372	0.925757	NA	-0.122656	0.866396	0.930239	0.0724722	0.729237	NA	0.0442315	0.805475	NA	-0.178556	0.709428	NA	-1.2891	0.0714487	0.203063	-0.584746	0.135378	NA	5.69009	0	1.79129	3.12443	0	6.96617	8.8522	15.9709	4.26639	2.95279	3.70635	0	6.09586	3.06578	0	6.61571	2.41839	1.00785
6530401F13Rik	-0.117772	0.403223	NA	0.0297165	0.752669	NA	0.338556	0.617728	NA	-0.10198	0.389513	NA	-0.125295	0.295174	NA	0.274343	0.361268	NA	0.0143943	0.982446	NA	-0.0394437	0.864614	NA	2.43861	4.62167	0	0	0	0	0	0	4.26639	1.47639	0	3.04925	0	0	3.17651	0	0	0
6530402F18Rik	-0.0527674	0.820595	NA	-0.0931835	0.456037	NA	-0.916676	0.214541	0.395061	-0.0635306	0.794283	NA	0.0787225	0.661422	NA	0.559128	0.254412	NA	0.673917	0.358519	NA	0.503005	0.16399	NA	0.81287	3.69734	0.895644	5.20738	0	3.98067	1.47537	1.99637	1.0666	3.69098	4.44762	3.81156	14.2237	1.02193	3.17651	1.10262	1.20919	1.00785
6530409C15Rik	0.0361773	0.803593	NA	-0.0366333	0.465078	NA	NA	NA	NA	-0.012666	0.925485	NA	0.0623796	0.463759	NA	0.0986048	0.773919	NA	0.274429	0.612755	NA	-0.0431484	0.782209	NA	0	0	0	3.12443	0	0	0	0.998184	0	0	0	3.81156	0	0	0	1.10262	0	1.00785
6720427I07Rik	-0.088023	0.712298	0.927968	-0.407913	0.0612393	0.743692	-1.2109	6.41078e-05	0.000487113	0.342687	0.185244	0.548523	0.786686	0.00324116	0.0508729	-0.430772	0.106806	0.350132	-0.543966	0.0429273	0.13907	0.0375385	0.868009	0.953215	47.9593	73.0224	38.5127	83.3181	165.292	91.5554	116.554	145.735	108.793	77.5107	85.246	89.9528	124.965	145.113	111.178	90.4147	123.338	132.028
6720464F23Rik	0.0257951	0.917624	0.983007	0.222296	0.309975	0.969185	0.278798	0.407879	0.605124	0.778621	0.00291479	0.0523097	0.482173	0.0528504	0.287565	-0.861508	0.00350956	0.030481	-0.869533	0.00555275	0.0274911	-0.730039	0.00766067	0.0598165	52.8365	65.6277	66.2777	111.438	95.2346	76.6279	106.226	85.8438	77.8616	52.412	42.9936	48.0256	40.6391	58.2497	50.8242	100.338	93.1079	80.6281
6720475M21Rik	-0.477019	0.176242	0.572387	0.783642	0.000309657	0.0488537	0.864885	0.025092	0.0795202	0.38254	0.227787	0.600842	-0.744166	0.0107608	0.109832	-0.387571	0.440332	0.731955	-1.12085	0.048611	0.15264	-0.0836795	0.815016	0.934121	46.3336	62.8547	47.4691	10.4148	31.7449	22.8889	17.7044	41.9237	27.7315	14.0257	17.7905	2.28694	25.3994	28.6139	27.5298	22.0524	20.5563	9.07066
6720489N17Rik	-0.352204	0.192195	NA	-0.0921234	0.239045	NA	-1.78221	0.0143791	0.0511244	-0.054888	0.773552	NA	0.0771387	0.413163	NA	0.366377	0.399765	NA	-0.341222	0.641581	0.812372	0.179201	0.644769	NA	0	0	0	0	0	4.97584	4.4261	1.99637	5.33298	3.69098	0.741269	3.04925	6.09586	3.06578	7.41186	1.10262	0	1.00785
6820402A03Rik	0.595263	0.100298	0.42537	0.173366	0.348583	NA	0.283126	0.644102	0.794741	0.23505	0.447912	NA	-0.0556556	0.84582	NA	-0.865213	0.0794502	0.292906	-0.106951	0.87089	0.93752	0.15241	0.707958	0.88776	11.3802	23.1083	7.16515	17.7051	6.56791	12.9372	13.2783	7.98547	5.33298	6.64377	13.3428	3.81156	6.09586	9.19733	16.9414	14.334	29.0206	15.1178
6820431F20Rik	-0.135438	0.449084	0.81077	-0.484269	0.000543055	0.0718892	0.0308	0.839149	0.914199	-0.543185	0.000310049	0.0101012	-0.0250091	0.866822	0.963854	0.699493	9.68738e-05	0.00150871	0.56988	0.0006686	0.00470901	0.00501213	0.973456	0.992556	495.038	424.269	499.769	458.249	486.025	442.85	491.297	399.274	493.834	618.609	733.857	720.385	455.158	498.699	427.77	378.198	504.234	366.858
7330423F06Rik	-0.122923	0.401845	NA	0.139623	0.157967	NA	1.28887	0.0636211	NA	0.393722	0.0712183	NA	0.0352183	0.870038	NA	0.02401	0.924092	NA	-0.394344	0.489105	NA	-0.163929	0.375353	NA	3.25148	11.092	0	12.4977	2.1893	1.99033	2.95073	0.998184	0	0	0.741269	0	0	0	0	0	0	0
8030453O22Rik	0.0566504	0.650053	NA	-0.00824067	0.865941	NA	-0.0282711	0.952407	NA	0.257326	0.187302	NA	0.22986	0.165181	NA	-0.0545228	0.847066	NA	0.14659	0.753887	NA	0.0304309	0.845422	NA	0	0.924334	0	3.12443	10.9465	0	0	0	0	1.47639	0	0	1.01598	0	0	0	2.41839	0
8030462N17Rik	0.21893	0.526373	0.854019	0.18845	0.19366	NA	-0.882565	0.155772	0.314224	0.0932519	0.691129	NA	-0.210295	0.371093	NA	-0.755089	0.147695	0.424546	-0.58292	0.424246	0.650921	0.9643	0.0173279	0.107463	2.43861	17.5623	4.47822	2.08295	1.09465	7.96134	7.37683	5.98911	2.13319	2.21459	4.44762	0.762312	19.3036	17.3727	16.9414	7.71833	12.0919	4.0314
8030487O14Rik	-0.401374	0.190687	0.593367	0.0397123	0.777205	NA	-0.504546	0.471266	0.66171	0.133499	0.598961	NA	0.0623319	0.785312	NA	0.207865	0.671218	NA	-0.683436	0.34558	0.576449	-0.0197521	0.959992	0.98737	8.94157	1.84867	4.47822	8.33181	0	10.9468	20.6551	6.98729	0	6.64377	0.741269	4.57387	10.1598	2.04385	13.7649	5.51309	0	2.0157
8430406P12Rik	-0.0207912	0.919091	NA	0.0893989	0.390801	NA	0.761133	0.294601	NA	0.0309722	0.834466	NA	-0.111825	0.533157	NA	-0.0509963	0.886742	NA	-0.153392	0.808198	NA	-0.0848262	0.727655	NA	4.87722	0.924334	6.26951	0	5.47325	0	5.90146	0	0	3.69098	0	0	0	3.06578	0	0	4.83677	0
8430419K02Rik	-0.00485049	0.98579	NA	-0.422257	0.00522035	NA	NA	NA	NA	-0.774396	0.00533185	NA	0.0452757	0.592961	NA	0.986351	0.0593743	0.243181	1.29289	0.0678281	0.19579	-0.386596	0.143237	NA	0	0	0	0	0	1.99033	0	0.998184	9.59937	2.95279	31.8746	11.4347	0	0	0	2.20524	8.46435	0
8430422M14Rik	-0.185637	0.580925	0.87719	0.163647	0.24029	NA	0.311299	0.665436	0.807926	0.320944	0.23186	NA	-0.0278828	0.909969	NA	-0.355988	0.482868	NA	-0.920024	0.20098	0.413787	-0.163814	0.678342	NA	0.81287	6.47034	13.4347	8.33181	5.47325	4.97584	7.37683	8.98366	3.19979	2.21459	2.96508	1.52462	2.03195	8.1754	4.23535	3.30785	2.41839	7.05496
8430429K09Rik	0.426368	0.222355	0.631695	-0.0984985	0.651166	0.996789	0.746509	0.103492	0.234108	-0.359127	0.261721	0.633535	-0.22383	0.444621	NA	0.246239	0.573163	0.820594	0.833309	0.11955	0.292462	-0.0633914	0.869569	0.954093	26.8247	28.6543	50.1561	31.2443	27.3663	21.8937	33.9334	8.98366	21.3319	11.8111	69.6793	44.9764	21.3355	19.4166	18.0002	36.3864	42.3218	22.1727
8430432A02Rik	0.120689	0.729566	0.933362	0.0775436	0.421217	NA	-0.50673	0.488041	0.677043	0.209948	0.302709	NA	0.0419679	0.835138	NA	-0.96224	0.0583616	0.240283	-1.11445	0.128619	0.307241	0.0904782	0.819348	0.935277	9.75444	0	2.68693	0	6.56791	8.95651	5.90146	1.99637	11.7326	3.69098	0	0	2.03195	5.10963	15.8826	8.82094	10.8827	5.03925
9030025P20Rik	-0.0940731	0.778264	0.947126	-0.415984	0.0361458	NA	-1.72992	0.00217315	0.0105738	-0.0439914	0.891129	0.972756	0.544903	0.0559605	NA	-0.356192	0.39577	0.700381	-0.516316	0.2634	0.490483	-0.0768294	0.828576	0.938779	11.3802	3.69734	4.47822	11.4562	29.5556	16.9178	36.8842	21.9601	33.0645	16.2403	21.4968	23.6317	19.3036	37.8112	27.5298	31.9759	20.5563	30.2355
9030407P20Rik	0.395263	0.257693	0.668424	0.201579	0.184448	NA	0.300532	0.656768	0.803257	0.483104	0.087236	NA	0.0983066	0.711884	NA	-1.14284	0.0283872	0.147672	-0.541645	0.460102	0.682003	0.0520504	0.893344	0.961908	8.1287	2.773	17.0172	2.08295	17.5144	15.9227	4.4261	13.9746	0	2.21459	0.741269	6.0985	4.06391	10.2193	6.35303	18.7445	12.0919	9.07066
9030607J07Rik	-0.175361	0.563128	NA	-0.0305361	0.851211	NA	0.545129	0.451582	0.644241	0.220762	0.472555	NA	0.215982	0.408478	NA	0.690543	0.185776	0.483418	0.49725	0.476893	0.694812	-0.104102	0.780867	NA	1.62574	4.62167	13.4347	4.1659	19.7037	10.9468	7.37683	4.99092	1.0666	5.16738	7.41269	9.91005	2.03195	3.06578	5.29419	4.41047	1.20919	2.0157
9030616G12Rik	0.156879	0.635848	0.899623	-0.299173	0.15377	NA	-0.308847	0.610743	0.772158	0.42306	0.178071	0.540178	0.808547	0.00648886	NA	-0.475642	0.238272	0.550787	-0.316471	0.499115	0.710695	-0.580899	0.13563	0.404486	14.6317	12.0163	7.16515	27.0784	51.4486	26.8695	28.032	19.9637	35.1977	19.9313	18.5317	26.6809	26.4154	6.13155	11.6472	27.5654	33.8574	35.2748
9030619P08Rik	0.071944	0.838832	0.963883	-0.223935	0.312934	0.969185	-3.11146	1.02922e-38	1.15702e-36	0.0398229	0.885245	0.971155	0.324839	0.223086	0.579351	-2.3578	4.73708e-20	6.92626e-18	-2.25784	1.34052e-10	3.43793e-09	0.272115	0.478157	0.76037	41.4564	48.0654	42.0953	57.2812	58.0165	63.6907	131.308	259.528	517.3	72.3433	57.819	42.6895	297.681	414.902	488.124	417.892	318.018	249.947
9030622O22Rik	0.184929	0.578685	0.876573	-0.117439	0.549903	NA	-2.57781	7.05052e-10	1.23655e-08	0.335712	0.297059	0.66643	0.463451	0.113028	NA	-1.1099	0.00800844	0.0579563	-0.96188	0.0589865	0.176775	1.02183	0.00120464	0.0140813	15.4445	11.092	5.37386	12.4977	19.7037	37.8164	16.229	30.9437	46.9303	19.9313	14.0841	9.91005	69.0864	81.754	76.2363	44.1047	41.1126	29.2277
9130002K18Rik	0.300536	0.406424	0.786596	-0.0406806	0.820362	NA	-0.259238	0.693763	0.82566	0.336487	0.293772	0.663189	0.325475	0.248864	NA	-0.511455	0.288676	0.602726	-0.124556	0.837687	0.92128	-0.00297919	0.994148	0.998534	15.4445	11.092	1.79129	27.0784	9.85186	17.913	5.90146	11.9782	18.1321	8.85836	15.5667	8.38543	17.2716	4.0877	14.8237	24.2576	9.67355	20.157
9130008F23Rik	0.748716	0.0154379	0.134729	0.114854	0.488229	NA	1.42395	0.0462567	0.127456	-0.386228	0.169852	NA	-0.428246	NA	NA	-0.0537397	0.917697	0.972591	1.96173	0.00744334	0.0350755	0.34592	0.229302	NA	35.7663	1.84867	3.58258	1.04148	4.3786	2.9855	0	0.998184	0	12.5493	5.18888	7.62312	2.03195	3.06578	3.17651	16.5393	8.46435	2.0157
9130017K11Rik	0.198275	0.497916	NA	0.149669	0.464152	NA	2.84825	4.44563e-05	0.000347829	-0.0053513	0.986469	0.99662	-0.194102	0.50013	NA	0.878641	0.0887142	0.312304	1.60647	0.0211801	0.0801487	-0.186038	0.475772	NA	10.5673	29.5787	16.1216	17.7051	3.28395	17.913	1.47537	0	5.33298	16.9785	14.0841	8.38543	2.03195	0	0	4.41047	7.25516	2.0157
9130019O22Rik	-0.394103	0.276862	0.684692	-0.0123801	0.94915	NA	-0.0131484	0.981455	0.990511	0.110898	0.726489	0.914118	0.131593	0.651887	NA	0.121574	0.809361	0.936361	-0.476447	0.435253	0.660506	-0.380755	0.342248	0.652407	16.2574	15.7137	8.95644	29.1613	10.9465	10.9468	4.4261	37.931	21.3319	6.64377	27.427	8.38543	16.2556	13.285	11.6472	6.61571	19.3471	11.0864
9130023H24Rik	0.638662	0.0612786	0.321965	-0.681286	0.00143087	0.136193	-1.74368	0.000417608	0.00256458	-0.69051	0.0303675	0.225699	0.335624	0.247969	NA	0.344761	0.399262	0.702679	1.21068	0.0119241	0.0512378	0.990701	0.00475355	0.0415071	17.8831	4.62167	10.7477	16.6636	30.6502	12.9372	22.1305	15.9709	15.999	36.1716	80.0571	24.394	47.7509	30.6578	55.0596	34.1812	24.1839	45.3533
9130024F11Rik	0.208308	0.515258	0.84925	-0.0149102	0.857188	NA	0.524917	0.332944	NA	-0.0838566	0.584815	NA	-0.0532691	0.685692	NA	-0.443164	0.360955	NA	-0.25784	0.718974	NA	-0.434741	0.116273	NA	0	1.84867	2.68693	1.04148	1.09465	0	4.4261	0.998184	4.26639	0	0	6.0985	0	0	0	9.92356	3.62758	3.02355
9130204K15Rik	0.497705	0.130196	0.492337	0.0070451	0.946011	NA	0.566884	0.428672	0.624491	-0.120382	0.513119	NA	-0.143763	0.419438	NA	-0.430439	0.396012	0.700569	0.24388	0.730303	0.86513	-0.101159	0.715983	NA	6.50296	5.546	0	2.08295	0	1.99033	2.95073	3.99274	0	11.073	0	0	4.06391	0	0	7.71833	10.8827	6.04711
9130208D14Rik	-0.012391	0.952115	NA	0.11408	0.482514	NA	1.71679	0.018235	0.0615103	0.163638	0.587573	NA	-0.0611684	0.815203	NA	0.677028	0.177476	NA	0.952552	0.194178	0.404709	-0.0569603	0.8387	NA	8.1287	0.924334	25.9737	9.37328	15.3251	4.97584	5.90146	0	0	11.073	2.96508	6.86081	1.01598	1.02193	2.11768	0	0	5.03925
9130221H12Rik	-0.134352	0.702522	0.925049	-0.181871	0.386711	NA	-0.432295	0.417864	0.613795	0.0548882	0.863374	0.963467	0.29783	0.313528	NA	0.23237	0.59361	0.832147	0.0725092	0.882998	0.943003	0.0237725	0.949047	0.983103	13.8188	7.39467	26.8693	29.1613	32.8395	13.9323	13.2783	23.9564	28.7981	28.7897	16.3079	25.9186	19.3036	25.5481	23.2944	15.4367	21.7655	20.157
9130230L23Rik	0.0250714	0.900756	NA	0.0526857	0.670181	NA	1.3971	0.0482489	NA	0.0277021	0.90055	NA	-0.0672954	0.754737	NA	0.176878	0.675222	NA	0.411889	0.557279	NA	-0.153971	0.391905	NA	7.31583	1.84867	3.58258	6.24886	2.1893	0.995167	1.47537	0	2.13319	5.16738	0	3.04925	0	0	0	4.41047	0	0
9130230N09Rik	-0.327271	0.360431	0.757431	-0.0599002	0.77407	NA	-0.246613	0.657827	0.804055	-0.480852	0.108006	NA	-0.347601	0.181402	NA	0.654779	0.19347	0.492171	0.202939	0.723119	0.860901	0.208412	0.603732	0.839327	13.0059	13.865	14.3303	12.4977	0	2.9855	16.229	17.9673	5.33298	17.7167	15.5667	13.7216	26.4154	13.285	10.5884	5.51309	14.5103	3.02355
9130401M01Rik	-0.177555	0.34287	0.742346	0.022793	0.903506	0.996789	0.0415698	0.838991	0.914116	-0.261799	0.262847	0.634352	-0.283172	0.186107	0.536945	-0.313883	0.177647	0.471108	-0.509176	0.0237819	0.0879803	-0.504565	0.00452138	0.0402018	187.773	204.278	172.859	105.189	171.86	169.178	268.517	251.542	271.982	239.176	158.632	156.274	171.7	200.297	173.649	264.628	199.517	227.774
9130409I23Rik	0.596475	0.0996575	0.423664	-0.242792	0.273545	0.965988	1.35919	0.0200079	0.0661264	-0.77933	0.0154594	0.15298	-0.405645	0.166719	NA	0.494386	0.262674	0.576658	1.5507	0.00268975	0.015241	-0.209531	0.605807	0.840604	19.5089	31.4274	19.7042	4.1659	20.7984	10.9468	14.7537	7.98547	7.46618	43.5536	40.0285	21.3447	9.14379	2.04385	10.5884	30.8733	7.25516	28.2198
9130604C24Rik	-0.151621	0.672019	0.91463	0.0404249	0.812103	NA	0.407918	0.483102	0.672264	-0.311675	NA	NA	-0.489816	0.0796615	NA	0.0325466	0.950374	0.985097	-0.201383	0.767227	0.885669	-0.319201	0.429546	0.724445	16.2574	13.865	12.539	3.12443	5.47325	5.971	5.90146	21.9601	15.999	2.21459	32.6158	1.52462	11.1757	8.1754	10.5884	1.10262	12.0919	21.1649
9230110F11Rik	0.0128282	0.944416	NA	-0.0413953	0.437057	NA	-0.139919	0.767699	NA	-0.0866036	0.430167	NA	NA	NA	NA	0.0384513	0.920104	NA	0.0983857	0.874165	NA	-0.0640998	0.728503	NA	0	0	0	0	0	0	2.95073	0	0	1.47639	0	2.28694	0	1.02193	0	1.10262	0	2.0157
9230111E07Rik	0.0198964	0.944605	NA	-0.0264208	0.844896	NA	-0.133309	0.855921	0.923894	-0.0322319	0.899912	NA	0.0159556	0.940407	NA	0.0837273	0.868021	NA	0.18111	0.804596	0.9051	0.0888	0.808482	NA	3.25148	6.47034	0.895644	6.24886	1.09465	3.98067	1.47537	0.998184	7.46618	4.42918	1.48254	6.86081	4.06391	2.04385	6.35303	7.71833	0	3.02355
9230112E08Rik	0.0688905	0.839537	0.964228	-0.192357	0.188617	NA	-1.07006	0.139287	0.290356	0.38645	0.216054	NA	0.664656	0.012052	NA	0.112182	0.830096	0.944231	0.286745	0.677197	0.833608	0.203821	0.61082	NA	0.81287	2.773	2.68693	7.29033	14.2305	20.8985	7.37683	3.99274	4.26639	9.59656	7.41269	3.81156	4.06391	11.2412	6.35303	8.82094	6.04597	3.02355
9230114K14Rik	-0.0748569	0.789434	0.948926	0.314385	0.127446	0.88344	1.25131	2.12709e-05	0.000178134	0.0272118	0.92094	0.98236	-0.310812	0.222386	0.578774	0.239808	0.443722	0.734901	0.169288	0.587037	0.776877	-0.578328	0.0413077	0.191813	134.936	102.601	108.373	77.0692	128.074	54.7342	84.0959	58.8929	81.0614	90.7982	64.4904	98.3382	49.7829	41.8989	47.6477	94.8251	50.7861	63.4946
9230116N13Rik	0.159104	0.620631	0.893747	-0.109209	0.239368	NA	-0.144101	0.761202	NA	0.0463118	0.829076	NA	0.157768	0.263633	NA	-0.387654	0.453354	NA	-0.169237	0.817452	0.911437	-0.374433	0.22675	NA	0.81287	0	0	11.4562	0	0	2.95073	6.98729	1.0666	5.16738	2.22381	1.52462	2.03195	0	0	8.82094	6.04597	2.0157
9330020H09Rik	0.0259049	0.942944	0.987573	0.238022	0.246504	NA	0.641165	0.248416	0.43644	0.231325	0.468725	0.792287	-0.124512	0.67456	NA	-0.165636	0.736746	0.904049	-0.159693	0.791109	0.897914	-0.0928062	0.818383	0.934984	17.8831	27.73	17.9129	11.4562	27.3663	13.9323	19.1798	6.98729	15.999	11.8111	19.273	5.33618	13.2077	18.3947	5.29419	9.92356	16.9287	16.1256
9330102E08Rik	-0.363587	0.223586	NA	0.118002	0.339608	NA	0.920871	0.212027	0.391859	0.050848	0.795367	NA	-0.153669	0.474113	NA	0.0956657	0.824841	NA	-0.647731	0.37723	0.607174	-0.385671	0.252956	NA	10.5673	4.62167	1.79129	0	4.3786	3.98067	1.47537	6.98729	6.39958	5.16738	0	0.762312	0	4.0877	0	1.10262	1.20919	2.0157
9330104G04Rik	0.538493	0.1096	0.444728	-0.0306939	0.789965	NA	0.545158	0.444377	NA	-0.0737858	0.738181	NA	-0.013927	0.94508	NA	-0.473836	0.357369	0.666169	0.292491	0.688654	0.840699	-0.194214	0.507004	NA	1.62574	5.546	1.79129	4.1659	1.09465	2.9855	1.47537	3.99274	2.13319	0.738197	0	11.4347	3.04793	0	0	3.30785	9.67355	14.1099
9330111N05Rik	0.0286987	0.838589	NA	0.00277214	0.954588	NA	-0.344172	0.53915	NA	0.0117621	0.905557	NA	0.00534836	0.94965	NA	-0.0894845	0.724255	NA	-0.0738224	0.874546	NA	0.108202	0.611182	NA	0	0.924334	0	0	0	0.995167	1.47537	0	0	0	0.741269	0	0	0	4.23535	0	0	2.0157
9330121J05Rik	-0.551688	0.116414	0.461689	-0.183146	0.390867	0.973506	0.289603	0.600445	0.765152	-0.183956	0.554409	0.839116	0.1164	0.694889	NA	0.822694	0.0657743	0.260199	0.17768	0.683929	0.838491	-0.489544	0.177813	0.468992	26.0118	6.47034	41.1996	32.2858	30.6502	23.884	33.9334	30.9437	27.7315	50.9356	33.3571	22.107	19.3036	25.5481	12.7061	12.1288	29.0206	9.07066
9330136K24Rik	-0.108703	0.71879	NA	-0.00442379	0.951125	NA	-0.852699	0.240352	NA	0.258122	0.232274	NA	0.176669	0.288341	NA	-0.426868	0.360302	NA	-0.937719	0.199991	NA	-0.0180392	0.961274	NA	0	0	2.68693	0	2.1893	11.942	1.47537	8.98366	2.13319	0.738197	0.741269	1.52462	2.03195	8.1754	2.11768	2.20524	6.04597	1.00785
9330151L19Rik	0.355552	0.326512	0.730661	0.0828257	0.690141	NA	-0.555275	0.221223	0.403776	0.146115	0.649844	0.883728	0.0204715	0.94504	NA	0.0404486	0.932669	0.979402	0.585086	0.338244	0.570249	1.07797	0.00505693	0.043445	18.696	17.5623	25.9737	15.6221	25.177	22.8889	14.7537	11.9782	4.26639	14.0257	7.41269	30.4925	25.3994	31.6797	38.1182	13.2314	18.1379	18.1413
9330158H04Rik	0.408016	0.165918	NA	0.0234071	0.861336	NA	-0.40954	0.568313	0.739344	0.135217	0.597498	NA	0.0814129	0.719759	NA	-0.481405	0.354934	NA	0.415923	0.560676	NA	0.449934	0.198441	NA	3.25148	3.69734	3.58258	7.29033	1.09465	5.971	4.4261	0	0	4.42918	2.22381	2.28694	6.09586	3.06578	7.41186	11.0262	4.83677	3.02355
9330159M07Rik	-0.317651	0.312522	0.719031	0.0599552	0.787239	0.996789	0.815	0.0365236	0.106511	-0.011303	0.968309	0.991695	-0.0773679	0.781279	0.931934	0.563118	0.100017	0.335472	0.201877	0.588301	0.777852	-0.440738	0.183763	0.477697	79.6612	36.9734	70.7559	49.9909	81.0042	41.797	51.6378	66.8783	30.9313	71.6051	51.1476	51.8372	34.5432	26.5701	40.2358	31.9759	39.9034	39.3062
9330160F10Rik	-0.0115612	0.974548	0.995323	0.115335	0.570722	NA	-0.207544	0.66265	0.806562	0.195187	0.543124	0.833903	0.0158461	0.957407	NA	0.160526	0.74975	0.909123	0.184805	0.757413	0.880107	0.585916	0.124269	0.384131	24.3861	20.3353	18.8085	26.0369	19.7037	18.9082	11.8029	14.9728	13.8658	18.4549	25.9444	3.81156	17.2716	27.592	29.6475	20.9497	13.3011	6.04711
9330162012Rik	-0.157857	0.609517	0.887715	-0.0189452	0.932618	0.996865	-0.629329	0.0727942	0.180017	0.0498863	0.865891	0.964031	0.0769683	0.781745	0.932254	-0.0303676	0.934042	0.979535	-0.224367	0.571388	0.764835	0.328628	0.279219	0.591743	43.895	34.2004	42.9909	42.7005	47.07	40.8019	63.4407	50.9074	33.0645	48.721	48.1825	27.4432	80.2622	53.1401	58.2361	46.31	32.6482	47.369
9330162G02Rik	-0.242415	0.501597	0.842976	0.00166028	0.992777	NA	-0.288039	0.633292	0.788717	0.0301686	0.922523	NA	0.0276827	0.922013	NA	-0.167384	0.740911	0.90613	-0.560556	0.34698	0.577545	-0.203208	0.608163	0.841589	7.31583	9.24334	13.4347	9.37328	14.2305	7.96134	17.7044	16.9691	13.8658	17.7167	4.44762	7.62312	9.14379	10.2193	19.0591	12.1288	14.5103	9.07066
9330175E14Rik	0.409154	0.251022	0.663163	0.0374416	0.823699	NA	-0.109808	0.869393	0.932344	0.603221	0.0572995	0.313523	0.418839	0.136197	NA	-0.444797	0.3888	0.694088	0.179385	0.789194	0.896932	0.298337	0.462875	0.750439	3.25148	19.411	4.47822	21.871	35.0288	7.96134	5.90146	5.98911	7.46618	8.12016	3.70635	11.4347	5.07988	15.3289	9.52954	25.3602	3.62758	10.0785
9330182L06Rik	-0.0674862	0.742261	NA	0.121234	0.303671	NA	0.445976	0.546176	0.723408	0.105492	0.589076	NA	-0.102793	0.623574	NA	0.0791334	0.838828	NA	-0.0844113	0.898363	NA	0.0959654	0.744397	NA	0.81287	6.47034	8.0608	5.20738	0	3.98067	0	0	5.33298	3.69098	0.741269	0	3.04793	0	5.29419	1.10262	0	2.0157
9330198N18Rik	NA	NA	NA	-0.00345379	0.958568	NA	-0.0507879	0.9358	NA	-0.0679859	0.497703	NA	-0.0532374	0.530985	NA	0.163862	0.520341	NA	0.288947	0.541111	NA	0.119895	0.482738	NA	0.81287	1.84867	0	0	0	0	0	0	0	2.95279	0	0	2.03195	1.02193	0	0	0	0
9430002A10Rik	-0.0304434	0.919252	0.983598	0.0359867	0.856245	NA	0.644411	0.313915	0.511697	-0.0821511	0.79333	NA	-0.116451	0.679373	NA	0.623875	0.233027	0.544175	0.748091	0.273066	0.502672	0.129886	0.737509	NA	13.8188	15.7137	8.0608	5.20738	17.5144	6.96617	8.8522	0	7.46618	11.8111	12.6016	9.91005	11.1757	3.06578	6.35303	3.30785	0	11.0864
9430015G10Rik	0.702532	0.0523081	0.290301	0.307606	0.154142	0.90852	0.349478	0.468403	0.658833	0.304029	0.344558	0.706578	-0.146027	0.620413	NA	-0.279523	0.562826	0.815192	0.850084	0.169935	0.37018	0.888491	0.02716	0.14612	31.7019	22.184	30.4519	26.0369	26.2716	17.913	11.8029	5.98911	4.26639	22.8841	15.5667	8.38543	32.5113	17.3727	13.7649	13.2314	9.67355	38.2983
9430031K09Rik	0.181675	0.597932	0.883487	0.00602977	0.976478	NA	-0.461066	0.409745	0.606388	0.061208	0.848657	0.958066	0.049289	0.866145	NA	-0.850934	0.0483077	0.211671	-0.683227	0.202936	0.416073	-0.147082	0.707559	0.887412	13.0059	11.092	19.7042	13.5392	8.75721	24.8792	35.4088	29.9455	10.666	18.4549	15.5667	9.14774	30.4793	7.15348	26.4709	29.7707	29.0206	32.2512
9430034N14Rik	-0.382427	0.253541	0.664553	0.188197	0.394359	0.973506	0.528174	0.285256	0.479167	0.478896	0.119678	0.455877	0.184126	0.521292	0.818549	0.063743	0.883644	0.961885	-0.42496	0.340441	0.572012	-0.44438	0.227175	0.533358	27.6376	51.7627	25.9737	39.5761	47.07	41.797	39.8349	35.9346	30.9313	33.957	14.8254	28.2055	17.2716	39.8551	11.6472	14.334	26.6022	31.2434
9430037G07Rik	-0.401558	0.260837	0.671606	-0.254831	0.125792	NA	-0.538594	0.4566	0.649184	-0.353306	0.220692	NA	0.0484177	0.813649	NA	0.673283	0.190434	0.488992	0.132711	0.824247	0.915092	-0.286325	0.481359	0.763022	8.94157	1.84867	0.895644	0	12.0412	2.9855	14.7537	8.98366	9.59937	10.3348	18.5317	8.38543	8.12782	2.04385	11.6472	7.71833	6.04597	3.02355
9430038I01Rik	-0.584059	0.030453	0.211536	0.0316846	0.885873	0.996789	-0.50958	0.135286	0.284233	0.0873105	0.75898	0.926068	0.0498603	0.854699	0.960284	-0.467525	0.140197	0.411492	-1.15734	0.000332675	0.00256735	-0.535654	0.0562664	0.236278	47.9593	50.8384	48.3648	64.5715	39.4074	49.7584	101.8	78.8566	148.257	42.8154	51.1476	48.0256	85.3421	80.7321	46.5889	79.3885	66.5056	56.4397
9430053O09Rik	0.0272192	0.82744	NA	-0.0152636	0.758164	NA	-0.285399	0.606592	NA	-0.00119138	0.991755	NA	0.0241422	0.776443	NA	0.0667046	0.800667	NA	0.229019	0.62646	NA	0.123479	0.473693	NA	0	0	0.895644	0	2.1893	0	0	0	0	0	2.22381	0	0	1.02193	2.11768	0	0	1.00785
9430060I03Rik	-0.00419657	0.990597	0.998479	0.0203612	0.903529	NA	-0.081601	0.908043	0.952589	0.128292	0.678487	NA	0.0668533	0.801782	NA	-0.0297608	0.954416	0.986322	-0.0412236	0.948198	0.975664	0.0813255	0.84057	0.943533	25.199	1.84867	5.37386	21.871	5.47325	10.9468	11.8029	11.9782	7.46618	4.42918	7.41269	18.2955	0	17.3727	18.0002	23.155	4.83677	3.02355
9430062P05Rik	1.47897	2.74571e-05	0.0010304	-0.278572	0.199094	0.94104	-0.49058	0.333602	0.532368	0.273034	0.367753	0.725796	0.643856	0.0291413	NA	-0.352924	0.374852	0.681302	1.72238	0.00134071	0.00855885	1.1676	0.00289047	0.0286248	28.4504	11.092	14.3303	36.4517	40.5021	43.7874	7.37683	6.98729	7.46618	37.648	20.7555	32.7794	22.3515	21.4604	36.0005	33.0785	27.8114	60.4711
9430064I24Rik	-0.0678227	0.784546	NA	0.138603	0.186358	NA	0.867643	0.237848	NA	0.115489	0.458875	NA	-0.127559	0.519389	NA	-0.222151	0.546986	NA	-0.514205	0.425047	NA	-0.139701	0.620678	NA	5.69009	0.924334	6.26951	0	3.28395	2.9855	0	2.99455	3.19979	1.47639	0	0	1.01598	0	2.11768	1.10262	2.41839	1.00785
9430065F17Rik	0.361854	0.286802	0.694576	0.103227	0.55369	NA	0.933009	0.185266	0.355933	-0.252017	0.337854	NA	-0.364836	0.137646	NA	-0.456334	0.37763	0.684322	0.201079	0.780861	0.892577	-0.140568	0.693533	NA	9.75444	8.319	7.16515	1.04148	2.1893	3.98067	4.4261	8.98366	0	7.38197	4.44762	5.33618	3.04793	5.10963	1.05884	5.51309	10.8827	13.1021
9430081H08Rik	0.337971	0.342318	0.741919	-0.218866	0.276902	NA	-1.1446	0.0295705	0.090736	-0.355666	0.24035	0.611022	-0.0729897	0.77474	NA	0.231774	0.626589	0.848217	0.862248	0.180828	0.385852	0.944205	0.0195164	0.116533	10.5673	7.39467	12.539	7.29033	17.5144	0	2.95073	1.99637	18.1321	27.3133	13.3428	12.197	30.4793	27.592	19.0591	19.8471	10.8827	11.0864
9430083B18Rik	0.194008	0.588113	0.880392	0.145532	0.468521	NA	0.653741	0.272232	0.464176	0.0168785	0.958017	0.989559	-0.18478	0.522312	NA	0.474793	0.328557	0.641191	0.888058	0.149086	0.338735	0.429181	0.291517	0.605151	47.9593	16.638	7.16515	6.24886	26.2716	18.9082	4.4261	4.99092	12.7992	19.9313	8.89523	21.3447	7.11184	11.2412	22.2356	8.82094	10.8827	11.0864
9430085M18Rik	-0.281153	0.361322	NA	-0.0576871	0.55468	NA	-1.38585	0.0588268	0.153793	-0.073097	0.713653	NA	0.0361256	0.809739	NA	0.0960761	0.839015	NA	-0.447272	0.542078	0.742456	0.174774	0.659333	0.866535	3.25148	0.924334	0	1.04148	0	4.97584	1.47537	12.9764	3.19979	1.47639	0	8.38543	14.2237	3.06578	7.41186	5.51309	1.20919	1.00785
9430087J23Rik	-0.305322	0.37894	0.770768	-0.0190792	0.927312	NA	0.144789	0.807496	0.897794	0.164863	0.607961	0.863776	0.196183	0.508575	NA	-0.0403646	0.930998	0.97863	-0.454171	0.374438	0.604657	-0.465227	0.242163	0.550352	25.199	14.7893	17.0172	21.871	24.0823	27.8647	39.8349	22.9582	23.4651	12.5493	34.8397	12.197	13.2077	3.06578	33.8828	25.3602	24.1839	12.0942
9430091E24Rik	-0.00984053	0.953358	NA	-0.0427979	0.549395	NA	-0.873685	0.223033	NA	-0.109084	0.440195	NA	-0.0156406	0.854102	NA	0.204874	0.572491	NA	0.360381	0.579101	NA	0.362099	0.261557	NA	0	1.84867	0	0	0	0.995167	1.47537	0	1.0666	6.64377	0	0	5.07988	3.06578	2.11768	2.20524	0	0
9430092D12Rik	0.162889	0.32154	NA	-0.0340421	0.725827	NA	-0.910787	0.217177	0.398607	-0.0878979	0.644609	NA	-0.0146183	0.919887	NA	0.14874	0.738019	NA	0.823416	0.18734	NA	0.140644	0.412521	NA	4.06435	0	0.895644	0	3.28395	0.995167	0	0	0	2.95279	5.18888	0	0	4.0877	15.8826	1.10262	0	4.0314
9430098F02Rik	-0.100244	0.558925	NA	0.0353556	0.559534	NA	0.149826	0.804175	NA	0.0642815	0.588713	NA	-0.0085194	0.94822	NA	-0.0353854	0.888327	NA	-0.394344	0.489105	NA	-0.0740811	0.748446	NA	1.62574	1.84867	0	2.08295	0	0.995167	2.95073	0.998184	0	0	0.741269	0	0	0	2.11768	0	0	1.00785
9530003O04Rik	0.156593	0.483898	NA	0.0375687	0.455346	NA	0.1808	0.757452	NA	0.0351292	0.723079	NA	-0.0529078	0.606481	NA	-0.482315	0.1876	NA	-0.294235	0.529158	NA	-0.0268999	0.894651	NA	4.06435	0	0	1.04148	0	0	2.95073	0	0	0	0	0	0	0	2.11768	0	1.20919	7.05496
9530013L04Rik	0.0329311	0.842723	NA	-0.0277297	0.631259	NA	-0.881012	0.195373	NA	0.106379	0.551157	NA	0.12983	0.332613	NA	-0.0187359	0.957567	NA	0.0918936	0.875187	NA	0.267429	0.349003	NA	0.81287	0	0	1.04148	6.56791	0	0	0	2.13319	0.738197	0	2.28694	6.09586	0	3.17651	3.30785	0	0
9530018F02Rik	-0.0195953	0.949656	0.988984	-0.01433	0.926165	NA	0.0842281	0.906826	0.951692	-0.227093	0.398262	NA	-0.156788	0.484839	NA	0.15277	0.769994	0.917788	0.1429	0.843192	0.923829	-0.000866331	0.998151	NA	4.06435	10.1677	1.79129	2.08295	3.28395	2.9855	4.4261	9.98184	0	5.90557	3.70635	7.62312	2.03195	7.15348	5.29419	3.30785	8.46435	2.0157
9530026P05Rik	0.31231	0.388081	0.774872	-0.00666363	0.966219	NA	-0.828396	0.211625	0.391295	-0.0272747	0.922742	NA	-0.0100921	0.965257	NA	-0.728458	0.149793	0.427576	-0.363179	0.577029	0.76934	0.332664	0.411315	0.709633	14.6317	0.924334	4.47822	1.04148	3.28395	14.9275	8.8522	14.9728	5.33298	7.38197	8.89523	4.57387	14.2237	8.1754	22.2356	5.51309	21.7655	19.1492
9530034E10Rik	-0.023287	0.903864	NA	0.143523	0.490378	0.993807	3.3706	5.65741e-07	6.60289e-06	-0.604107	0.0478314	NA	-0.739432	0.00881919	NA	1.94782	0.000191798	0.00269699	2.56876	0.000169389	0.00141527	-0.0769908	0.738006	NA	13.0059	23.1083	46.5735	9.37328	0	6.96617	2.95073	0.998184	0	9.59656	14.8254	35.8287	2.03195	0	0	0	0	3.02355
9530036O11Rik	-0.142024	0.615227	NA	0.0240419	0.658535	NA	-1.35638	0.0665734	0.167969	0.0642815	0.588713	NA	0.0124627	0.919701	NA	-0.37701	0.311105	NA	-1.17595	0.0957678	NA	0.255269	0.506342	NA	1.62574	0.924334	0	2.08295	0	0.995167	1.47537	2.99455	6.39958	0	0.741269	0	3.04793	3.06578	12.7061	4.41047	0	2.0157
9530046B11Rik	0.532759	0.140881	0.51305	0.195878	0.178116	NA	0.946079	0.193734	0.367835	0.615017	0.0349706	NA	0.160828	0.554182	NA	-1.4868	0.00409125	0.0345371	-0.900344	0.213013	0.429038	-0.431859	0.254597	NA	4.87722	2.773	17.9129	10.4148	18.6091	7.96134	11.8029	7.98547	2.13319	1.47639	5.18888	0.762312	4.06391	4.0877	0	16.5393	18.1379	13.1021
9530051G07Rik	0.165486	0.416169	NA	0.0496277	0.38913	NA	-0.346049	0.634488	NA	NA	NA	NA	-0.084064	0.39667	NA	-0.398477	0.241896	NA	-0.184029	0.693884	NA	0.409551	0.183931	NA	5.69009	0	0	0	0	0	1.47537	0	0	0	0	0	3.04793	5.10963	2.11768	5.51309	0	1.00785
9530052E02Rik	0.0566504	0.650053	NA	0.0498998	0.639341	NA	0.489561	0.490286	NA	-0.132107	0.322615	NA	-0.180378	0.201113	NA	0.215682	0.574523	NA	0.640366	0.271414	NA	0.13976	0.425895	NA	0	3.69734	7.16515	0	0	0	0	0	0	0	2.96508	3.04925	4.06391	0	0	2.20524	0	0
9530056E24Rik	0.0404892	0.906209	0.981748	-0.121786	0.58059	0.996789	0.0481237	0.920888	0.959658	0.305814	0.323983	0.690872	0.460468	0.115452	NA	-0.204608	0.638012	0.855112	-0.177144	0.690377	0.841279	-0.405059	0.257054	0.566665	21.1346	19.411	25.078	26.0369	44.8807	41.797	32.4581	26.951	33.0645	17.7167	30.392	32.7794	19.3036	26.5701	16.9414	37.489	47.1585	12.0942
9530059O14Rik	-0.111544	0.417175	NA	0.0550795	0.419174	NA	0.366577	0.558799	NA	0.287309	0.139076	NA	0.0999162	0.561023	NA	0.02401	0.924092	NA	-0.355145	0.514331	NA	-0.0761559	0.726301	NA	0	6.47034	0	3.12443	10.9465	0	0	3.99274	0	0	0	0.762312	2.03195	0	0	0	0	0
9530062K07Rik	0.00418096	0.988114	NA	-0.148997	0.179114	NA	-0.0433636	0.942809	NA	-0.0602429	0.806076	NA	0.204591	0.239215	NA	0.499142	0.323992	NA	0.708612	0.33405	0.566762	-0.207353	0.491879	NA	0	0	2.68693	0	12.0412	3.98067	5.90146	0.998184	1.0666	8.12016	0	12.197	1.01598	2.04385	0	1.10262	3.62758	3.02355
9530068E07Rik	0.0607032	0.732131	0.933362	-0.282887	0.105907	0.853837	-0.426556	0.00441745	0.0192334	-0.418405	0.0368376	0.249233	-0.106172	0.512165	0.814068	0.0106753	0.961527	0.988279	0.0759421	0.725204	0.861893	0.15833	0.284204	0.597428	348.721	349.398	339.449	345.77	287.893	319.449	401.3	380.308	465.036	598.678	345.431	378.107	439.918	471.107	480.712	507.204	440.146	355.771
9530077C05Rik	-0.272043	0.390253	NA	-0.0227056	0.918484	0.996865	5.15458	1.10418e-15	3.20906e-14	-0.379344	0.211964	0.582773	-0.314236	0.280642	0.643915	3.34	6.92489e-14	5.32086e-12	3.05872	3.30431e-10	8.07863e-09	-0.699147	0.0324929	NA	47.1464	93.3577	48.3648	77.0692	28.4609	24.8792	2.95073	8.98366	4.26639	77.5107	51.1476	65.5588	0	0	0	1.10262	3.62758	3.02355
9530078K11Rik	-0.0172685	0.958789	0.990752	-0.121906	0.415429	NA	0.63374	0.383585	0.582379	-0.129595	0.646388	NA	0.0674307	0.743495	NA	0.118162	0.821248	0.941492	0.122865	0.856443	0.93038	-0.612164	0.0945842	NA	3.25148	9.24334	0	9.37328	0	7.96134	16.229	1.99637	4.26639	5.90557	8.15396	10.6724	3.04793	0	1.05884	4.41047	1.20919	15.1178
9530080O11Rik	0.12146	0.650691	NA	0.0194309	0.69546	NA	-0.177263	0.776511	NA	0.0331639	0.739675	NA	-0.00648757	0.947144	NA	-0.532531	0.192294	NA	-0.658747	0.304411	NA	-0.0680934	0.817337	NA	2.43861	0	0	2.08295	0	0	1.47537	0.998184	3.19979	0	0.741269	0	0	1.02193	3.17651	0	2.41839	7.05496
9530082P21Rik	0.278097	0.362403	0.759145	0.186625	0.401068	0.973878	-0.125023	0.782435	0.881485	-0.200322	0.532907	0.829726	-0.417351	0.159554	NA	-0.766935	0.0433301	0.197167	-0.49234	0.261148	0.487632	0.0188914	0.957188	0.986338	23.5732	37.8977	40.304	14.5807	31.7449	11.942	41.3103	38.9292	29.8647	16.2403	31.8746	27.4432	56.8947	17.3727	37.0593	51.823	43.531	45.3533
9530085L11Rik	0.105769	0.616266	NA	0.195117	0.0737405	NA	-0.000983397	0.998903	0.999769	0.227306	0.172486	NA	-0.0892032	0.684392	NA	-0.384869	0.251909	NA	-0.294235	0.529158	NA	0.475393	0.157858	NA	6.50296	3.69734	5.37386	0	7.66256	2.9855	2.95073	0	0	0	0	0	7.11184	1.02193	7.41186	0	1.20919	5.03925
9530086O07Rik	-0.407472	0.244591	0.656934	-0.0857061	0.582393	NA	-0.282782	0.696744	0.827566	0.414582	0.192348	0.559006	0.484258	0.0784629	NA	0.385331	0.46163	0.748707	-0.258465	0.687177	0.839854	-0.211256	0.600239	0.837913	8.94157	11.092	0	27.0784	12.0412	21.8937	4.4261	13.9746	20.2653	3.69098	7.41269	19.8201	1.01598	22.4824	4.23535	1.10262	3.62758	13.1021
9530097N15Rik	0.196628	0.519909	0.851274	-0.0984561	0.520529	NA	-0.890618	0.189579	0.362179	-0.112239	0.689537	NA	0.0629139	0.793686	NA	0.167075	0.747238	0.90849	0.744107	0.301474	0.535229	0.70279	0.0786492	0.288721	7.31583	3.69734	2.68693	4.1659	9.85186	2.9855	4.4261	0.998184	4.26639	5.90557	15.5667	1.52462	10.1598	4.0877	19.0591	5.51309	12.0919	0
9630002D21Rik	0.0566504	0.650053	NA	0.0282615	0.730684	NA	-0.0669452	0.921654	NA	-0.0491341	0.685639	NA	-0.082755	0.493807	NA	0.058492	0.866915	NA	0.289952	0.54023	NA	0.204304	0.317095	NA	0.81287	0	4.47822	0	1.09465	0	0	0	0	2.21459	0.741269	0	6.09586	0	0	1.10262	0	1.00785
9630010A21Rik	0.0105134	0.972605	0.994318	0.255742	0.237933	0.954371	0.705696	0.0323203	0.0971279	0.19158	0.48994	0.805137	-0.108346	0.679031	0.898228	0.0811572	0.80112	0.932514	0.0977103	0.796165	0.900756	-0.188135	0.558155	0.81394	95.9186	71.1737	65.382	45.8249	79.9095	83.5941	67.8668	66.8783	28.7981	48.721	56.3365	70.895	43.687	53.1401	41.2947	46.31	59.2505	58.4554
9630013D21Rik	-0.299367	0.152832	0.53577	0.01738	0.92335	0.996865	-0.645153	0.00120269	0.0063875	-0.326432	0.11251	0.441805	-0.330073	0.111123	0.425038	-0.412422	0.0441121	0.199438	-0.738264	0.00142862	0.00901718	-0.0705968	0.719424	0.89346	181.27	158.061	223.015	161.429	136.831	130.367	269.992	246.552	415.973	169.047	187.541	198.201	314.953	306.578	260.474	265.731	216.446	259.018
9630050E16Rik	-0.660283	0.0170466	0.145237	-0.122741	0.57351	0.996789	-0.62439	0.0363272	0.106034	-0.090571	0.747594	0.921824	0.0590636	0.827152	0.949754	0.197998	0.546278	0.805852	-0.550651	0.0801939	0.220918	-0.11189	0.659968	0.866989	49.5851	66.552	66.2777	89.5669	42.6914	59.71	113.603	123.775	74.6618	70.1287	52.6301	86.9036	108.71	79.7102	96.3542	69.4649	39.9034	68.5339
9830004L10Rik	0.193393	0.470366	NA	0.0014951	0.975959	NA	-0.248774	0.667461	NA	0.0772822	0.601381	NA	0.0598141	0.634178	NA	-0.55612	0.200207	NA	-0.382053	0.53845	NA	-0.0275498	0.916728	NA	1.62574	0	0	2.08295	1.09465	0.995167	2.95073	0	2.13319	0	0	1.52462	0	0	4.23535	5.51309	0	6.04711
9830107B12Rik	-0.0316433	0.799945	NA	0.0246337	0.701787	NA	0.0403668	0.948464	NA	0.0600077	0.640638	NA	0.0159832	0.901758	NA	0.0834055	0.740658	NA	0.0282113	0.952178	NA	0.0791125	0.674961	NA	1.62574	1.84867	0	0	4.3786	0	0	0.998184	0	0	1.48254	0	0	3.06578	0	0	0	0
9830144P21Rik	0.0542841	0.772711	NA	-0.0305809	0.53085	NA	NA	NA	NA	0.0718143	0.637726	NA	0.100149	0.347272	NA	-0.0977087	0.76704	NA	-0.0254691	0.964232	NA	-0.0825366	0.602549	NA	0	0	0	3.12443	2.1893	0	1.47537	0.998184	0	2.21459	0	0	0	0	0	0	0	4.0314
9930012K11Rik	0.110727	0.74899	0.939995	-0.0645215	0.646097	NA	0.141213	0.847529	0.919157	0.297241	0.293874	NA	0.44369	0.0911541	NA	-0.123509	0.812496	0.938194	0.0221212	0.975379	0.988594	-0.267371	0.486533	NA	3.25148	3.69734	5.37386	20.8295	18.6091	1.99033	4.4261	5.98911	7.46618	2.21459	15.5667	0.762312	7.11184	1.02193	2.11768	4.41047	3.62758	14.1099
9930014A18Rik	-0.109608	0.762312	0.942359	-0.0105159	0.954979	NA	0.1268	0.838943	0.914116	-0.281037	0.352443	NA	-0.234213	0.385162	NA	0.0607708	0.904096	0.967176	-0.0912648	0.880089	0.941321	-0.184616	0.647386	0.860701	17.0703	15.7137	4.47822	10.4148	8.75721	1.99033	11.8029	18.9655	10.666	14.7639	20.0143	3.81156	5.07988	14.307	13.7649	8.82094	18.1379	9.07066
9930017N22Rik	-0.0784938	0.802146	0.952687	-0.0412498	0.853279	0.996789	0.0282155	0.941702	0.970664	0.536671	0.0440211	0.275398	0.560014	0.0338666	0.226851	0.33689	0.336766	0.647727	0.262823	0.486483	0.701009	0.144792	0.654456	0.863761	50.3979	51.7627	32.2432	79.1522	73.3416	75.6327	38.3595	31.9419	45.8637	41.339	54.8539	45.7387	33.5272	57.2278	40.2358	34.1812	36.2758	37.2905
9930021J03Rik	0.205852	0.244485	0.656934	-0.060869	0.695831	0.996789	0.335283	0.100653	0.229391	0.170961	0.282745	0.65368	0.238359	0.14388	0.476028	0.220587	0.214369	0.521074	0.441247	0.015007	0.0610585	0.0349724	0.856024	0.949827	332.464	276.376	358.258	377.014	387.506	388.115	252.288	255.535	234.651	342.523	340.243	334.655	261.106	191.1	307.063	293.296	270.859	298.324
9930024M15Rik	-0.191584	0.59226	0.881598	0.0226454	0.915686	NA	-0.550652	0.246489	0.434139	0.339195	0.291737	0.661695	0.278052	0.348174	NA	0.0975284	0.833008	0.945516	-0.169839	0.740065	0.870047	0.354643	0.33355	0.645883	21.9475	13.865	17.9129	47.9079	12.0412	20.8985	26.5566	18.9655	13.8658	17.7167	17.0492	16.7709	25.3994	31.6797	25.4121	11.0262	13.3011	22.1727
9930104L06Rik	0.35559	0.271715	0.679863	0.223396	0.319013	0.969185	0.312784	0.459886	0.652008	-0.149617	0.633658	0.873618	-0.419941	0.146238	0.480389	-0.205078	0.590956	0.830678	0.223724	0.615004	0.795219	0.256799	0.476289	0.759083	39.0178	42.5194	45.6778	23.954	36.1235	18.9082	23.6059	27.9492	26.6649	29.5279	22.9793	41.1648	52.8308	25.5481	21.1768	35.2838	37.485	37.2905
9930111J21Rik1	0.0431598	0.855577	NA	-0.00460178	0.949461	NA	-0.180045	0.782905	NA	-0.0855853	0.433042	NA	-0.0609968	0.475788	NA	-0.115235	0.787542	NA	-0.0532483	0.936093	NA	0.0429754	0.877096	NA	3.25148	0	0	0	0	0	0	2.99455	1.0666	1.47639	2.22381	0	0	1.02193	4.23535	1.10262	1.20919	3.02355
9930111J21Rik2	0.435357	0.0789371	0.375119	0.207495	0.244796	0.954371	0.386928	0.0624686	0.16064	-0.261043	0.209722	0.580625	-0.479651	0.0149947	0.137328	-0.173429	0.498325	0.773609	0.310716	0.207604	0.421861	0.173318	0.42521	0.721311	264.183	221.84	201.52	161.429	170.766	136.338	194.748	118.784	148.257	195.622	217.933	162.372	180.844	151.245	188.473	195.163	147.522	306.387
9930120I10Rik	-0.452896	0.195665	0.601341	-0.0642635	0.767816	NA	0.0947437	0.853511	0.922763	0.330878	0.291889	0.661747	0.39495	0.18124	NA	0.0505759	0.91099	0.969645	-0.577649	0.209504	0.424757	-0.658002	0.0738057	0.277626	17.0703	17.5623	22.3911	24.9954	40.5021	27.8647	23.6059	27.9492	47.9969	24.3605	22.2381	17.5332	16.2556	22.4824	13.7649	34.1812	14.5103	12.0942
A030001D20Rik	0.118425	0.542195	NA	-0.0101004	0.932307	NA	0.328798	0.653894	NA	0.143328	0.551121	NA	0.159739	0.465668	NA	0.299691	0.518432	NA	0.776036	0.256362	NA	0.168042	0.488193	NA	1.62574	2.773	4.47822	14.5807	1.09465	1.99033	1.47537	0	0	5.90557	0	3.81156	0	2.04385	3.17651	1.10262	1.20919	2.0157
A030005L19Rik	0.102049	0.575947	NA	0.0138373	0.887557	NA	0.39275	0.572171	NA	0.035019	0.856224	NA	0.00686524	0.967254	NA	0.0892969	0.832637	NA	0.477043	0.454502	NA	0.0798888	0.703965	NA	0	1.84867	5.37386	1.04148	6.56791	0	1.47537	0	0	2.95279	2.96508	0	1.01598	2.04385	0	3.30785	0	1.00785
A130010J15Rik	-0.388994	0.162316	0.551875	-0.1785	0.414074	0.976075	-0.0998655	0.77666	0.878771	-0.00172126	0.994466	0.998473	0.215249	0.41622	0.757592	0.533854	0.0700136	0.271086	0.106678	0.726593	0.862624	-0.0627776	0.824394	0.937692	119.492	51.7627	63.5907	112.479	101.803	73.6424	89.9973	113.793	61.8626	106.3	103.778	78.5181	87.374	108.324	56.1184	72.7728	48.3677	69.5417
A130012E19Rik	-0.665276	0.0481531	0.276038	-0.0243071	0.908261	0.996865	-0.731548	0.108996	0.243537	0.171579	0.592027	0.857144	0.202271	0.495569	NA	0.0677592	0.881622	0.961352	-0.779351	0.100812	0.260018	-0.107121	0.747456	0.906097	25.199	23.1083	11.6434	21.871	30.6502	25.8744	42.7856	47.9128	25.5983	19.9313	32.6158	10.6724	32.5113	33.7235	39.177	16.5393	18.1379	24.1884
A130014A01Rik	-0.0685915	0.833378	0.962369	0.0881482	0.691965	0.996789	-0.546326	0.196036	0.370512	0.0122051	0.968742	0.991827	-0.100306	0.732903	NA	-0.18768	0.63472	0.853472	-0.292107	0.497034	0.709351	0.380199	0.253661	0.562563	20.3217	29.5787	40.304	28.1199	27.3663	23.884	36.8842	25.9528	35.1977	24.3605	28.9095	25.1563	43.687	61.3155	30.7063	25.3602	31.439	34.2669
A130048G24Rik	-0.158716	0.652147	0.907853	0.128109	0.493106	NA	0.133401	0.803149	0.895104	0.472447	0.136384	0.48176	0.292969	0.323986	NA	-0.4055	0.422269	0.719967	-0.695567	0.256262	0.481723	-0.316571	0.410367	0.708759	22.7604	14.7893	14.3303	28.1199	16.4198	32.8405	20.6551	28.9473	14.9324	6.64377	25.9444	2.28694	19.3036	14.307	12.7061	17.6419	19.3471	17.1335
A130050O07Rik	-0.0987886	0.548098	NA	0.0709993	0.410341	NA	-0.197077	0.786997	0.884186	0.0670501	0.65495	NA	-0.05615	0.698878	NA	0.0812783	0.776247	NA	-0.213802	0.728533	NA	0.285724	0.366324	NA	9.75444	0	0	5.20738	0	0	0	0	4.26639	0.738197	0	1.52462	0	5.10963	8.4707	0	0	1.00785
A130051J06Rik	0.0266679	0.90036	NA	-0.133932	0.175122	NA	-0.332097	0.550509	NA	-0.272939	0.136617	NA	-0.0146153	0.863	NA	0.453937	0.331372	NA	0.800729	0.268031	0.496152	0.0213614	0.931398	NA	0	0.924334	0	0	0	0	1.47537	0	2.13319	2.21459	12.6016	0	0	4.0877	0	3.30785	0	1.00785
A130071D04Rik	-0.0276792	0.935766	0.986848	0.379248	0.0893001	0.807518	0.991267	0.0379643	0.109828	0.494867	0.102877	0.423575	-0.0614345	0.826561	0.949754	0.091292	0.832563	0.945295	0.0639053	0.890291	0.946532	-0.139348	0.714118	0.890608	30.0762	76.7197	57.3212	46.8664	49.2593	56.7245	23.6059	36.9328	25.5983	36.1716	39.2873	16.0085	31.4953	35.7674	7.41186	14.334	29.0206	40.314
A130077B15Rik	-0.174068	0.493701	NA	0.0913223	0.546856	NA	0.103075	0.880251	0.93863	-0.0158913	0.945685	NA	-0.131124	0.554191	NA	0.444773	0.357165	NA	0.125347	0.864386	0.934811	0.239672	0.522639	NA	10.5673	6.47034	3.58258	0	10.9465	0.995167	1.47537	8.98366	0	0.738197	5.93015	6.0985	5.07988	8.1754	5.29419	0	2.41839	2.0157
A1bg	-1.31939	0.000241811	0.0059898	-0.11388	0.264549	NA	-5.72714	1.89447e-20	8.00723e-19	-0.138309	0.502567	NA	0.0580505	0.645338	NA	-1.26447	0.0132515	0.0853947	-3.48837	8.55549e-07	1.21301e-05	-0.360674	0.305624	0.618734	0	0	2.68693	0	6.56791	0	271.467	301.452	487.435	11.8111	3.70635	0	131.061	341.323	284.827	29.7707	48.3677	123.966
A1cf	-0.617475	0.000816278	0.0159754	0.413969	0.0430733	0.685187	-0.371341	0.0904498	0.211468	0.744123	0.00112482	0.0269659	0.251338	0.216187	0.573583	-0.669044	0.00872842	0.062034	-1.3391	3.85075e-08	7.06363e-07	-0.385984	0.0250388	0.138597	209.72	140.499	225.702	203.088	250.675	247.797	365.891	328.403	298.647	150.592	150.478	82.3297	224.531	284.095	237.18	195.163	233.374	196.531
A230001M10Rik	1.15559	0.000761831	0.0152072	0.0136252	0.891183	NA	0.136356	0.849527	0.920306	-0.0872525	0.632056	NA	-0.0778592	0.592288	NA	-1.13462	0.0299013	0.15296	0.712664	0.29149	NA	0.280144	0.306566	NA	10.5673	0	0	0	4.3786	0	1.47537	0	0	2.95279	5.93015	0	5.07988	0	3.17651	11.0262	14.5103	15.1178
A230004M16Rik	0.00172018	0.993122	NA	0.120834	0.201954	NA	0.272408	0.707286	NA	0.0117621	0.905557	NA	-0.190049	0.236171	NA	-0.212899	0.514752	NA	-0.280877	0.585935	NA	0.0925109	0.708591	NA	0.81287	3.69734	5.37386	1.04148	0	0	0	0	3.19979	0	0.741269	0	6.09586	0	0	1.10262	1.20919	1.00785
A230028O05Rik	0.213808	0.471826	NA	0.0257202	0.597256	NA	0.0675088	0.886878	NA	0.190407	0.21753	NA	0.139312	0.330524	NA	-0.943139	0.0377942	NA	-0.8194	0.179904	NA	-0.2662	0.305355	NA	1.62574	0	0	11.4562	0	0	0	4.99092	2.13319	0	0	0	1.01598	0	0	2.20524	10.8827	2.0157
A230050P20Rik	0.148456	0.44653	0.80916	-0.303198	0.0633769	0.745485	0.433743	0.0149782	0.052733	-0.249349	0.173609	0.535239	0.0842434	0.613238	0.868618	-0.00781696	0.970857	0.990774	0.150276	0.44834	0.672302	-0.615797	0.0002988	0.00453788	295.885	332.76	300.041	289.53	355.762	340.347	399.824	356.352	314.646	312.257	433.643	448.239	247.898	213.582	219.179	299.912	399.034	492.839
A230056P14Rik	0.25857	0.453718	0.812442	0.235921	0.0538027	NA	-0.509623	0.452093	0.644772	0.574896	0.0197078	NA	0.0475652	0.843923	NA	-1.73571	0.000820652	0.00920255	-1.55538	0.0315679	0.109269	0.426369	0.289362	0.602511	0.81287	4.62167	17.9129	20.8295	2.1893	3.98067	5.90146	12.9764	0	0.738197	0	0	6.09586	15.3289	16.9414	15.4367	8.46435	8.06281
A230059L01Rik	0.254185	0.382901	0.772511	-0.0234313	0.916756	0.996865	0.828063	0.0240862	0.0768595	0.0510933	0.86273	0.963086	0.0928209	0.721585	0.910721	-0.0550253	0.880611	0.9609	0.233465	0.576214	0.768506	-0.544248	0.0892283	0.314154	82.9127	65.6277	46.5735	73.9448	64.5844	73.6424	60.49	35.9346	72.5286	26.5751	94.1412	81.5674	37.5911	37.8112	29.6475	84.9016	66.5056	58.4554
A230072C01Rik	0.31288	0.207962	NA	-0.0423426	0.729071	NA	0.43899	0.551831	0.727092	-0.0551381	NA	NA	-0.182962	0.331022	NA	0.311535	0.521806	0.789503	0.356811	NA	NA	0.19903	0.413956	NA	5.69009	2.773	5.37386	0	0	3.98067	1.47537	0	0	19.9313	0	0	7.11184	0	0	2.20524	3.62758	4.0314
A230072E10Rik	-0.139545	0.6816	0.918216	0.119903	0.483625	NA	0.651116	0.341613	0.540728	0.413466	0.180635	NA	0.179212	0.531001	NA	-0.0395555	0.939757	0.982351	-0.317501	0.652999	0.818277	-0.268692	0.489663	0.767138	7.31583	6.47034	16.1216	9.37328	17.5144	14.9275	1.47537	20.9619	3.19979	3.69098	11.8603	3.04925	3.04793	10.2193	2.11768	7.71833	3.62758	8.06281
A230083N12Rik	-0.194511	0.40755	NA	0.0643506	0.472598	NA	0.525985	0.450899	NA	-0.0681418	0.496746	NA	-0.161843	0.228636	NA	-0.0124534	0.971427	NA	-0.532934	0.427346	NA	-0.219161	0.425686	NA	2.43861	0	7.16515	0	0	0	0	0	10.666	0	2.96508	0	3.04793	0	0	1.10262	0	2.0157
A230103L15Rik	NA	NA	NA	0.0461897	0.594994	NA	0.6949	0.244258	NA	0.150673	0.408648	NA	0.0634289	0.721269	NA	0.131275	0.604589	NA	0.231074	0.623431	NA	NA	NA	NA	1.62574	2.773	0.895644	5.20738	0	2.9855	0	0	0	0	1.48254	0.762312	0	0	0	0	0	0
A230107N01Rik	-0.113695	0.518445	NA	NA	NA	NA	-0.990232	0.129062	NA	NA	NA	NA	NA	NA	NA	-0.0947809	0.706825	NA	-0.519519	0.323748	NA	0.191389	0.537331	NA	0	0	0	0	0	0	0	0.998184	3.19979	0	0	0	0	5.10963	4.23535	0	0	1.00785
A2m	0.00369108	0.980519	NA	0.190928	0.164918	NA	2.25683	0.00210768	0.0102924	0.295882	0.142692	0.489907	0.700088	0.0174099	NA	0.233533	0.528641	NA	0.420497	0.506034	NA	-0.0477043	0.778718	NA	5.69009	14.7893	9.85208	44.7835	10.9465	38.8115	0	1.99637	0	0	7.41269	0	1.01598	0	0	2.20524	0	0
A2ml1	-0.585992	0.00200265	0.0315444	0.117829	0.396804	0.973506	1.15505	5.38478e-12	1.21574e-10	0.657872	3.08734e-06	0.000253083	0.535766	7.47056e-05	0.00291747	1.53829	2.85688e-17	3.21079e-15	0.942254	6.83647e-08	1.19465e-06	-0.0764259	0.667444	0.870617	733.209	602.666	736.219	1020.65	969.861	1064.83	281.795	361.343	326.379	566.935	658.247	669.31	360.672	256.503	298.592	217.216	177.751	229.79
A330009N23Rik	-0.151035	0.55983	NA	0.0158044	0.85589	NA	-0.153114	0.835202	0.912421	-0.049106	0.758186	NA	-0.0685102	0.631622	NA	0.0153994	0.971148	NA	-0.120537	0.807926	0.90628	-0.0526136	0.879932	NA	0	0	9.85208	0	4.3786	0	0	13.9746	0	7.38197	0	0	7.11184	2.04385	3.17651	2.20524	4.83677	0
A330023F24Rik	0.0151172	0.950325	0.988984	0.143092	0.512513	0.996789	-0.965104	0.000696677	0.00397666	0.784999	0.00111129	0.0266921	0.551704	0.0271975	0.199776	-0.771191	0.0063623	0.0487863	-0.787102	0.00473466	0.0241839	0.38983	0.0696222	0.268099	81.287	48.0654	102.103	149.973	116.033	112.454	100.325	119.782	124.792	70.8669	63.7492	62.5096	171.7	145.113	145.061	141.135	123.338	85.6673
A330032B11Rik	0.0637421	0.843132	0.965316	0.0311276	0.580349	NA	-0.618624	0.391353	NA	0.132885	0.369349	NA	0.0414307	0.764277	NA	-0.955062	0.0436369	NA	-1.42756	0.0478173	NA	-0.0969139	0.794792	NA	0	3.69734	0	0	1.09465	4.97584	1.47537	4.99092	7.46618	0	0.741269	0	2.03195	8.1754	1.05884	12.1288	3.62758	1.00785
A330035P11Rik	0.00218367	0.99519	0.998983	0.224622	0.229616	NA	0.444666	0.439392	0.634342	0.176339	0.56094	NA	-0.199061	0.496098	NA	-0.515877	0.316319	0.629212	-0.638866	0.31936	0.554077	-0.22266	0.58054	0.826989	16.2574	14.7893	16.1216	9.37328	15.3251	8.95651	8.8522	16.9691	15.999	1.47639	8.89523	12.9593	7.11184	9.19733	15.8826	20.9497	14.5103	7.05496
A330040F15Rik	0.677203	0.0617253	0.323632	0.121742	0.547563	NA	0.0305311	0.955497	0.977476	-0.130968	0.67855	NA	-0.302926	0.299644	NA	-0.338062	0.480002	0.76067	0.6776	0.291492	0.525088	0.692999	0.0876533	0.310191	19.5089	11.092	22.3911	8.33181	14.2305	8.95651	2.95073	9.98184	7.46618	11.073	21.4968	6.86081	27.4314	11.2412	12.7061	16.5393	24.1839	14.1099
A330041J22Rik	0.285906	0.352616	NA	0.0821553	0.445547	NA	0.027509	0.970304	0.985215	0.0261508	0.889307	NA	-0.117281	0.524134	NA	-0.619199	0.22011	NA	-0.165005	0.814569	NA	0.212422	0.542688	NA	1.62574	0	12.539	3.12443	3.28395	0	0	5.98911	1.0666	1.47639	0	3.81156	1.01598	4.0877	8.4707	3.30785	6.04597	8.06281
A330044P14Rik	-0.237044	0.509911	0.847245	0.210487	0.268873	NA	0.913375	0.159408	0.31921	0.310451	0.31757	NA	-0.0185495	0.947931	NA	-0.28709	0.577276	0.822754	-0.782735	0.212892	0.429008	-0.633599	0.118896	0.373461	7.31583	22.184	12.539	15.6221	20.7984	3.98067	16.229	3.99274	25.5983	8.12016	6.67142	7.62312	3.04793	4.0877	10.5884	3.30785	16.9287	11.0864
A330069E16Rik	-0.0310817	0.930522	0.985231	-0.0584328	0.765392	NA	-0.98061	0.0583735	0.152913	-0.348099	0.268887	0.640441	-0.221836	0.43081	NA	0.0296047	0.950659	0.985097	-0.00982106	0.986178	0.993728	0.648769	0.078732	0.288761	8.94157	9.24334	29.5563	16.6636	4.3786	8.95651	20.6551	10.98	24.5317	35.4334	8.89523	11.4347	43.687	39.8551	21.1768	23.155	14.5103	16.1256
A330084C13Rik	0.196259	0.271752	NA	-0.048486	0.399159	NA	NA	NA	NA	0.0628383	0.734432	NA	0.128389	0.28316	NA	-0.106564	0.803566	NA	0.479581	0.372357	NA	NA	NA	NA	0	0	0	6.24886	0	0.995167	0	0	0	0	2.96508	1.52462	0	0	0	2.20524	0	4.0314
A430005L14Rik	-0.325693	0.161158	0.549679	-0.085851	0.685486	0.996789	-0.567471	0.0364133	0.106266	-0.288435	0.234076	0.605032	-0.162298	0.520682	0.818549	-0.431499	0.116271	0.367894	-0.809616	0.000757377	0.00524542	-0.352086	0.0608395	0.247172	88.6028	175.623	92.2513	104.148	122.601	79.6134	193.273	239.564	257.05	163.88	112.673	113.584	175.764	178.837	177.885	229.345	193.471	112.879
A430010J10Rik	0.0427906	0.851668	NA	-0.0668948	0.383692	NA	-0.963739	0.163048	NA	0.0692773	0.739312	NA	0.177294	0.241581	NA	-0.0164164	0.969184	NA	0.105857	0.880193	NA	0.182725	0.561848	NA	0	0.924334	0	4.1659	0	5.971	1.47537	3.99274	0	0	1.48254	5.33618	10.1598	1.02193	0	0	0	7.05496
A430018G15Rik	-0.0349445	0.917169	0.983007	-0.234795	0.265006	0.96128	-0.819734	0.105068	0.236656	0.175006	0.570672	0.847214	0.484366	0.10288	NA	-0.0851457	0.834689	0.945721	-0.135107	0.765813	0.884729	0.0585807	0.86282	0.951586	37.392	15.7137	6.26951	36.4517	52.5432	29.855	19.1798	48.911	39.4641	27.3133	48.1825	22.8694	36.5752	40.877	37.0593	51.823	29.0206	24.1884
A430027C01Rik	0.0451388	0.900559	0.97987	-0.0964582	0.616698	NA	0.413598	0.500061	0.686424	0.0785537	0.806057	0.942979	0.244125	0.405545	NA	0.155184	0.753468	0.911244	0.250681	0.674065	0.831945	-0.339013	0.400938	0.701336	10.5673	20.3353	8.0608	17.7051	27.3663	12.9372	16.229	9.98184	14.9324	13.2875	32.6158	5.33618	8.12782	11.2412	7.41186	18.7445	14.5103	10.0785
A430033K04Rik	-0.18998	0.542301	0.861177	-0.155675	0.486886	0.992716	-0.789578	0.0509871	0.137454	-0.301124	0.338927	0.701027	-0.0878259	0.767015	NA	-0.353379	0.341485	0.652635	-0.61559	0.114328	0.283167	-0.109338	0.73113	0.898696	22.7604	29.5787	30.4519	33.3272	12.0412	27.8647	60.49	68.8747	35.1977	33.957	28.9095	41.1648	43.687	68.469	37.0593	35.2838	37.485	64.5025
A430035B10Rik	0.419433	0.187699	0.589826	-0.116347	0.580394	0.996789	-0.701235	0.174081	0.33993	-0.0664537	0.835077	0.953486	0.110432	0.708818	NA	-0.882269	0.0255495	0.137304	-0.441811	0.32646	0.560287	-0.022778	0.94812	0.982789	13.0059	34.2004	9.85208	18.7466	30.6502	17.913	26.5566	39.9274	35.1977	26.5751	31.1333	15.2462	25.3994	51.0963	23.2944	72.7728	44.7401	34.2669
A430046D13Rik	0.144929	0.6859	0.919621	-0.0437492	0.806953	NA	-0.913709	0.12076	0.261801	0.0517905	0.864031	NA	0.105253	0.691354	NA	-0.029168	0.954424	0.986322	0.218043	0.736778	0.868238	0.698963	0.0817846	0.295414	4.87722	11.092	7.16515	18.7466	2.1893	8.95651	7.37683	6.98729	7.46618	5.16738	11.8603	9.91005	17.2716	17.3727	15.8826	12.1288	8.46435	7.05496
A430057M04Rik	0.118359	0.493378	NA	-0.0883671	0.305855	NA	-0.347677	0.534243	NA	0.0237274	0.918234	NA	0.17633	0.250574	NA	0.12083	0.783347	NA	0.730953	0.27829	NA	0.12209	0.553562	NA	0	0	0.895644	3.12443	2.1893	2.9855	0	0.998184	0	0.738197	4.44762	2.28694	0	0	4.23535	0	0	5.03925
A430073D23Rik	0.00211111	0.990996	0.998479	-0.0900073	0.617103	0.996789	-0.71563	0.000644053	0.00372089	0.43077	0.0191475	0.174165	0.522407	0.00626064	0.0781561	-0.266169	0.183705	0.480199	-0.268287	0.185703	0.392719	0.327476	0.071947	0.273165	208.095	146.969	175.546	255.162	292.272	249.787	215.403	249.546	226.119	186.764	198.66	189.816	326.129	237.087	313.416	223.831	217.655	249.947
A430078G23Rik	0.151693	0.672294	0.91463	-0.0591376	0.751708	NA	-0.426629	0.474373	0.664516	0.0377026	0.905473	NA	0.128955	0.650596	NA	0.00679569	0.989352	0.996812	0.276003	0.661305	0.823122	0.355588	0.378542	0.683733	6.50296	15.7137	7.16515	10.4148	13.1358	13.9323	7.37683	5.98911	13.8658	8.12016	7.41269	19.8201	14.2237	15.3289	12.7061	3.30785	13.3011	18.1413
A430078I02Rik	-0.0019744	0.992068	NA	-0.0973263	0.26073	NA	-1.11121	0.115181	NA	-0.194015	0.265666	NA	0.00534836	0.94965	NA	0.366318	0.402997	NA	0.590347	0.402021	NA	0.340103	0.289571	NA	0.81287	0	0	1.04148	0	0	0	0.998184	2.13319	0	0.741269	9.91005	6.09586	6.13155	0	1.10262	0	2.0157
A430103D13Rik	-0.219165	0.488361	NA	-0.350782	0.0408374	NA	-0.272801	0.711526	0.836587	-0.218709	0.480898	NA	0.289385	0.21247	NA	1.30122	0.0116413	0.0772325	1.0557	0.104152	0.265265	-0.0917937	0.812254	NA	5.69009	3.69734	0	20.8295	2.1893	5.971	10.3276	0.998184	5.33298	10.3348	17.0492	16.7709	5.07988	5.10963	3.17651	2.20524	3.62758	3.02355
A430105J06Rik	0.386983	0.276282	0.684668	-0.210695	0.260321	NA	2.03134	0.00594529	0.024627	-0.601239	0.0429344	NA	-0.209921	0.365734	NA	0.362134	0.461763	0.748718	1.13368	0.0738893	0.207853	-0.700326	0.0418188	NA	4.87722	3.69734	18.8085	0	2.1893	9.95167	1.47537	7.98547	8.53278	25.8369	7.41269	19.8201	0	0	1.05884	19.8471	7.25516	9.07066
A430106G13Rik	NA	NA	NA	-0.017126	0.842954	NA	0.377662	0.51386	NA	-0.062768	0.730913	NA	-0.0148661	0.911719	NA	0.386751	0.261907	NA	0.706615	0.236886	NA	0.0304309	0.845422	NA	4.87722	0	0	1.04148	0	2.9855	0	0	0	0	4.44762	2.28694	1.01598	0	0	0	0	0
A430110C17Rik	-0.0295806	0.921131	NA	-0.140294	0.289058	NA	-0.579343	0.433268	0.628584	-0.194204	0.407332	NA	0.0205197	0.89354	NA	0.433732	0.403141	NA	0.520067	0.471014	0.689738	0.142632	0.70398	NA	2.43861	0	3.58258	7.29033	0	0	5.90146	2.99455	1.0666	6.64377	2.22381	9.14774	6.09586	4.0877	3.17651	4.41047	2.41839	2.0157
A430110L20Rik	-1.0671	0.00316388	0.044386	-0.0626591	0.749131	NA	-0.355456	0.547056	0.723898	0.431482	0.180114	0.542872	0.479822	0.103737	NA	0.830386	0.102985	0.341696	-0.590089	0.259831	0.485949	-0.322852	0.401492	0.701684	5.69009	12.9407	17.9129	15.6221	39.4074	22.8889	25.0812	18.9655	25.5983	21.4077	13.3428	8.38543	26.4154	13.285	9.52954	4.41047	7.25516	5.03925
A4galt	-0.212337	0.419622	NA	0.0742858	0.58507	NA	0.78501	0.286992	0.481533	0.261947	0.312393	NA	0.111194	0.630393	NA	0.324796	0.474218	NA	-0.0463935	0.949466	0.976128	-0.211661	0.550347	NA	4.06435	0.924334	12.539	9.37328	0	16.9178	2.95073	5.98911	2.13319	0.738197	2.96508	6.86081	1.01598	2.04385	3.17651	0	0	4.0314
A530001N23Rik	0.000746295	0.997488	NA	-0.00256941	0.96948	NA	-1.22838	0.096229	0.221687	0.107608	0.551729	NA	0.0823216	0.564619	NA	-0.152437	0.704613	NA	-0.24772	0.711565	NA	0.475428	0.194888	NA	0	2.773	0	0	4.3786	2.9855	0	1.99637	3.19979	0	2.22381	0.762312	5.07988	11.2412	2.11768	3.30785	0	2.0157
A530010L16Rik	-0.0183115	0.909994	NA	0.12597	0.279968	NA	0.812012	0.271967	0.46387	0.0421765	0.823404	NA	-0.184382	0.361035	NA	0.173573	0.63855	NA	0.231981	0.717944	NA	0.131447	0.618812	NA	4.87722	0	15.2259	4.1659	0	2.9855	2.95073	0	0	0.738197	0	4.57387	4.06391	2.04385	0	2.20524	0	0
A530013C23Rik	-0.191598	0.43972	NA	0.0145307	0.931543	NA	0.30324	0.662061	0.806409	-0.0894557	0.760357	NA	-0.118981	0.665302	NA	1.09241	0.033093	0.164428	0.922233	0.202642	0.415785	0.338927	0.352865	NA	12.193	14.7893	4.47822	10.4148	7.66256	5.971	0	1.99637	7.46618	2.95279	23.7206	3.04925	0	9.19733	13.7649	0	2.41839	1.00785
A530017D24Rik	0.0558923	0.877145	0.971937	-0.0527878	0.645462	NA	0.0323742	0.964952	0.982307	0.289274	0.301114	NA	0.423167	0.0925879	NA	-0.5387	0.302499	0.615013	-0.649707	0.359777	0.590858	-0.723865	0.0699641	0.268965	4.06435	4.62167	0	13.5392	8.75721	10.9468	11.8029	10.98	7.46618	12.5493	2.22381	0	1.01598	5.10963	2.11768	9.92356	16.9287	6.04711
A530020G20Rik	0.292209	0.332573	NA	0.0464977	0.70785	NA	-0.161598	0.822372	0.905431	-0.135532	0.428791	NA	-0.212165	0.233589	NA	-0.396362	0.434921	NA	0.117012	0.870093	NA	0.290964	0.415829	NA	5.69009	3.69734	2.68693	0	0	1.99033	5.90146	0.998184	0	5.16738	0	3.04925	6.09586	3.06578	5.29419	6.61571	8.46435	2.0157
A530030E21Rik	-0.0736988	0.824764	0.960185	0.357968	0.0465031	NA	1.22396	0.059226	0.154561	0.436868	0.133222	NA	-0.115333	0.683954	NA	-0.312435	0.54701	NA	-0.584728	0.414762	0.642731	-0.249268	0.522566	NA	11.3802	12.0163	16.1216	3.12443	14.2305	13.9323	8.8522	0.998184	10.666	2.21459	5.18888	3.04925	5.07988	3.06578	4.23535	7.71833	1.20919	8.06281
A530032D15Rik	0.0509222	0.868153	NA	-0.106636	0.55959	NA	2.01331	0.00642679	0.0262719	0.0353331	0.907623	0.978491	0.153927	0.549296	NA	1.01993	0.048752	0.212725	1.40868	0.0362875	0.121736	-0.391338	0.18419	NA	10.5673	14.7893	1.79129	34.3687	2.1893	4.97584	4.4261	3.99274	1.0666	18.4549	10.3778	9.91005	0	1.02193	0	4.41047	2.41839	4.0314
A530040E14Rik	0.0708909	0.773869	NA	0.0860406	0.53737	NA	1.00898	0.172166	0.337005	0.111201	0.653752	NA	-0.0371726	0.876772	NA	0.0787763	0.871398	NA	0.297026	0.677685	NA	-0.0532867	0.841227	NA	3.25148	7.39467	6.26951	7.29033	6.56791	0.995167	5.90146	0	0	1.47639	7.41269	0.762312	3.04793	0	1.05884	1.10262	6.04597	1.00785
A530041M06Rik	-0.381342	0.282176	0.689299	0.000349333	0.998712	0.999769	0.0117976	0.98111	0.990359	0.139274	0.66277	0.888792	0.128454	0.665368	NA	0.333505	0.46903	0.753382	-0.155633	0.746964	0.874781	-0.132391	0.719776	0.893627	15.4445	27.73	18.8085	26.0369	15.3251	31.8454	26.5566	19.9637	23.4651	18.4549	26.6857	16.7709	16.2556	21.4604	23.2944	22.0524	9.67355	13.1021
A530053G22Rik	0.0566504	0.650053	NA	-0.0306159	0.530395	NA	-0.356026	0.452736	NA	-0.00349991	0.977365	NA	0.0452757	0.592961	NA	-0.000249712	0.999368	NA	0.229019	0.62646	NA	0.101193	0.520296	NA	0	0	0	0	1.09465	0.995167	0	0	0	0	2.22381	0	0	3.06578	0	0	1.20919	1.00785
A530058O07Rik	-0.181836	0.437863	NA	-0.0823185	0.356538	NA	-0.122904	0.823952	NA	-0.193677	0.272271	NA	-0.0156406	0.854102	NA	0.43634	0.317379	NA	0.239743	0.742655	NA	-0.15653	0.582748	NA	0	1.84867	0	0	1.09465	0	1.47537	1.99637	3.19979	0	3.70635	6.0985	3.04793	0	0	1.10262	0	1.00785
A530064D06Rik	-0.195984	0.382288	NA	-0.0596519	0.420478	NA	-0.58177	0.358982	NA	0.0915344	0.659747	NA	0.178627	0.239289	NA	0.225269	0.554913	NA	-0.206674	0.773137	NA	-0.0838182	0.78793	NA	0	0.924334	0	6.24886	0	3.98067	0	1.99637	6.39958	3.69098	0	2.28694	5.07988	0	1.05884	0	0	2.0157
A530064N14Rik	-0.00153472	0.995631	NA	0.210582	0.186085	NA	0.523606	0.408974	0.60566	0.0530099	0.830557	NA	-0.330137	0.217528	NA	0.0988848	0.834852	NA	0.159627	0.827804	0.916949	0.404734	0.300676	NA	8.1287	12.9407	12.539	8.33181	2.1893	3.98067	4.4261	3.99274	1.0666	3.69098	8.15396	0	5.07988	8.1754	7.41186	1.10262	0	8.06281
A530072M11Rik	0.339853	0.171051	NA	0.105776	0.279751	NA	0.624276	0.385918	0.584521	0.114011	0.491484	NA	-0.0910961	0.628619	NA	-0.5049	0.259816	NA	0.103935	0.830958	NA	0.115495	0.572937	NA	5.69009	7.39467	0	5.20738	2.1893	0	0	0	1.0666	2.21459	0	0	4.06391	0	0	4.41047	1.20919	5.03925
A530076I17Rik	0.0948841	0.473187	NA	0.0870191	0.299153	NA	0.153969	0.828105	NA	0.244095	0.188284	NA	0.0577873	0.770923	NA	-0.173021	0.556992	NA	0.0363837	0.937975	NA	0.175582	0.357996	NA	3.25148	2.773	0.895644	1.04148	5.47325	2.9855	0	0	0	0	0.741269	0	0	5.10963	0	0	3.62758	0
A530083I20Rik	-0.0964666	0.626046	NA	-0.0355484	0.472404	NA	-0.687703	0.242059	NA	0.0743276	0.630289	NA	0.106973	0.330744	NA	0.0451335	0.892292	NA	-0.191203	0.757442	NA	0.0251393	0.927679	NA	0	0	0	7.29033	0	0	0	0	5.33298	0	0	3.04925	1.01598	5.10963	0	1.10262	1.20919	0
A530083M17Rik	0.278752	0.431552	0.800251	-0.194252	0.260651	NA	-0.0310105	0.965602	0.982783	0.151306	0.638376	0.87667	0.41044	0.131179	NA	-0.488143	0.277641	0.591829	-0.153572	0.78129	0.892696	-0.652851	0.107961	0.351527	7.31583	13.865	0	11.4562	22.9877	21.8937	26.5566	9.98184	15.999	13.2875	11.119	21.3447	2.03195	8.1754	11.6472	29.7707	16.9287	24.1884
A530084C06Rik	-0.104488	0.765331	0.943372	0.0963145	0.525671	NA	0.183259	0.789937	0.886153	-0.0321616	0.905416	NA	-0.189997	0.441187	NA	-0.0950671	0.855579	0.952944	-0.321728	0.64369	0.813334	-0.00628642	0.987645	0.996244	0.81287	10.1677	17.9129	2.08295	6.56791	6.96617	7.37683	4.99092	11.7326	7.38197	0.741269	9.14774	10.1598	4.0877	9.52954	2.20524	8.46435	9.07066
A630001G21Rik	0.357007	0.296117	0.703771	0.127953	0.319391	NA	0.274655	0.704495	0.832132	0.217465	0.335483	NA	0.0176697	0.937387	NA	-0.880808	0.0896687	0.313815	-0.463122	0.527176	0.730924	0.0151743	0.96751	NA	10.5673	2.773	3.58258	3.12443	0	14.9275	1.47537	6.98729	3.19979	3.69098	0	2.28694	8.12782	2.04385	2.11768	13.2314	7.25516	5.03925
A630001O12Rik	-0.0316433	0.799945	NA	0.013923	0.775652	NA	-0.282861	0.656365	NA	-0.0116049	0.906814	NA	-0.0345789	0.683084	NA	0.02401	0.924092	NA	-0.0738224	0.874546	NA	0.136299	0.537551	NA	0	0.924334	0.895644	0	0	0	0	0	1.0666	0.738197	0	0	2.03195	2.04385	0	0	0	0
A630052C17Rik	0.0767024	0.791855	NA	-0.10914	0.346668	NA	-0.86128	0.243826	NA	-0.0426681	0.86354	NA	0.151183	0.418236	NA	0.0408426	0.935684	NA	0.246977	0.736495	0.868094	0.17987	0.6196	NA	0.81287	0.924334	1.79129	3.12443	4.3786	1.99033	1.47537	0.998184	5.33298	2.21459	7.41269	1.52462	2.03195	4.0877	6.35303	3.30785	6.04597	1.00785
A630072L19Rik	-0.0316433	0.799945	NA	-0.103666	0.249661	NA	-0.23605	0.650708	NA	-0.214397	0.195665	NA	-0.0146153	0.863	NA	0.563225	0.15387	NA	0.875028	0.202335	NA	0.0775046	0.682709	NA	0	0.924334	0	0	0	0	0	0	1.0666	5.16738	0	5.33618	0	3.06578	0	0	0	0
A630072M18Rik	-0.385658	0.220514	0.629781	-0.175399	0.433993	0.980442	-0.560419	0.16338	0.324466	0.148369	0.601546	0.860886	0.362977	0.200433	0.556543	0.257306	0.485264	0.76523	-0.197578	0.596755	0.783143	0.0376359	0.903927	0.967403	47.9593	23.1083	32.2432	44.7835	51.4486	55.7294	36.8842	49.9092	65.0624	38.3862	41.5111	52.5995	35.5592	60.2936	61.4126	44.1047	38.6942	24.1884
A630081D01Rik	-0.144026	0.446242	NA	-0.0645886	0.660132	NA	0.625819	0.394415	0.592391	-0.153175	0.589911	NA	-0.00741149	0.972874	NA	1.10264	0.0271087	NA	1.01596	0.163798	0.360997	-0.0101636	0.971871	NA	6.50296	7.39467	0	2.08295	4.3786	6.96617	0	0.998184	4.26639	7.38197	4.44762	8.38543	3.04793	2.04385	0	1.10262	0	0
A630089N07Rik	-0.0560593	0.869057	0.970773	0.0273879	0.902764	0.996789	-0.0774306	0.848189	0.919411	0.136254	0.637817	0.876325	0.090104	0.751956	0.920401	0.404995	0.315027	0.628053	0.378941	0.341288	0.572383	0.444417	0.169744	0.457891	32.5148	31.4274	68.9646	57.2812	39.4074	48.7632	29.5073	32.9401	33.0645	33.2189	45.9587	48.788	58.9267	43.9428	37.0593	31.9759	13.3011	44.3454
A630095E13Rik	0.00606378	0.972221	NA	0.0142462	0.769791	NA	-0.399304	0.498833	NA	0.147574	0.282949	NA	0.112885	0.382753	NA	-0.154176	0.540653	NA	-0.294235	0.529158	NA	0.0968283	0.696524	NA	0	0	0.895644	2.08295	4.3786	0	0	0.998184	1.0666	0	0	0	2.03195	0	2.11768	1.10262	1.20919	0
A730011C13Rik	0.365098	0.224216	NA	0.0285095	0.84008	NA	1.29193	0.0804047	0.193978	0.0172335	0.946294	NA	-0.0341879	0.8882	NA	-0.0596289	0.90732	0.967633	0.727315	0.320107	0.554552	-0.0970285	0.720984	NA	12.193	4.62167	2.68693	8.33181	1.09465	7.96134	0	2.99455	2.13319	0	11.119	5.33618	2.03195	0	1.05884	1.10262	4.83677	12.0942
A730017L22Rik	0.0934071	0.760802	0.94219	0.0271782	0.902955	0.996789	-0.174452	0.631571	0.787607	-0.105846	0.741092	0.920911	-0.141782	0.629568	0.875843	-0.0748285	0.853939	0.95248	0.0282066	0.949536	0.976128	0.235487	0.445146	0.737281	36.5791	51.7627	46.5735	12.4977	43.786	56.7245	44.261	36.9328	44.7971	42.8154	69.6793	16.7709	64.0065	41.8989	46.5889	55.1309	49.5769	32.2512
A730020E08Rik	-0.0544369	0.806863	NA	-0.0868634	0.310319	NA	0.0833767	0.860279	NA	-0.0945326	0.647206	NA	0.0819145	0.494552	NA	0.271422	0.538419	NA	0.288672	0.689695	NA	-0.224824	0.28693	NA	0	0	0.895644	2.08295	1.09465	0.995167	1.47537	1.99637	1.0666	0.738197	5.18888	1.52462	0	0	0	1.10262	0	2.0157
A730036I17Rik	-0.571799	0.11255	0.452795	-0.0464686	0.705752	NA	-0.926383	0.200104	0.376049	-0.0742593	0.788149	NA	0.0348846	0.860822	NA	-0.502416	0.334309	0.645946	-1.53398	0.0103668	0.0457445	-0.633647	0.102718	0.341048	13.0059	0	0	2.08295	8.75721	4.97584	14.7537	27.9492	31.9979	5.90557	1.48254	12.197	18.2876	8.1754	11.6472	5.51309	9.67355	21.1649
A730062M13Rik	0.180163	0.370868	NA	-0.0612866	0.471025	NA	-0.147731	0.803299	NA	-0.174988	0.247917	NA	-0.0503394	0.55295	NA	0.0931093	0.834603	NA	0.717591	0.278157	NA	0.115962	0.571771	NA	2.43861	0	0	0	0	0	0	0	1.0666	8.12016	0.741269	0	0	4.0877	0	5.51309	1.20919	0
A730063M14Rik	-0.34869	0.248265	0.660263	-0.111336	0.618272	0.996789	0.324782	0.471448	0.661793	-0.42474	0.176709	0.538634	-0.259242	0.377431	NA	0.0349031	0.92855	0.977203	-0.374066	0.349915	0.580592	-0.794643	0.0171088	0.106583	33.3277	37.8977	25.9737	30.2028	18.6091	21.8937	54.5886	50.9074	46.9303	20.6695	48.9238	45.7387	35.5592	17.3727	22.2356	29.7707	41.1126	40.314
A730071L15Rik	-0.321181	0.180619	NA	-0.29493	0.0516103	NA	0.128526	0.84623	NA	-0.672625	0.00907777	NA	-0.0791976	0.41224	NA	1.43982	0.00520975	0.0417334	0.816213	0.247421	0.472155	-0.324812	0.302978	NA	2.43861	0	1.79129	0	0	0	8.8522	0	3.19979	6.64377	11.8603	9.91005	2.03195	1.02193	0	1.10262	0	0
A730091E23Rik	-0.270349	0.407044	NA	0.0346331	0.826431	NA	0.120593	0.862897	0.928329	-0.176573	0.489513	NA	-0.193103	0.389998	NA	0.43982	0.396361	NA	0.0381264	0.956361	0.97963	0.0465046	0.907283	NA	7.31583	12.0163	1.79129	0	5.47325	3.98067	5.90146	6.98729	4.26639	2.21459	9.6365	6.0985	4.06391	10.2193	4.23535	2.20524	2.41839	4.0314
A830008E24Rik	0.00941871	0.976652	0.995554	-0.138447	0.36549	NA	0.307585	0.676231	0.814487	-0.0354544	0.90135	NA	0.209222	0.399665	NA	0.350627	0.502767	0.776524	0.447473	0.534936	0.737005	-0.226917	0.527122	NA	2.43861	4.62167	5.37386	11.4562	2.1893	9.95167	7.37683	7.98547	0	12.5493	12.6016	0.762312	1.01598	2.04385	5.29419	3.30785	7.25516	5.03925
A830009L08Rik	0.0809931	0.628529	NA	NA	NA	NA	-0.251567	0.595358	NA	0.0745868	0.455891	NA	0.0623796	0.463759	NA	-0.220525	0.40862	NA	-0.184029	0.693884	NA	0.0429757	0.82243	NA	0	0	0	3.12443	0	0	1.47537	0	0	0	0	0	0	1.02193	1.05884	0	0	4.0314
A830018L16Rik	-0.0378578	0.892822	NA	0.0460729	0.625464	NA	-0.301387	0.683526	NA	0.347387	0.141638	NA	0.231249	0.296621	NA	-0.304099	0.481007	NA	-0.651379	0.365772	NA	-0.00403924	0.991078	NA	2.43861	1.84867	1.79129	9.37328	2.1893	4.97584	4.4261	3.99274	1.0666	0	1.48254	1.52462	4.06391	3.06578	2.11768	2.20524	6.04597	0
A830019P07Rik	0.174125	0.303768	NA	-0.0305809	0.53085	NA	-0.361618	0.446103	NA	-0.0258695	0.801662	NA	0.025312	0.765056	NA	-0.195132	0.601953	NA	0.228343	0.627459	NA	0.105473	0.508191	NA	0	0	0	0	1.09465	0	0	0	0	2.21459	0	0	0	0	3.17651	4.41047	1.20919	0
A830035O19Rik	0.0875765	0.786813	NA	-0.12145	0.266911	NA	-0.836279	0.24378	0.431261	-0.058635	0.824323	NA	0.1621	0.343155	NA	-0.0751576	0.885328	NA	0.0920878	0.898407	0.950736	0.0749415	0.837878	NA	0	0	2.68693	3.12443	4.3786	2.9855	2.95073	2.99455	5.33298	3.69098	5.18888	3.81156	0	4.0877	9.52954	6.61571	2.41839	5.03925
A830036E02Rik	0.0566504	0.650053	NA	0.0328139	0.805467	NA	1.16908	0.104934	NA	0.235595	0.375809	NA	0.147628	0.529537	NA	0.484376	0.289557	NA	1.10399	0.10159	NA	0.0304309	0.845422	NA	2.43861	1.84867	8.0608	1.04148	10.9465	8.95651	0	0	0	1.47639	2.22381	6.0985	1.01598	0	0	1.10262	1.20919	0
A830052D11Rik	-0.246978	0.495147	0.839658	0.182533	0.2857	NA	0.776766	0.239179	0.426173	-0.27072	0.275149	NA	-0.515659	0.0378381	NA	-0.548091	0.289059	0.60319	-1.04481	0.103863	0.26482	-0.744935	0.0667266	0.2611	12.193	3.69734	23.2867	0	2.1893	3.98067	7.37683	24.9546	17.0656	2.95279	2.96508	12.9593	9.14379	5.10963	4.23535	14.334	9.67355	12.0942
A830073O21Rik	0.358489	0.184464	NA	0.0142462	0.769791	NA	-0.0282711	0.952407	NA	0.102262	0.377874	NA	0.0737825	0.509289	NA	-0.816795	0.0611335	NA	-0.294235	0.529158	NA	-0.057618	0.753511	NA	0.81287	0	0	1.04148	3.28395	0	0	0.998184	1.0666	0	0	0	0	1.02193	0	6.61571	4.83677	1.00785
A830082K12Rik	-0.0222408	0.945716	0.988373	0.147763	0.308968	NA	1.09055	0.131649	0.278871	0.253332	0.381254	NA	-0.0885265	0.725311	NA	0.0267228	0.958972	0.987596	-0.0121151	0.986659	0.993732	-0.16877	0.653801	NA	0	8.319	28.6606	5.20738	12.0412	10.9468	10.3276	0.998184	4.26639	0.738197	6.67142	7.62312	3.04793	5.10963	2.11768	6.61571	3.62758	4.0314
A830082N09Rik	-0.0566742	0.871728	0.970907	0.0864854	0.671065	NA	-0.0101715	0.984893	0.992473	0.07837	0.806287	0.94308	-0.0498959	0.865794	NA	0.53157	0.299384	0.612205	0.556875	0.379045	0.609029	0.572691	0.157231	0.438678	17.0703	13.865	20.5998	14.5807	9.85186	22.8889	13.2783	8.98366	3.19979	5.90557	14.8254	21.3447	9.14379	22.4824	20.1179	9.92356	2.41839	10.0785
A930001C03Rik	0.663725	0.0654059	0.335202	-0.102923	0.646037	0.996789	1.05504	0.067434	0.169538	-0.184384	0.541896	0.833444	-0.0334106	0.908992	0.97561	0.745292	0.0632365	0.253823	1.84883	0.000137423	0.00117976	0.286872	0.480064	0.762195	28.4504	25.8813	52.843	28.1199	27.3663	46.7729	8.8522	10.98	8.53278	42.8154	32.6158	48.788	28.4474	1.02193	13.7649	30.8733	14.5103	20.157
A930002C04Rik	0.17957	0.595027	0.882571	-0.0719697	0.445071	NA	-0.432185	0.519905	NA	-0.0619273	0.75466	NA	0.0467145	0.696838	NA	-0.775615	0.138025	0.407738	-0.599782	0.410912	0.639089	-0.319537	0.369945	NA	2.43861	0	0	0	5.47325	0	2.95073	12.9764	1.0666	3.69098	2.96508	1.52462	5.07988	2.04385	0	6.61571	3.62758	15.1178
A930002H02Rik	-0.0484944	0.739773	NA	-0.0201759	0.678538	NA	-0.503782	0.340966	NA	-0.034972	0.724268	NA	NA	NA	NA	0.0225544	0.931338	NA	-0.157578	0.778409	NA	0.0577934	0.811966	NA	0	0	0	0	0	0	2.95073	0	0	0.738197	0	0.762312	1.01598	0	3.17651	0	0	1.00785
A930004D18Rik	0.0467018	0.892409	0.977214	0.0529262	0.78245	NA	1.57706	0.0199614	0.0660289	-0.0658872	0.830501	NA	-0.134391	0.631998	NA	0.477799	0.355763	0.665234	0.697329	0.288627	0.521836	-0.359169	0.348745	NA	7.31583	13.865	19.7042	5.20738	19.7037	5.971	8.8522	4.99092	4.26639	5.90557	20.7555	8.38543	1.01598	3.06578	4.23535	3.30785	6.04597	10.0785
A930004J17Rik	0.0306513	0.912933	0.982874	0.090192	0.680654	0.996789	0.220246	0.517494	0.700434	0.53859	0.0328402	0.235081	0.389401	0.131843	0.457618	-0.234955	0.43694	0.729875	-0.210219	0.517643	0.724058	-0.261705	0.355698	0.664288	72.3454	47.141	102.103	79.1522	116.033	121.41	72.2929	102.813	56.5296	64.9613	74.1269	60.985	68.0705	66.4251	52.9419	57.3361	83.4343	96.7537
A930005H10Rik	0.0245682	0.916426	0.983007	0.107739	0.565778	0.996789	-0.197345	0.377113	0.575481	0.201694	0.337	0.699378	0.0830094	0.683375	0.899564	0.132958	0.581177	0.825236	0.164589	0.519805	0.725898	0.473754	0.0313674	0.160143	169.077	155.288	134.347	178.092	149.967	160.222	126.881	97.8221	145.057	156.498	128.981	131.88	162.556	156.355	206.473	138.93	129.384	107.84
A930006K02Rik	0.0600504	0.854193	0.967994	-0.196568	0.262102	NA	0.881406	0.233165	0.418404	0.0904611	0.777049	0.931697	0.356352	0.183374	NA	0.577825	0.257537	0.570927	0.800329	0.238682	0.461924	-0.37271	0.278169	NA	5.69009	11.092	0.895644	22.9125	13.1358	6.96617	11.8029	0	5.33298	13.2875	13.3428	10.6724	2.03195	3.06578	0	4.41047	10.8827	4.0314
A930007I19Rik	-0.155769	0.661704	0.911563	0.163772	0.381164	NA	0.990116	0.127333	0.272437	-0.0148631	0.961515	NA	-0.267983	0.344382	NA	0.2352	0.650364	0.862115	0.0212784	0.973689	0.987929	-0.255769	0.527341	0.79458	14.6317	5.546	29.5563	7.29033	7.66256	13.9323	16.229	6.98729	6.39958	4.42918	17.7905	7.62312	11.1757	6.13155	2.11768	3.30785	10.8827	8.06281
A930012L18Rik	0.273355	0.183369	NA	0.0132479	0.854942	NA	0.364506	0.537037	NA	0.00348306	0.978561	NA	-0.0191244	0.879223	NA	-0.352754	0.389371	NA	0.288947	0.541111	NA	0.0304309	0.845422	NA	3.25148	0	0.895644	3.12443	0	0	0	0	0	2.95279	0	0	0	1.02193	0	0	12.0919	0
A930012O16Rik	-0.900863	0.0128943	0.120255	-0.164665	0.327292	NA	-0.562509	0.405725	0.602834	-0.234935	0.423552	NA	0.0426482	0.861876	NA	0.364939	0.484392	0.764865	-0.978755	0.103278	0.263786	-0.827761	0.0392266	0.185813	5.69009	5.546	3.58258	4.1659	9.85186	2.9855	8.8522	20.9619	39.4641	16.9785	9.6365	3.04925	7.11184	12.2631	6.35303	8.82094	2.41839	7.05496
A930015D03Rik	0.212761	0.527146	0.854626	0.0566365	0.66952	NA	0.329561	0.653546	0.801242	-0.0706806	0.752885	NA	-0.182758	0.416725	NA	-0.43798	0.396489	0.700764	-0.192616	0.792943	0.898724	-0.0999593	0.78214	NA	6.50296	6.47034	2.68693	2.08295	3.28395	1.99033	7.37683	0.998184	5.33298	7.38197	0	3.04925	0	6.13155	4.23535	5.51309	12.0919	4.0314
A930016O22Rik	0.119061	0.424685	NA	-0.0354692	0.574644	NA	-0.132	0.781136	NA	-0.0867097	0.429869	NA	-0.0146153	0.863	NA	0.0307893	0.938924	NA	0.400454	0.433608	NA	0.0672206	0.666712	NA	0	0.924334	0	0	0	0	0	0	0	0	1.48254	2.28694	0	2.04385	0	1.10262	1.20919	1.00785
A930017M01Rik	-0.31201	0.302146	NA	-0.141017	0.365838	NA	-0.176644	0.8095	0.898778	-0.23601	0.404114	NA	0.0189498	0.930714	NA	0.842529	0.10374	0.343294	0.433951	0.524426	0.729023	-0.0311194	0.936064	NA	0.81287	6.47034	4.47822	7.29033	4.3786	0.995167	7.37683	3.99274	4.26639	4.42918	7.41269	12.197	8.12782	1.02193	5.29419	0	3.62758	2.0157
A930018P22Rik	-0.176108	0.577312	NA	-0.025574	0.745789	NA	-1.43767	0.0517678	0.139113	0.0552951	0.748126	NA	0.0997495	0.50822	NA	-0.146203	0.745022	NA	-0.577244	0.4294	0.65542	0.309531	0.426793	0.722044	2.43861	0	0.895644	0	9.85186	0	2.95073	4.99092	6.39958	0	5.93015	0	10.1598	16.3508	0	1.10262	4.83677	3.02355
A930024E05Rik	0.7505	0.0364638	0.236235	0.000700479	0.996473	NA	0.189557	0.791234	0.887076	0.238821	0.444646	NA	0.158932	0.538045	NA	-0.581099	0.242758	0.555601	0.627081	0.361309	0.591984	0.234942	0.550246	NA	0	13.865	11.6434	11.4562	21.893	5.971	7.37683	3.99274	2.13319	8.85836	11.119	5.33618	10.1598	8.1754	2.11768	7.71833	21.7655	17.1335
A930024N18Rik	0.00957845	0.975207	0.995323	0.0489866	0.391909	NA	0.251593	0.686175	NA	0.0351292	0.723079	NA	-0.0705983	0.537077	NA	-0.764433	0.0736556	NA	-1.53519	0.0297124	NA	-0.467294	0.152149	NA	0	0.924334	3.58258	0	0	0.995167	2.95073	1.99637	8.53278	0	0	0	0	2.04385	0	4.41047	9.67355	0
A930028N01Rik	-0.0997046	0.659817	NA	0.0475006	0.630897	NA	0.491143	0.46342	NA	0.555601	0.0394751	NA	0.324096	0.160847	NA	0.0253794	0.947469	NA	-0.292756	0.682124	NA	-0.192631	0.478487	NA	0	2.773	4.47822	3.12443	16.4198	6.96617	4.4261	0.998184	1.0666	1.47639	1.48254	0.762312	0	2.04385	0	3.30785	0	0
A930029G22Rik	0.237707	0.508205	0.846689	0.134979	0.376704	NA	-0.438896	0.495368	0.682405	0.0507198	0.842418	NA	-0.171522	0.490452	NA	-0.936294	0.0727395	0.277331	-0.773046	0.273858	0.503661	0.20272	0.618283	0.847354	4.06435	9.24334	8.0608	6.24886	2.1893	3.98067	13.2783	7.98547	3.19979	6.64377	2.22381	1.52462	12.1917	13.285	6.35303	6.61571	13.3011	15.1178
A930033H14Rik	-0.782013	0.0285101	0.202365	-0.242595	0.275999	0.967047	-0.93892	0.0300512	0.0918038	0.726468	0.0129564	0.138614	1.0079	0.00040138	0.0107335	1.23928	0.00573942	0.0449718	0.269981	0.532545	0.735112	0.606583	0.0754709	0.281588	24.3861	25.8813	17.0172	78.1107	41.5967	80.6086	30.9827	26.951	22.3985	27.3133	31.8746	39.6402	56.8947	27.592	52.9419	6.61571	16.9287	8.06281
A930033M14Rik	0.0672763	0.678348	NA	0.0257202	0.597256	NA	-0.27238	0.653018	NA	0.0745868	0.455891	NA	0.0265336	0.790584	NA	-0.198316	0.436675	NA	-0.184029	0.693884	NA	0.121593	0.590454	NA	1.62574	0	0	3.12443	0	0	1.47537	0	0	0	0	0	1.01598	3.06578	0	0	3.62758	0
A930036K24Rik	-0.0352755	0.900662	NA	0.212078	0.171536	NA	1.41776	0.042545	0.119711	0.379183	0.177633	NA	-0.0326865	0.90918	NA	0.192733	0.684847	NA	0.232392	0.751373	0.877308	-0.017008	0.960531	NA	10.5673	6.47034	25.078	16.6636	7.66256	14.9275	1.47537	5.98911	2.13319	1.47639	0	12.197	0	7.15348	2.11768	0	2.41839	6.04711
A930037H05Rik	-0.216216	0.53918	0.859887	-0.205494	0.30765	NA	-1.14027	0.0344549	0.101873	0.0972108	0.76269	0.926862	0.3809	0.192163	NA	0.0283218	0.951042	0.985187	-0.264977	0.603761	0.787327	0.216053	0.559002	0.814385	8.94157	14.7893	7.16515	13.5392	30.6502	14.9275	19.1798	20.9619	23.4651	11.073	17.7905	22.8694	33.5272	15.3289	29.6475	15.4367	20.5563	14.1099
A930038B10Rik	0.0814433	0.822218	0.95906	-0.191365	0.322495	NA	-1.30961	0.0201707	0.0665967	-0.799013	0.0128532	0.137933	-0.261274	0.321369	NA	0.440106	0.34324	0.654336	0.641749	0.232644	0.453663	1.09692	0.00318047	0.0310073	8.94157	1.84867	28.6606	6.24886	5.47325	7.96134	7.37683	18.9655	12.7992	30.2661	19.273	18.2955	43.687	49.0524	25.4121	24.2576	12.0919	8.06281
AA386476	0.284769	0.408436	0.788497	0.0124504	0.955649	0.996865	0.363766	0.413281	0.609474	-0.080866	0.793774	0.938029	-0.0893289	0.758056	0.922775	0.0597289	0.884484	0.962104	0.455043	0.318967	0.553574	0.0939166	0.798883	0.927707	36.5791	26.8057	38.5127	22.9125	33.9342	34.8309	20.6551	29.9455	19.1987	22.1459	37.8047	40.4025	16.2556	26.5701	33.8828	31.9759	45.9493	17.1335
AA413626	-0.0691731	0.647037	NA	-0.0620348	0.487506	NA	0.0712926	0.905614	NA	-0.0878952	0.633883	NA	0.0327524	0.802378	NA	0.393332	0.311735	NA	0.385937	0.567398	NA	-0.0520222	0.81279	NA	0.81287	0	1.79129	1.04148	0	2.9855	0	0	3.19979	0	7.41269	0.762312	1.01598	1.02193	0	0	0	1.00785
AA465934	0.425876	0.235121	0.646207	0.0205038	0.916895	NA	-1.17125	0.0215791	0.0702863	0.288202	0.367669	0.725742	0.226171	0.435752	NA	-0.79491	0.0835775	0.301696	-0.255912	0.667118	0.827276	0.737524	0.05451	0.231186	8.94157	17.5623	9.85208	20.8295	26.2716	6.96617	5.90146	13.9746	22.3985	12.5493	8.15396	13.7216	32.5113	39.8551	20.1179	31.9759	15.7195	24.1884
AA467197	0.099395	0.469903	NA	0.0371539	0.812681	NA	1.8436	0.0118132	0.0435012	-0.37121	0.0952737	NA	-0.363462	0.0701851	NA	0.694614	0.160433	NA	1.5788	0.027695	NA	NA	NA	NA	2.43861	8.319	8.0608	0	1.09465	0	0	0	0	2.95279	8.89523	3.81156	0	0	0	0	1.20919	2.0157
AA474408	-0.395792	0.274521	0.683501	0.111679	0.569447	NA	0.208899	0.721917	0.843208	0.417036	0.194709	0.561234	0.199819	0.498266	NA	0.0830518	0.868953	0.958853	-0.515414	0.370348	0.600743	-0.276227	0.48774	0.766449	8.94157	12.0163	21.4955	18.7466	24.0823	14.9275	22.1305	10.98	15.999	6.64377	12.6016	12.197	10.1598	9.19733	15.8826	7.71833	9.67355	11.0864
AA543186	-0.0813357	0.749169	NA	0.133268	0.313987	NA	0.166712	0.818023	0.90273	0.168452	0.516381	NA	-0.109076	0.629214	NA	0.150802	0.749277	NA	-0.0190788	0.979207	NA	0.345682	0.358629	NA	3.25148	19.411	0	7.29033	3.28395	3.98067	0	5.98911	2.13319	2.95279	3.70635	1.52462	4.06391	9.19733	5.29419	0	3.62758	2.0157
AA914427	0.10836	0.752189	0.94042	-0.111285	0.441054	NA	-0.475344	0.49963	0.686006	-0.336275	0.176804	NA	-0.144009	0.486627	NA	0.141898	0.786054	0.925372	0.368981	0.607309	0.789453	0.146772	0.712478	0.890195	3.25148	1.84867	9.85208	3.12443	0	3.98067	10.3276	7.98547	1.0666	9.59656	0	19.8201	6.09586	15.3289	3.17651	3.30785	7.25516	13.1021
AA986860	-0.0711494	0.840782	0.964369	0.0298258	0.880347	NA	0.247662	0.672088	0.812165	0.390625	0.219538	0.591581	0.313553	0.277787	NA	0.173076	0.729295	0.900482	0.061295	0.925045	0.964619	-0.0510703	0.900009	0.965247	20.3217	6.47034	23.2867	6.24886	62.3951	19.9033	2.95073	3.99274	36.2643	5.90557	19.273	21.3447	7.11184	18.3947	14.8237	5.51309	22.9747	10.0785
AB041806	0.0855245	0.60891	NA	-0.173318	0.140977	NA	-0.518863	0.45664	NA	-0.0642665	0.80018	NA	0.282653	0.15101	NA	0.743661	0.126718	NA	1.47291	0.0424456	0.137785	0.279088	0.291798	NA	0	0.924334	1.79129	1.04148	3.28395	12.9372	0	0	1.0666	4.42918	0	17.5332	0	7.15348	1.05884	1.10262	2.41839	0
AB124611	0.796613	0.0252385	0.186445	0.0790029	0.720611	0.996789	1.028	0.0208088	0.0682441	-0.0193601	0.951516	0.988827	-0.126687	0.665419	0.889298	0.246031	0.56677	0.817449	1.39714	0.00981387	0.0436967	0.44253	0.261784	0.572548	67.4682	37.8977	29.5563	54.1568	18.6091	42.7922	5.90146	19.9637	10.666	16.9785	33.3571	68.6081	19.3036	21.4604	20.1179	29.7707	20.5563	44.3454
AC061963.1	0.155888	0.474958	NA	0.0142462	0.769791	NA	-0.134149	0.779108	NA	0.140322	0.296154	NA	0.106258	0.403852	NA	-0.46608	0.197397	NA	-0.37887	0.419347	NA	-0.0375443	0.854879	NA	0	0.924334	0	2.08295	0	3.98067	0	2.99455	0	0	0	0	0	0	2.11768	9.92356	0	0
AC079680.1	-0.0602363	0.838122	0.963883	-0.120746	0.575165	0.996789	-0.771372	0.00866729	0.0339313	0.137153	0.598926	0.860237	0.272438	0.294775	0.656754	0.132105	0.674789	0.875616	0.0685262	0.836087	0.920518	0.604077	0.0252851	0.139512	59.3395	87.8117	56.4256	61.4471	110.56	89.5651	66.3915	50.9074	102.393	88.5836	66.7142	76.9935	110.741	144.091	98.4719	88.2094	76.1792	44.3454
AC090479.2	-0.0818399	0.813287	0.955636	-0.0496899	0.704641	NA	0.292211	0.69072	NA	0.0451529	0.862992	NA	0.0956811	0.630726	NA	-0.29027	0.579065	0.823797	-0.561168	0.412837	0.641155	-0.669296	0.0848445	NA	2.43861	7.39467	0	11.4562	0	4.97584	2.95073	8.98366	12.7992	4.42918	3.70635	6.0985	3.04793	2.04385	1.05884	9.92356	1.20919	10.0785
AC091309.3	0.0185815	0.936561	NA	-0.0103326	0.880151	NA	0.338311	0.478723	NA	0.0584441	0.737184	NA	0.0715246	0.620578	NA	-0.131511	0.746781	NA	-0.146945	0.82026	NA	-0.217417	0.295745	NA	3.25148	0	0	0	5.47325	1.99033	0	0	6.39958	4.42918	0	0	0	0	0	1.10262	0	6.04711
AC091309.5	-0.00733757	0.96742	NA	0.031756	0.648193	NA	0.52922	0.328851	NA	0.0423323	0.751194	NA	-0.0196521	0.87905	NA	-0.00551322	0.986128	NA	-0.0311349	0.956448	NA	-0.0838371	0.599587	NA	5.69009	0	0	0	4.3786	0	1.47537	0	1.0666	0	2.22381	0	0	0	0	1.10262	1.20919	0
AC096777.1	-0.122088	0.730643	0.933362	0.090836	0.454497	NA	-0.591844	0.392206	0.590388	0.499295	0.0710456	NA	0.263263	0.309948	NA	-0.695201	0.174229	0.466778	-1.29648	0.0693366	0.199039	-0.033776	0.933796	0.978151	0.81287	5.546	8.95644	14.5807	8.75721	7.96134	11.8029	6.98729	10.666	5.16738	0	1.52462	7.11184	13.285	7.41186	2.20524	6.04597	15.1178
AC098838.1	0.0677037	0.822067	NA	-0.0218213	0.887003	NA	-0.11459	0.871525	0.933579	-0.121314	0.634804	NA	-0.0701634	0.742953	NA	0.206786	0.691934	0.884299	0.423848	0.560466	0.756457	0.239713	0.524974	NA	6.50296	1.84867	6.26951	0	7.66256	2.9855	0	2.99455	6.39958	8.12016	3.70635	4.57387	6.09586	5.10963	5.29419	4.41047	2.41839	5.03925
AC098880.2	0.083609	0.612047	NA	-0.0118993	0.87466	NA	-0.408413	0.571023	NA	0.0278541	0.876367	NA	0.0489804	0.740992	NA	0.125958	0.744542	NA	0.441976	0.455569	NA	0.386561	0.192577	NA	0	0	4.47822	0	5.47325	1.99033	0	0.998184	0	5.90557	0	0	3.04793	4.0877	2.11768	2.20524	1.20919	0
AC102055.1	0.206511	0.538569	0.859636	-0.0957924	0.665653	0.996789	-0.078163	0.853803	0.922963	0.494013	0.0961214	0.410942	0.621543	0.0271992	0.199776	-0.187718	0.627338	0.848657	0.0694373	0.885221	0.944259	-0.0408856	0.908884	0.96949	52.0237	19.411	36.7214	76.0278	55.8272	75.6327	26.5566	19.9637	72.5286	23.6223	67.4555	35.8287	41.6551	36.7893	36.0005	63.9518	45.9493	37.2905
AC102496.1	-0.684139	0.0302316	0.210488	0.315393	0.0188451	0.520971	2.05075	6.41048e-32	5.08691e-30	0.670525	1.8984e-05	0.0010534	0.343176	0.0298771	0.210585	0.835939	0.000400131	0.00500912	-0.0368809	0.805572	0.905467	-1.68697	6.53223e-24	1.91867e-21	2484.13	2003.03	1764.42	2676.59	2097.35	3279.08	1420.78	1718.87	1876.14	1490.42	1713.07	1711.39	376.927	634.615	459.536	523.744	1356.71	765.967
AC102618.1	-0.278998	0.353191	NA	-0.0334472	0.739044	NA	-0.936061	0.205369	0.383104	-0.0933083	0.656132	NA	-0.00881724	0.950585	NA	0.134714	0.777052	NA	-0.480024	0.509478	0.719224	0.167665	0.66561	0.869684	5.69009	0	0	4.1659	0	0.995167	1.47537	7.98547	6.39958	3.69098	0.741269	4.57387	18.2876	2.04385	2.11768	0	2.41839	4.0314
AC104328.1	0.0566504	0.650053	NA	0.0142462	0.769791	NA	-0.519074	0.399583	NA	0.0351292	0.723079	NA	0.00534836	0.94965	NA	-0.154176	0.540653	NA	NA	NA	NA	0.215198	0.304043	NA	0.81287	0	0	1.04148	0	0	0	0	0	0	0	0	0	2.04385	3.17651	1.10262	1.20919	0
AC107711.1	-0.401218	0.264299	0.67467	-0.134132	0.44396	NA	-0.948836	0.142196	0.294771	-0.253507	0.399617	NA	-0.0150561	0.951381	NA	-0.174753	0.725663	0.899343	-0.811764	0.143023	0.329291	-0.262596	0.50605	0.77889	5.69009	9.24334	2.68693	9.37328	4.3786	2.9855	23.6059	17.9673	15.999	11.8111	7.41269	9.91005	14.2237	6.13155	22.2356	12.1288	8.46435	14.1099
AC109261.4	-0.00516311	0.978439	NA	-0.0509934	0.511949	NA	0.0883466	0.852611	NA	-0.06925	0.67285	NA	0.0248653	0.808391	NA	0.1659	0.674191	NA	0.291785	0.669191	NA	-0.112915	0.590873	NA	0	1.84867	0	0	3.28395	0	1.47537	1.99637	0	0.738197	5.93015	0	0	0	1.05884	3.30785	0	0
AC110166.1	-0.270523	0.275092	NA	0.040346	0.438368	NA	-1.7808	0.0136229	0.0488866	0.0584962	0.555158	NA	-0.028098	0.808841	NA	-0.154176	0.540653	NA	-1.23529	0.0687056	NA	0.619614	0.121192	0.37775	0	0.924334	2.68693	0	2.1893	0	7.37683	0.998184	2.13319	0	0	0	11.1757	11.2412	7.41186	0	0	2.0157
AC110166.2	-0.0125062	0.93936	NA	-0.0445115	0.586242	NA	0.364372	0.446425	NA	-0.153423	0.330553	NA	-0.0472943	0.633501	NA	0.30082	0.441139	NA	0.467169	0.479225	NA	-0.079938	0.608551	NA	0	3.69734	0	0	0	0.995167	2.95073	0	0	0	9.6365	0	0	0	0	0	2.41839	0
AC110262.2	-0.0783401	0.756353	NA	-0.0294383	0.609105	NA	0.0833767	0.860279	NA	-0.0388544	0.7782	NA	0.0267197	0.768316	NA	-0.0441519	0.907636	NA	-0.272132	0.693765	NA	-0.319505	0.192248	NA	0	0.924334	0	1.04148	1.09465	0	1.47537	1.99637	3.19979	0	0	3.81156	0	0	0	2.20524	2.41839	0
AC110534.5	-0.103966	0.733342	0.93353	-0.174275	0.433805	0.980416	0.546214	0.277525	0.470081	-0.131108	0.668106	0.891632	0.113508	0.700118	NA	-0.258586	0.482083	0.762623	-0.40273	0.300667	0.534322	-1.10652	0.0014351	0.0160939	30.0762	15.7137	29.5563	30.2028	26.2716	29.855	38.3595	44.9183	50.1301	27.3133	37.8047	34.304	14.2237	19.4166	14.8237	34.1812	48.3677	39.3062
AC112155.1	-0.0310769	0.851217	NA	-0.0945769	NA	NA	-0.0282711	0.952407	NA	-0.186149	0.305504	NA	0.0280134	0.751388	NA	0.403967	0.323038	NA	0.570589	0.401959	NA	-0.0895864	0.638972	NA	0.81287	0	0	1.04148	0	0.995167	0	0	3.19979	0	12.6016	0	1.01598	0	0	2.20524	0	0
AC112949.1	0.0566504	0.650053	NA	0.0014951	0.975959	NA	-0.144826	0.790824	NA	0.213787	0.249064	NA	0.172696	0.274828	NA	-0.0324862	0.905478	NA	0.14659	0.753887	NA	0.100725	0.521642	NA	1.62574	0	0	5.20738	0	5.971	0	0	0	0	0	1.52462	3.04793	0	0	0	0	2.0157
AC113006.1	0.0510762	0.886871	0.974886	0.203636	0.280638	NA	-0.0192664	0.973864	0.986911	0.145095	0.621225	NA	-0.117856	0.664547	NA	-0.318495	0.537065	0.798441	-0.313929	0.62836	0.803764	0.267929	0.508686	0.780876	17.8831	8.319	12.539	21.871	5.47325	1.99033	5.90146	8.98366	12.7992	6.64377	8.89523	5.33618	7.11184	17.3727	14.8237	4.41047	16.9287	9.07066
AC113595.1	0.297576	0.268872	NA	0.0290483	0.845387	NA	0.487561	0.34984	0.548974	-0.113452	0.663954	NA	-0.116137	0.585878	NA	0.13451	0.794197	0.929701	1.16618	0.111745	0.278675	-0.163929	0.375353	NA	10.5673	12.0163	0	3.12443	0	9.95167	2.95073	0.998184	0	8.12016	8.89523	2.28694	0	0	0	13.2314	0	2.0157
AC113953.1	0.0995224	0.570102	NA	-0.118927	0.259861	NA	0.152968	0.759574	NA	-0.242924	0.266623	NA	0.0141858	0.901672	NA	0.389963	0.404491	NA	1.1131	0.120917	NA	-0.00670474	0.966596	NA	2.43861	0	0	0	2.1893	0.995167	1.47537	0	0	1.47639	10.3778	1.52462	0	0	1.05884	0	4.83677	0
AC114006.1	-0.0847865	0.497984	NA	0.0138344	0.777016	NA	-0.268037	0.659375	NA	0.0117621	0.905557	NA	-0.0145309	0.867469	NA	0.02401	0.924092	NA	-0.263191	0.604366	NA	0.0388721	0.865662	NA	0.81287	0.924334	0	0	0	0.995167	0	2.99455	0	0	0.741269	0	0	0	4.23535	0	0	0
AC114585.1	0.478237	0.182682	0.581349	-0.184142	0.32884	NA	1.69823	0.0195013	0.0647828	-0.512755	0.0992415	0.41623	-0.126543	0.602911	NA	-0.169264	0.70545	0.890828	0.518421	0.336702	0.569181	-1.22357	0.00238022	0.024485	30.8891	0.924334	9.85208	18.7466	8.75721	0	22.1305	6.98729	19.1987	28.7897	31.8746	12.9593	0	4.0877	1.05884	24.2576	13.3011	47.369
AC114990.3	0.136874	0.704586	0.925657	0.173528	0.327128	NA	0.178756	0.766411	0.872418	0.235632	0.419421	NA	-0.026398	0.923865	NA	-0.388559	0.453895	0.742926	-0.266789	0.69399	0.843533	0.159574	0.694668	0.881641	15.4445	7.39467	13.4347	21.871	2.1893	9.95167	7.37683	6.98729	10.666	12.5493	4.44762	2.28694	10.1598	12.2631	8.4707	9.92356	10.8827	10.0785
AC117239.2	0.237474	0.356917	0.754162	0.115993	0.604389	0.996789	-0.229452	0.569055	0.73979	0.0726685	0.812766	0.945004	-0.0753691	0.796261	0.938233	-1.29341	3.26568e-05	0.000582714	-1.08426	0.00210576	0.0124038	-0.55894	0.0546268	0.231468	26.0118	36.049	60.9038	47.9079	21.893	41.797	78.1944	91.8329	59.7294	42.0772	33.3571	28.2055	61.9746	43.9428	39.177	90.4147	85.8527	101.793
AC121783.1	0.325886	0.183634	NA	0.0662617	0.557532	NA	-0.183194	0.804163	0.895598	0.585099	0.035861	NA	0.405648	0.119313	NA	-0.266297	0.576696	NA	0.463398	0.450157	NA	0.449964	0.137902	NA	2.43861	1.84867	6.26951	8.33181	16.4198	7.96134	0	0.998184	0	1.47639	0	3.81156	0	10.2193	3.17651	2.20524	3.62758	4.0314
AC121795.2	-0.515334	0.145653	0.521875	0.105145	0.493537	NA	-0.144215	0.826249	0.907047	0.210809	0.454997	NA	0.011373	0.966498	NA	-0.0030948	0.995185	0.998597	-0.927113	0.171979	0.373205	-0.191316	0.637454	0.856042	10.5673	10.1677	3.58258	7.29033	7.66256	9.95167	13.2783	12.9764	9.59937	10.3348	0.741269	3.04925	6.09586	15.3289	6.35303	8.82094	1.20919	4.0314
AC122335.1	0.160264	0.656699	0.909927	0.320975	0.132923	NA	0.614239	0.245938	0.433545	0.0653611	0.838396	0.955161	-0.385701	0.19412	NA	-0.653741	0.174864	0.467289	-0.537561	0.337199	0.569338	-0.269979	0.497738	0.772257	26.8247	21.2597	25.9737	11.4562	18.6091	12.9372	14.7537	32.9401	12.7992	7.38197	15.5667	16.0085	6.09586	15.3289	23.2944	7.71833	22.9747	43.3376
AC122453.1	-0.686055	0.0307566	0.212553	-0.0598006	0.574376	NA	-0.954338	0.195705	0.370275	-0.147336	0.447823	NA	-0.0306771	0.824602	NA	0.397295	0.369011	NA	-0.824158	0.24829	0.473014	-0.233932	0.560726	0.81507	4.87722	0.924334	0	0	0	3.98067	17.7044	10.98	2.13319	0	5.18888	6.86081	12.1917	2.04385	6.35303	3.30785	0	0
AC122818.1	-0.0866903	0.710978	NA	0.0199833	0.886255	NA	1.43665	0.0431025	NA	-0.141187	0.539322	NA	-0.143153	0.473599	NA	0.331766	0.481094	NA	0.227201	0.756846	0.879754	-0.324742	0.187506	NA	8.94157	2.773	1.79129	2.08295	0	3.98067	0	0.998184	7.46618	4.42918	1.48254	6.0985	0	0	0	0	0	5.03925
AC122818.3	0.501466	0.103794	NA	0.0257202	0.597256	NA	-0.695988	0.316591	NA	NA	NA	NA	-0.0345789	0.683084	NA	-1.37335	0.00551348	NA	-0.416953	0.390685	NA	0.143531	0.618787	NA	0.81287	0	0.895644	0	0	0	0	3.99274	0	0	0	0	0	5.10963	3.17651	6.61571	6.04597	9.07066
AC122818.4	-0.158542	0.62548	0.895248	-0.0939441	0.325633	NA	-0.837233	0.247768	NA	-0.187577	0.382256	NA	0.0383321	0.769637	NA	-0.0377274	0.939878	NA	-0.364886	0.617821	0.796957	-0.267443	0.486184	NA	2.43861	0	0	2.08295	1.09465	0.995167	2.95073	1.99637	14.9324	10.3348	0	2.28694	3.04793	2.04385	6.35303	7.71833	4.83677	1.00785
AC122901.1	-0.308227	0.386544	0.774445	-0.0319024	0.880192	0.996789	-0.139106	0.781692	0.881205	0.0816732	0.799741	0.940879	0.126285	0.670461	NA	0.258266	0.588935	0.830533	-0.126561	0.804178	0.904839	-0.0575963	0.876188	0.956845	14.6317	26.8057	19.7042	17.7051	41.5967	13.9323	28.032	20.9619	23.4651	11.073	17.7905	36.591	31.4953	21.4604	14.8237	28.6681	8.46435	13.1021
AC123705.1	-0.0951899	0.730038	NA	0.0517176	0.447679	NA	-0.300486	0.679992	NA	0.3106	0.123202	NA	0.143396	0.448794	NA	-0.367402	0.327263	NA	-0.930474	0.173395	NA	0.011666	0.973686	NA	4.06435	0.924334	0	7.29033	1.09465	3.98067	2.95073	2.99455	2.13319	0.738197	0	0	2.03195	2.04385	4.23535	3.30785	1.20919	1.00785
AC123927.1	-0.124193	0.691212	0.921376	0.255857	0.123639	NA	0.870721	0.17624	0.343207	0.474854	0.0968581	NA	0.0699229	0.804759	NA	0.0446043	0.92776	NA	-0.216709	0.765275	0.884372	0.0453297	0.908707	NA	8.94157	15.7137	15.2259	30.2028	3.28395	11.942	5.90146	2.99455	7.46618	1.47639	10.3778	0.762312	2.03195	8.1754	7.41186	2.20524	0	9.07066
AC123927.2	-0.433838	0.218353	0.627765	0.0335933	0.76462	NA	-0.713451	0.314253	0.512092	0.430871	0.110856	NA	0.366852	0.153617	NA	-0.274904	0.576465	NA	-1.17273	0.103223	0.263685	-0.182914	0.653042	0.863012	4.06435	5.546	0.895644	12.4977	9.85186	7.96134	7.37683	8.98366	12.7992	6.64377	0	0.762312	10.1598	6.13155	6.35303	5.51309	3.62758	4.0314
AC123927.3	-0.0825807	0.818902	0.957657	-0.244311	0.234952	NA	-0.295358	0.608646	0.770501	-0.0983294	0.760012	0.926382	0.284178	0.336219	NA	0.96995	0.0465705	0.206441	1.01184	0.0774496	0.215195	0.450373	0.263782	0.574461	8.1287	15.7137	17.9129	13.5392	21.893	28.8599	14.7537	7.98547	8.53278	18.4549	43.7349	11.4347	29.4633	16.3508	7.41186	6.61571	7.25516	13.1021
AC123956.1	0.0457663	0.797361	NA	0.00809549	0.913736	NA	0.115033	0.863184	NA	-0.0501311	0.707002	NA	-0.0556853	0.637557	NA	0.0611129	0.869743	NA	0.22244	0.705191	NA	0.0889094	0.705541	NA	0	5.546	0	0	0	1.99033	0	1.99637	0	0	0	4.57387	2.03195	0	2.11768	0	2.41839	1.00785
AC124681.2	-0.163299	0.569577	NA	0.135387	0.370091	NA	-0.396257	0.547126	0.723898	0.0400583	0.866681	NA	-0.16236	0.496705	NA	0.144499	0.765892	NA	-0.200592	0.784368	0.894579	0.475985	0.232361	0.538844	6.50296	4.62167	12.539	8.33181	0	4.97584	0	7.98547	6.39958	2.21459	0.741269	8.38543	11.1757	3.06578	20.1179	2.20524	6.04597	0
AC124739.1	0.238128	0.286774	NA	0.0221416	0.6649	NA	0.300252	0.528222	NA	-0.0116049	0.906814	NA	-0.0546958	0.520171	NA	-0.498201	0.22048	NA	-0.0738224	0.874546	NA	-0.0431484	0.782209	NA	0	2.773	0	0	0	0	0	0	1.0666	0.738197	0	0	0	0	0	2.20524	1.20919	4.0314
AC125141.1	-0.300819	0.368626	0.763426	0.175484	0.417074	NA	-0.123834	0.791324	0.887116	0.2957	0.357875	0.716878	0.0480272	0.871516	NA	-0.511794	0.240814	0.553814	-0.964027	0.0423261	0.137479	-0.352826	0.320781	0.633622	18.696	26.8057	25.078	28.1199	35.0288	11.942	38.3595	46.9147	22.3985	17.7167	21.4968	11.4347	22.3515	34.7455	20.1179	28.6681	19.3471	31.2434
AC125141.3	0.0479441	0.843115	NA	0.0740674	0.47652	NA	-0.703798	0.340416	0.53989	0.253239	0.257236	NA	0.0858394	0.679912	NA	-0.200582	0.646328	NA	-0.157608	0.815143	NA	0.475234	0.170983	NA	4.06435	0.924334	2.68693	2.08295	7.66256	1.99033	0	1.99637	2.13319	1.47639	0.741269	0.762312	15.2397	0	4.23535	1.10262	2.41839	2.0157
AC125199.1	0.105829	0.451453	NA	-0.0129118	0.895346	NA	0.570394	0.305077	NA	-0.08948	0.657388	NA	-0.0338504	0.810572	NA	0.261313	0.559337	NA	0.891953	0.163991	NA	NA	NA	NA	0	0	6.26951	0	2.1893	1.99033	0	0	0	1.47639	4.44762	1.52462	0	0	0	0	2.41839	1.00785
AC125371.2	-0.0207942	0.938151	NA	-0.0201759	0.678538	NA	NA	NA	NA	-0.010238	0.918208	NA	0.025312	0.765056	NA	-0.369303	0.362738	NA	-0.614623	0.353214	NA	-0.304137	0.204939	NA	0	0	0	0	0	0.995167	4.4261	0	3.19979	0	1.48254	0	0	0	0	2.20524	3.62758	1.00785
AC125396.2	-0.242219	0.49422	0.839034	0.171011	0.11094	NA	-0.472228	0.51087	0.694744	0.261322	0.163802	NA	-0.0709925	0.730152	NA	-1.13758	0.0202467	NA	-2.53077	0.000496275	0.00364714	-0.0225976	0.955632	0.985986	10.5673	0	7.16515	9.37328	0	2.9855	11.8029	11.9782	7.46618	0.738197	0	0	1.01598	15.3289	13.7649	8.82094	1.20919	10.0785
AC126055.1	0.0387304	0.914766	0.983007	0.176033	0.370696	NA	-0.373742	0.454788	0.647333	0.390538	0.221007	0.593484	0.106863	0.718365	NA	-0.614765	0.21781	0.525172	-0.676807	0.263596	0.490735	0.162424	0.67452	0.873441	14.6317	20.3353	14.3303	27.0784	17.5144	12.9372	14.7537	8.98366	31.9979	3.69098	11.119	16.0085	21.3355	23.5043	21.1768	35.2838	14.5103	9.07066
AC126055.2	-0.18459	0.435169	NA	0.0400255	0.440637	NA	0.432327	0.390884	NA	0.0584962	0.555158	NA	-0.0369205	0.743188	NA	-0.195687	0.440546	NA	-1.04083	0.11028	NA	-0.376267	0.150073	NA	0	0	4.47822	0	2.1893	0	4.4261	0	5.33298	0	0	0	0	0	0	0	0	3.02355
AC126250.1	0.379349	0.217938	NA	-0.0303023	0.77624	NA	-1.08203	0.140758	0.292578	0.0199965	0.927938	NA	0.0574015	0.732776	NA	-0.550395	0.289556	NA	0.186139	0.796661	NA	0.535038	0.150233	NA	2.43861	2.773	0	5.20738	0	2.9855	0	0.998184	4.26639	2.95279	2.96508	1.52462	11.1757	3.06578	6.35303	5.51309	7.25516	5.03925
AC126280.1	-0.15485	0.669059	0.913769	-0.309175	0.0974888	NA	-0.197203	0.778289	0.879499	-0.265261	0.402368	0.749242	0.201936	0.433511	NA	0.341648	0.472531	0.755208	0.152905	0.783604	0.894129	-0.497128	0.221613	0.526478	12.193	4.62167	1.79129	5.20738	5.47325	21.8937	13.2783	22.9582	8.53278	16.2403	22.9793	12.197	6.09586	3.06578	13.7649	15.4367	12.0919	9.07066
AC126457.1	0.133923	0.703314	0.925361	0.013048	0.944433	NA	0.625915	0.347285	0.546341	-0.328443	0.26556	NA	-0.307912	0.242705	NA	0.146043	0.775879	0.920992	0.428874	0.518127	0.724585	-0.0835038	0.833458	NA	13.0059	10.1677	7.16515	4.1659	2.1893	6.96617	4.4261	3.99274	10.666	5.90557	8.15396	15.2462	3.04793	9.19733	4.23535	9.92356	9.67355	5.03925
AC126937.2	0.0599419	0.842508	NA	-0.0448141	0.745623	NA	0.304725	0.680239	0.817013	0.174532	0.522795	NA	0.209203	0.362015	NA	0.104377	0.840488	NA	0.274025	0.708012	0.852691	-0.1199	0.72537	NA	7.31583	2.773	0.895644	19.788	1.09465	3.98067	4.4261	5.98911	0	6.64377	6.67142	1.52462	4.06391	2.04385	1.05884	3.30785	7.25516	2.0157
AC127341.3	0.360944	0.300743	0.708846	0.0798879	0.702209	0.996789	0.388937	0.465697	0.656624	0.492293	0.124045	0.462883	0.367304	0.21191	0.570186	-0.374092	0.412813	0.712709	0.0556399	0.920031	0.961803	-0.085924	0.826876	0.938198	13.8188	26.8057	34.9301	46.8664	43.786	26.8695	16.229	13.9746	29.8647	36.1716	7.41269	19.8201	30.4793	9.19733	14.8237	39.6942	18.1379	31.2434
AC127690.2	-0.0610746	0.624757	NA	-0.0201759	0.678538	NA	-1.29089	0.0620889	NA	-0.034972	0.724268	NA	NA	NA	NA	0.0834055	0.740658	NA	-0.0822275	0.877278	NA	0.427834	0.180852	NA	0	0	0	0	0	0	0	0.998184	1.0666	0	0	1.52462	9.14379	0	4.23535	0	0	0
AC127693.2	0.0748977	0.714822	NA	-0.0674236	0.552293	NA	0.34355	0.602501	NA	-0.157913	0.463428	NA	-0.0182956	0.901369	NA	0.347251	0.466379	NA	0.803289	0.265575	NA	-0.0175173	0.936865	NA	3.25148	1.84867	0	3.12443	1.09465	0	1.47537	0.998184	0	5.90557	2.96508	1.52462	1.01598	0	1.05884	0	2.41839	2.0157
AC129203.1	0.179853	0.420135	NA	0.0353711	0.469306	NA	-0.0687562	0.909295	NA	0.203504	0.199868	NA	0.135493	0.400487	NA	-0.492154	0.181936	NA	-0.294235	0.529158	NA	0.0379301	0.854849	NA	1.62574	0	0.895644	5.20738	0	3.98067	0	0	2.13319	0	0	0	0	0	3.17651	3.30785	4.83677	0
AC129203.3	0.336303	0.173782	NA	0.0653236	0.576898	NA	1.0315	0.154062	0.312018	-0.0904847	0.63394	NA	-0.186461	0.316754	NA	-0.20673	0.665008	NA	0.666751	0.318799	NA	0.0380236	0.832418	NA	5.69009	0	9.85208	3.12443	1.09465	0	1.47537	0	0	2.21459	0	6.0985	0	0	2.11768	11.0262	2.41839	0
AC129214.1	0.172111	0.634889	0.899256	-0.114635	0.534303	NA	-0.441677	0.497357	0.683871	0.427185	0.184471	0.547227	0.53854	0.062886	NA	-0.0665498	0.892301	0.964269	0.191155	0.74652	0.87461	0.165288	0.683611	0.877149	3.25148	17.5623	7.16515	39.5761	17.5144	16.9178	10.3276	11.9782	11.7326	6.64377	15.5667	18.2955	12.1917	25.5481	4.23535	6.61571	19.3471	17.1335
AC129328.1	0.14107	0.692453	0.921755	0.0482271	0.782328	NA	0.77117	0.258666	0.447838	-0.184633	0.492757	NA	-0.231067	0.346565	NA	-0.181195	0.726625	0.899604	0.0180883	0.978671	0.990446	-0.32927	0.408538	NA	12.193	4.62167	12.539	0	9.85186	3.98067	8.8522	11.9782	3.19979	15.5021	2.96508	6.0985	5.07988	2.04385	6.35303	6.61571	16.9287	7.05496
AC129574.1	0.178777	0.418619	NA	0.00248663	0.965258	NA	-0.147731	0.803299	NA	0.0879665	0.55684	NA	0.0682901	0.592354	NA	-0.31114	0.440902	NA	0.0133122	0.979757	NA	0.0743125	0.733052	NA	2.43861	0	0	0	0	6.96617	0	1.99637	0	2.21459	0	0	0	4.0877	0	0	4.83677	3.02355
AC129574.2	0.0566504	0.650053	NA	0.0789114	0.380678	NA	0.873014	0.20466	NA	-0.0043513	0.97173	NA	-0.15628	0.334007	NA	-0.000290088	0.999216	NA	0.228343	0.627459	NA	0.0304309	0.845422	NA	0	6.47034	3.58258	1.04148	0	0.995167	0	0	0	2.21459	0	0	0	1.02193	0	2.20524	0	0
AC130718.2	-0.0748369	0.805603	0.953699	-0.180759	0.41861	0.976075	-0.564162	0.171882	0.336611	0.146781	0.622897	0.870106	0.385532	0.178968	0.530159	-0.248434	0.507799	0.780273	-0.357954	0.35639	0.587254	-0.131978	0.670528	0.872198	26.0118	22.184	35.8258	41.659	38.3128	47.768	48.6871	42.9219	52.2632	49.4592	27.427	33.5417	31.4953	49.0524	47.6477	57.3361	45.9493	31.2434
AC130815.1	0.00906247	0.979143	0.996544	-0.0262731	0.815185	NA	-1.70331	0.0121923	0.0446032	-0.0800006	0.708257	NA	-0.0237154	0.892459	NA	-0.301088	0.559746	0.813136	-0.40147	0.579926	0.771493	0.714185	0.078955	0.289194	4.06435	0	4.47822	0	2.1893	4.97584	5.90146	7.98547	4.26639	5.16738	0	6.0985	7.11184	16.3508	24.3533	5.51309	4.83677	8.06281
AC130815.2	-0.0316433	0.799945	NA	-0.0209032	0.835884	NA	0.352194	0.572421	NA	-0.11167	0.586529	NA	-0.035483	0.79952	NA	0.55031	0.162225	NA	0.814972	0.235585	NA	0.035223	0.835622	NA	0	0	6.26951	1.04148	0	2.9855	0	0.998184	0	2.95279	3.70635	1.52462	2.03195	0	0	0	0	0
AC131339.2	-0.550217	0.112288	0.452132	0.129109	0.562309	0.996789	1.63698	0.00018525	0.0012579	0.1504	0.599801	0.860237	-0.0140245	0.958493	0.988477	0.925044	0.0234077	0.129081	0.264755	0.52811	0.731638	-0.894758	0.0166305	0.104999	41.4564	63.779	66.2777	66.6545	54.7325	46.7729	33.9334	23.9564	60.796	48.721	34.0984	63.2719	10.1598	24.5262	13.7649	35.2838	13.3011	17.1335
AC131712.1	0.00817586	0.961885	NA	0.0257202	0.597256	NA	-0.477861	0.463703	NA	0.0351292	0.723079	NA	-0.0119936	0.887617	NA	-0.195687	0.440546	NA	-0.294235	0.529158	NA	0.135872	0.60925	NA	1.62574	0	0	1.04148	0	0	2.95073	0	0	0	0	0	0	3.06578	3.17651	0	0	3.02355
AC131800.1	0.43798	0.194756	0.600607	-0.221279	0.270287	NA	-1.05434	0.0444484	0.123546	-0.0956369	0.766185	0.927422	0.246715	0.397108	NA	-0.659345	0.129171	0.390547	-0.165968	0.755678	0.879151	0.161562	0.661261	0.867583	8.94157	12.0163	9.85208	20.8295	13.1358	12.9372	16.229	25.9528	19.1987	8.85836	17.0492	28.2055	22.3515	27.592	22.2356	36.3864	27.8114	32.2512
AC132133.3	NA	NA	NA	0.101032	0.361277	NA	1.31851	0.0588704	NA	-0.0879333	0.522704	NA	-0.23213	0.168247	NA	0.274481	0.361128	NA	0.484638	0.368774	NA	NA	NA	NA	0	9.24334	5.37386	0	0	0.995167	0	0	0	0	1.48254	3.04925	0	0	0	0	0	0
AC132235.2	0.000585794	0.996941	NA	-0.0201759	0.678538	NA	-0.816916	0.188039	NA	-0.0109138	0.914239	NA	0.025312	0.765056	NA	-0.0502288	0.865984	NA	-0.0917219	0.863631	NA	0.182797	0.504478	NA	0	0	0	1.04148	0	0	0	0	2.13319	0.738197	0	0.762312	3.04793	2.04385	1.05884	2.20524	0	0
AC132455.2	-0.653442	0.00538945	0.0655069	-0.222883	0.319492	0.969185	-0.975636	0.0159888	0.0555068	0.154016	0.598647	0.859967	0.402362	0.170017	0.517046	-0.988796	0.00106508	0.0114164	-1.77008	5.36769e-12	1.6227e-10	-1.12032	1.70652e-06	5.06636e-05	43.895	14.7893	51.0517	37.4931	93.0453	46.7729	185.896	183.666	169.589	50.1974	48.1825	54.1241	91.4379	83.7979	52.9419	110.262	137.848	74.581
AC133487.1	-0.052396	0.824647	NA	0.0298969	0.780718	NA	0.344725	0.640115	0.792761	0.0791651	0.708601	NA	0.0265952	0.904816	NA	0.120555	0.767895	NA	0.077612	0.910598	NA	-0.00469863	0.987528	NA	4.06435	2.773	3.58258	2.08295	6.56791	2.9855	0	3.99274	2.13319	0	7.41269	0	0	5.10963	1.05884	1.10262	3.62758	0
AC133525.2	0.00488887	0.97596	NA	0.0191762	0.699345	NA	-0.0701647	0.906913	NA	0.141328	0.352123	NA	0.0718958	0.597477	NA	-0.10652	0.700282	NA	-0.169299	0.718881	NA	0.0452345	0.836679	NA	2.43861	0	0	4.1659	2.1893	0	0	1.99637	0	0	0	0.762312	0	2.04385	1.05884	0	1.20919	1.00785
AC135509.1	-0.290568	0.292645	NA	0.0927593	NA	NA	0.864237	0.228376	0.412836	0.184909	0.329051	NA	-0.00927486	0.926436	NA	-0.0758232	0.836121	NA	-0.848136	0.235832	NA	-0.418308	0.20436	NA	0	0	17.0172	12.4977	0	0.995167	0	9.98184	4.26639	0	2.96508	0	1.01598	2.04385	0	2.20524	0	2.0157
AC135964.1	-0.266182	0.44809	0.809683	-0.282971	0.167085	NA	-1.1377	0.0391144	0.112147	0.0529068	0.869356	0.965901	0.422591	0.145876	NA	0.0182303	0.967718	0.990202	-0.353866	0.459776	0.681691	-0.0025152	0.994561	0.998684	6.50296	14.7893	8.0608	34.3687	14.2305	12.9372	23.6059	19.9637	31.9979	20.6695	19.273	17.5332	37.5911	19.4166	18.0002	16.5393	12.0919	27.212
AC135964.2	0.1071	0.757016	0.941621	-0.261769	0.192683	NA	-1.94237	7.70792e-05	0.000573418	-0.31569	0.326804	0.692986	0.110825	0.694135	NA	-0.674264	0.121183	0.376408	-0.613411	0.200565	0.413246	0.44179	0.19161	0.488762	8.1287	18.4867	4.47822	8.33181	17.5144	12.9372	17.7044	31.9419	46.9303	25.0987	20.0143	15.2462	40.6391	61.3155	42.3535	63.9518	24.1839	21.1649
AC138768.1	-0.213941	0.487538	0.835002	-0.221892	0.230834	NA	1.54249	0.0327073	0.0979129	-0.400838	0.198859	0.567331	-0.0112884	0.967236	NA	1.4138	0.00679225	0.0510181	1.34963	0.0398256	0.131062	-0.445548	0.213749	NA	17.8831	11.092	3.58258	9.37328	17.5144	4.97584	1.47537	10.98	5.33298	2.95279	37.8047	26.6809	1.01598	0	4.23535	0	2.41839	7.05496
AC139027.1	-0.0901427	0.579241	NA	-0.0569053	0.488594	NA	0.195025	0.680544	NA	-0.154177	0.283137	NA	-0.0345789	0.683084	NA	0.338366	0.383859	NA	0.167023	0.808195	NA	-0.146754	0.400771	NA	1.62574	0	0	0	0	0	0	3.99274	0	3.69098	1.48254	0.762312	0	0	0	1.10262	0	0
AC139131.1	-0.0829088	0.754548	0.941363	-0.212676	0.328322	0.969185	-0.825346	0.00497899	0.0212217	0.181691	0.478602	0.798361	0.44533	0.0730167	0.343634	0.267659	0.379717	0.685549	0.188709	0.555785	0.753268	0.639613	0.0113103	0.0798665	63.4038	87.8117	55.5299	114.562	84.2881	107.478	67.8668	68.8747	90.6607	99.6566	58.5603	104.437	92.4539	135.916	145.061	71.6702	78.5976	62.4868
AC140186.1	-0.17097	0.306215	NA	0.0987008	0.254525	NA	0.448032	0.533852	NA	0.0881996	0.498886	NA	-0.099065	0.553528	NA	0.02401	0.924092	NA	-0.543706	0.373416	NA	-0.0459168	0.869868	NA	4.06435	0	5.37386	0	1.09465	2.9855	4.4261	0	1.0666	0	0	0.762312	2.03195	0	2.11768	0	0	0
AC140278.1	0.0409521	0.872556	NA	0.0335897	0.573935	NA	-0.589845	0.401084	NA	0.222755	0.20265	NA	0.144375	0.371922	NA	-0.464874	0.231027	NA	-0.842966	0.205529	NA	0.0853379	0.787094	NA	2.43861	0.924334	0	13.5392	0	0	0	3.99274	4.26639	0	0	0.762312	0	0	11.6472	0	0	10.0785
AC140300.1	-0.152418	0.497303	NA	0.0722881	0.295209	NA	0.529025	0.420481	NA	0.0745077	0.45621	NA	-0.0818838	0.550415	NA	-0.154176	0.540653	NA	-0.886181	0.156393	NA	-0.210548	0.444841	NA	8.94157	0	0	0	0	2.9855	1.47537	0.998184	4.26639	0	0	0	0	2.04385	0	0	2.41839	0
AC140346.1	0.0311952	0.929398	0.985231	0.3334	0.12057	0.871693	0.148917	0.754825	0.864458	-0.126014	0.693802	0.901294	-0.576277	0.052156	NA	-0.479456	0.294776	0.607711	-0.5016	0.349739	0.580422	0.127484	0.735506	0.901574	42.2692	18.4867	27.765	12.4977	17.5144	7.96134	35.4088	21.9601	12.7992	17.7167	20.0143	8.38543	15.2397	35.7674	27.5298	27.5654	30.2298	14.1099
AC140457.1	-0.080299	0.661625	NA	-0.0632091	0.333348	NA	-0.597512	0.287247	NA	0.0632226	0.749845	NA	0.15396	0.236251	NA	0.215967	0.573772	NA	0.0702232	0.917557	NA	-0.000138926	0.999588	NA	0	0	0	0	1.09465	7.96134	0	4.99092	0	0	2.22381	3.81156	0	4.0877	1.05884	2.20524	0	0
AC141429.2	-0.282734	0.434227	0.802139	-0.180601	0.387705	NA	0.695169	0.249147	0.437296	-0.056532	0.860438	0.961752	0.213697	0.470257	NA	0.65333	0.166688	0.455965	0.325735	0.54646	0.745795	-0.598469	0.13768	0.407521	9.75444	14.7893	21.4955	27.0784	13.1358	22.8889	28.032	11.9782	12.7992	11.073	23.7206	33.5417	5.07988	10.2193	9.52954	13.2314	8.46435	14.1099
AC144860.1	0.0779284	0.826374	0.960207	-0.00122971	0.99456	NA	-0.634332	0.312038	0.509627	0.0696105	0.814528	NA	0.0631484	0.809747	NA	-0.18086	0.725648	0.899343	-0.0830058	0.899054	0.950844	0.355535	0.382232	0.686357	6.50296	9.24334	8.0608	1.04148	10.9465	15.9227	11.8029	10.98	3.19979	9.59656	5.93015	8.38543	12.1917	24.5262	5.29419	4.41047	18.1379	7.05496
AC150035.3	0.495502	0.137975	0.508532	-0.051892	0.641479	NA	-1.01042	0.162041	0.322607	-0.186861	0.370854	NA	-0.0696435	0.664053	NA	-0.383252	0.458551	0.747074	0.388228	0.596761	0.783143	0.634245	0.110564	NA	1.62574	6.47034	0	1.04148	3.28395	0	2.95073	2.99455	2.13319	11.8111	0	2.28694	10.1598	6.13155	9.52954	8.82094	15.7195	2.0157
AC153140.1	-0.0610746	0.624757	NA	-0.0308342	0.739517	NA	0.399402	0.414037	NA	0.0450149	0.832944	NA	0.0702557	0.638149	NA	0.463338	0.211106	NA	0.501938	0.462363	NA	-0.079938	0.608551	NA	4.06435	0	0	0	7.66256	0.995167	0	1.99637	0	2.21459	2.96508	1.52462	0	0	0	0	0	0
AC154187.1	-0.303614	0.397531	0.78107	0.0486968	0.775643	NA	-0.0899421	0.889422	0.942895	-0.075819	0.799665	NA	-0.133814	0.608536	NA	0.226116	0.66387	0.869946	-0.227629	0.72041	0.859305	0.0551125	0.89152	0.961217	20.3217	10.1677	1.79129	4.1659	5.47325	12.9372	14.7537	10.98	7.46618	5.16738	16.3079	5.33618	15.2397	8.1754	11.6472	4.41047	9.67355	6.04711
AC154232.1	-0.0035747	0.991045	NA	-0.105872	0.456811	NA	-0.260464	0.72409	0.844676	-0.235931	0.367483	NA	-0.0299933	0.886134	NA	0.390543	0.451807	0.740635	0.541482	0.44917	0.672922	0.127909	0.731737	NA	8.1287	0.924334	2.68693	2.08295	1.09465	6.96617	2.95073	4.99092	4.26639	15.5021	6.67142	0.762312	0	12.2631	4.23535	1.10262	6.04597	5.03925
AC154232.2	-0.219099	0.345362	0.744948	0.390542	0.0618679	0.745485	0.786578	0.001496	0.00767585	0.594035	0.0175277	0.166572	0.135428	0.534382	0.825914	-0.057933	0.843259	0.948245	-0.293154	0.327413	0.561211	-0.497712	0.0271569	0.14612	165.013	142.347	223.911	250.996	156.535	183.111	116.554	153.72	168.522	69.3905	137.135	150.938	103.63	95.039	102.707	149.956	114.873	105.824
AC154237.1	0.0767242	0.767849	NA	0.0479493	0.663451	NA	1.03581	0.14127	NA	-0.0850429	0.665771	NA	-0.158769	0.389877	NA	0.0485861	0.916968	NA	0.264567	0.711241	NA	-0.183307	0.44529	NA	2.43861	10.1677	0	2.08295	1.09465	0.995167	1.47537	0.998184	2.13319	0	5.18888	2.28694	1.01598	0	0	3.30785	1.20919	2.0157
AC154258.1	0.0361773	0.803593	NA	0.0484019	0.395217	NA	0.427744	0.470927	NA	0.142155	0.292752	NA	0.0110053	0.940314	NA	-0.154176	0.540653	NA	-0.184029	0.693884	NA	-0.00635875	0.967504	NA	0	5.546	0	4.1659	0	1.99033	0	0.998184	0	0	0	0	0	1.02193	0	1.10262	0	1.00785
AC154366.4	0.0704113	0.76184	NA	-0.028691	0.70113	NA	0.0661076	0.912256	NA	-0.0717579	0.628504	NA	-0.0122479	0.914774	NA	-0.00343174	0.993192	NA	0.172225	0.79632	NA	-0.0793767	0.749733	NA	1.62574	0.924334	0	1.04148	0	0.995167	1.47537	0.998184	1.0666	0	0	5.33618	1.01598	1.02193	0	3.30785	0	2.0157
AC154378.1	0.714834	0.0424389	0.257982	-0.0903613	0.586486	NA	-0.62823	0.349349	0.548522	-0.156015	0.593018	NA	0.00352196	0.988474	NA	-1.36022	0.00330633	0.0290738	-0.53642	0.385306	0.614869	-0.199677	0.621923	0.848804	6.50296	6.47034	2.68693	3.12443	8.75721	3.98067	10.3276	14.9728	11.7326	10.3348	8.15396	4.57387	14.2237	6.13155	8.4707	24.2576	36.2758	23.1806
AC154442.1	0.223241	0.287147	NA	-0.0123368	0.861271	NA	-0.0466797	0.935564	NA	0.0338238	0.843164	NA	0.0451728	0.725509	NA	-0.28227	0.505713	NA	0.307545	0.594343	NA	0.0813169	0.670646	NA	0	0	2.68693	0	1.09465	3.98067	0	0	1.0666	1.47639	0	2.28694	0	0	3.17651	9.92356	0	0
AC154492.2	0.116888	0.729089	0.933246	-0.0918184	0.596977	NA	0.980728	0.182701	0.352427	0.0784503	0.799581	NA	0.211801	0.433641	NA	0.125512	0.810274	0.937013	0.422136	0.5307	0.733723	-0.457942	0.20979	NA	5.69009	4.62167	8.0608	5.20738	13.1358	11.942	4.4261	3.99274	8.53278	13.2875	7.41269	5.33618	2.03195	3.06578	0	2.20524	16.9287	3.02355
AC154507.3	-0.270642	0.319242	NA	-0.00090599	0.992642	NA	-0.200663	0.782288	NA	0.0538021	0.792988	NA	0.0467835	0.788288	NA	0.0774056	0.852142	NA	-0.627073	0.392566	NA	-0.211812	0.550056	NA	0.81287	1.84867	1.79129	1.04148	2.1893	2.9855	2.95073	5.98911	2.13319	0.738197	1.48254	2.28694	2.03195	1.02193	3.17651	2.20524	1.20919	0
AC154542.1	-0.671703	0.0606299	0.319339	0.0160737	0.929174	NA	-0.62222	0.281521	0.474616	0.391932	0.21991	0.59186	0.337061	0.248719	NA	-0.192305	0.703204	0.889468	-1.19775	0.0375865	0.125088	-0.416326	0.277793	0.59008	8.94157	19.411	5.37386	23.954	18.6091	16.9178	44.261	10.98	34.1311	16.9785	11.8603	3.04925	13.2077	18.3947	25.4121	13.2314	9.67355	16.1256
AC154546.1	-0.137016	0.674986	0.915388	0.055376	0.672094	NA	0.576305	0.435366	0.630498	0.35056	0.210793	NA	0.188228	0.449719	NA	-0.226613	0.650394	NA	-0.676895	0.346045	0.576765	-0.522359	0.172065	NA	0.81287	8.319	4.47822	9.37328	8.75721	5.971	7.37683	8.98366	3.19979	4.42918	0.741269	3.81156	2.03195	2.04385	2.11768	8.82094	0	5.03925
AC154577.1	0.443087	0.175248	0.571849	-0.325684	0.0875321	NA	0.924833	0.20817	0.386939	-0.123687	0.698861	0.903329	0.35757	0.194388	NA	0.562918	0.265152	0.580239	1.74894	0.0090761	0.0409851	-0.111091	0.72707	NA	6.50296	2.773	10.7477	5.20738	17.5144	21.8937	2.95073	0	6.39958	21.4077	24.4619	8.38543	2.03195	4.0877	0	2.20524	8.46435	18.1413
AC154654.1	-0.158013	0.660749	0.91147	-0.231956	0.229567	NA	-0.746626	0.207355	0.385829	-0.0864463	0.787517	0.936159	0.284023	0.321139	NA	0.0497455	0.917882	0.972718	-0.175158	0.7553	0.8789	-0.153444	0.695044	0.881739	5.69009	7.39467	12.539	18.7466	10.9465	13.9323	17.7044	28.9473	10.666	28.7897	10.3778	10.6724	17.2716	11.2412	20.1179	8.82094	18.1379	20.157
AC154719.1	0.223861	0.295937	NA	-0.0515996	0.534807	NA	0.156508	0.753328	NA	-0.14798	0.358586	NA	-0.0261116	0.766885	NA	-0.0309411	0.946041	NA	0.644099	0.322356	NA	-0.00635875	0.967504	NA	2.43861	0	0	1.04148	0	0	0	0.998184	0	5.16738	2.22381	0	0	1.02193	0	0	6.04597	2.0157
AC154760.1	-0.53639	0.13858	0.509333	-0.207915	0.150915	NA	0.178655	0.807438	0.897794	-0.361322	0.218517	NA	0.100094	0.631298	NA	0.166507	0.748741	0.908846	-0.629613	0.314597	0.548803	-1.43177	0.000432472	0.00611708	0.81287	0	8.95644	7.29033	5.47325	2.9855	5.90146	25.9528	34.1311	15.5021	20.7555	1.52462	1.01598	2.04385	4.23535	18.7445	3.62758	8.06281
AC154766.4	0.414258	0.251963	0.663852	-0.26967	0.101043	NA	-1.12472	0.108559	0.242694	-0.149793	0.632339	NA	0.291202	0.228059	NA	-0.229444	0.641645	0.857501	0.422208	0.497713	0.709803	0.219264	0.58993	0.831782	4.87722	5.546	0	5.20738	16.4198	6.96617	4.4261	9.98184	10.666	12.5493	7.41269	17.5332	10.1598	6.13155	18.0002	5.51309	20.5563	21.1649
AC154912.1	-0.104173	0.745757	0.938668	-0.0744374	0.718764	NA	-1.85048	1.60103e-05	0.000137786	0.0184451	0.954313	0.989559	0.1236	0.674483	NA	-1.95561	5.51928e-07	1.49229e-05	-2.25119	2.21307e-07	3.51881e-06	-0.561988	0.0824011	0.296492	13.0059	12.9407	12.539	15.6221	13.1358	17.913	67.8668	143.739	43.7305	14.0257	13.3428	18.2955	64.0065	48.0305	45.53	80.4911	113.664	38.2983
AC154912.3	-0.0841464	0.802918	0.953026	0.0832323	0.706602	0.996789	1.07	0.0293241	0.0900926	2.19174	1.70216e-27	1.08139e-23	0.778251	0.00639805	0.0790137	0.491496	0.211124	0.516072	0.438118	0.207501	0.421756	-0.449205	0.16681	0.453667	156.071	33.276	25.9737	338.48	322.922	378.164	39.8349	53.9019	41.5973	56.1029	59.3015	73.1819	35.5592	26.5701	29.6475	23.155	78.5976	23.1806
AC154912.5	0.0566504	0.650053	NA	0.00485874	0.94291	NA	0.284057	0.550104	NA	0.58038	0.026723	NA	0.469381	0.0396726	NA	-0.00608488	0.985603	NA	0.228794	0.626792	NA	NA	NA	NA	1.62574	0.924334	0	8.33181	5.47325	10.9468	0	0	0	0.738197	1.48254	0	0	0	0	1.10262	1.20919	0
AC158605.1	-0.483221	0.0810537	NA	-0.109371	0.196347	NA	NA	NA	NA	-0.227335	0.180901	NA	NA	NA	NA	0.543847	0.204044	NA	-0.223125	0.759865	0.882	-0.661209	0.0396135	NA	0	0	0	0	0	0	4.4261	3.99274	6.39958	5.16738	0	6.0985	0	0	0	0	1.20919	0
AC159289.2	0.0272192	0.82744	NA	-0.0151294	0.760585	NA	-0.445096	0.47006	NA	0.0153799	0.900654	NA	0.0388044	0.675144	NA	0.0671389	0.802778	NA	0.235142	0.617454	NA	0.196741	0.338079	NA	0	0.924334	0	0	0	2.9855	0	0	0	0	0	2.28694	1.01598	1.02193	2.11768	1.10262	0	0
AC160336.1	-0.272185	0.095689	0.414781	0.120627	0.375282	0.973506	1.80344	4.57255e-37	4.7449e-35	0.0980146	0.549181	0.836491	-0.0208067	0.898892	0.972265	0.779251	5.42418e-07	1.46921e-05	0.503743	0.00129389	0.0082893	-1.13763	8.86756e-16	1.10285e-13	5878.67	4593.94	6874.07	7418.43	4721.23	4842.48	4278.56	3842.01	2943.81	5385.14	5775.97	4658.49	1586.96	1467.48	1830.73	2477.58	3438.95	3122.32
AC160637.1	0.159749	0.493918	NA	-0.0671116	0.46209	NA	-0.260495	0.696074	NA	-0.0703116	0.71296	NA	0.0563004	0.686335	NA	-0.000931742	0.998387	NA	0.430981	0.526205	NA	0.0717294	0.7786	NA	0	0.924334	1.79129	0	4.3786	0.995167	0	0	3.19979	0.738197	8.15396	0	1.01598	4.0877	0	0	4.83677	4.0314
AC160759.1	-0.225536	0.533348	0.85755	0.0999651	0.572215	NA	-0.75289	0.197024	0.371858	0.0653132	0.827764	NA	-0.0899923	0.738496	NA	-0.29235	0.566506	0.817296	-0.708216	0.244822	0.468851	0.35703	0.357048	0.665597	4.87722	21.2597	7.16515	8.33181	3.28395	14.9275	17.7044	10.98	14.9324	10.3348	3.70635	9.14774	13.2077	27.592	22.2356	9.92356	12.0919	10.0785
AC161438.1	0.0566504	0.650053	NA	-0.0581352	0.419679	NA	-0.287694	0.599521	NA	-0.114748	0.436966	NA	0.00534836	0.94965	NA	0.20319	0.589906	NA	0.611354	0.286293	NA	0.120072	0.482286	NA	0.81287	0	0	0	0	0.995167	0	0	0	5.16738	0.741269	0	1.01598	2.04385	0	2.20524	0	0
AC161607.1	-0.594631	0.100869	0.425997	0.0261748	0.799571	NA	-1.38939	0.0485608	0.132474	0.121482	0.57647	NA	0.0549637	0.77222	NA	-0.861955	0.0966918	0.329058	-2.31482	0.000373051	0.00283128	-0.356611	0.370525	0.676869	7.31583	1.84867	0	5.20738	7.66256	0	14.7537	27.9492	19.1987	2.21459	4.44762	0	5.07988	24.5262	11.6472	17.6419	4.83677	5.03925
AC162938.1	-0.142094	0.694526	0.922395	-0.0344649	0.851993	NA	-0.0887634	0.891436	0.943606	0.0402383	0.897732	NA	0.0869652	0.75414	NA	-0.291539	0.559201	0.812816	-0.578724	0.318795	0.553451	-0.41827	0.300723	0.615081	4.87722	12.0163	9.85208	12.4977	5.47325	13.9323	23.6059	13.9746	11.7326	14.0257	8.89523	6.86081	16.2556	4.0877	8.4707	7.71833	21.7655	11.0864
AC163032.1	0.187131	0.57807	0.876573	-0.246764	0.25256	0.956012	0.111235	0.839391	0.914199	-0.459212	0.145474	0.494653	-0.0332031	0.909772	NA	0.167527	0.657715	0.867203	0.425026	0.327548	0.561323	-0.24433	0.50835	0.780653	34.1405	29.5787	5.37386	33.3272	10.9465	20.8985	16.229	30.9437	31.9979	34.6952	33.3571	43.4518	22.3515	24.5262	15.8826	25.3602	41.1126	30.2355
AC163101.1	-0.292147	0.416082	0.792936	-0.152497	0.313968	NA	-2.1702	0.000309999	0.00197959	0.307276	0.324435	NA	0.594363	0.0304762	NA	-0.345969	0.500812	0.775312	-0.842304	0.1703	0.370596	0.319386	0.39139	0.692622	0.81287	4.62167	6.26951	15.6221	13.1358	18.9082	16.229	24.9546	15.999	9.59656	1.48254	16.0085	20.3195	22.4824	36.0005	16.5393	15.7195	8.06281
AC163101.2	0.0212608	0.947967	0.988984	-0.0837134	0.545117	NA	-0.463657	0.514859	0.69821	-0.281783	0.266953	NA	-0.0950815	0.63329	NA	0.192586	0.712552	0.895012	0.276521	0.704171	0.850179	0.148233	0.704002	0.886342	8.1287	7.39467	0	5.20738	0	3.98067	0	1.99637	17.0656	3.69098	0.741269	22.8694	6.09586	14.307	5.29419	6.61571	3.62758	10.0785
AC163633.1	-0.047987	0.826058	NA	-0.0531991	0.717889	NA	1.31548	0.0600924	NA	-0.409041	0.0590216	NA	-0.23773	0.135959	NA	0.72476	0.147417	NA	0.900051	0.219537	0.437135	-0.208983	0.306654	NA	4.06435	0.924334	7.16515	0	0	0	2.95073	1.99637	0	3.69098	5.93015	6.86081	0	0	0	1.10262	2.41839	0
AC163720.3	-0.000469662	0.998937	0.999647	-0.146762	0.432113	NA	-0.587721	0.351372	0.550631	0.0644713	0.839677	NA	0.269954	0.33458	NA	0.407325	0.422561	0.720046	0.495482	0.432267	0.658109	0.39055	0.337014	0.648158	4.87722	7.39467	8.95644	9.37328	9.85186	17.913	4.4261	7.98547	8.53278	12.5493	10.3778	10.6724	17.2716	10.2193	8.4707	7.71833	8.46435	5.03925
AC164424.1	0.287936	0.415781	0.792605	-0.0442485	0.800009	NA	0.635201	0.366651	0.566187	0.203281	0.521432	0.822259	0.249001	0.376453	NA	0.0814107	0.873798	0.960178	0.617847	0.354116	0.585245	-0.12126	0.756481	NA	13.0059	1.84867	13.4347	10.4148	19.7037	16.9178	5.90146	8.98366	3.19979	11.073	18.5317	3.81156	7.11184	6.13155	1.05884	5.51309	8.46435	16.1256
AC164431.1	-0.0746227	0.645103	NA	-0.082754	0.362242	NA	-0.651004	0.344792	NA	0.0743314	0.727083	NA	0.206102	0.222001	NA	0.43245	0.282012	NA	0.501691	0.473661	NA	0.196834	0.498876	NA	0	0.924334	0.895644	12.4977	0	0.995167	0	1.99637	1.0666	0	7.41269	1.52462	0	7.15348	1.05884	1.10262	0	0
AC165151.1	0.0272192	0.82744	NA	-0.0204619	0.734248	NA	-0.380521	0.546193	NA	-0.0577834	0.625198	NA	-0.0119936	0.887617	NA	0.144371	0.633669	NA	0.334241	0.4814	NA	0.212472	0.307414	NA	1.62574	0	0	0	0	0.995167	0	0	0	0	3.70635	0	0	1.02193	4.23535	1.10262	0	0
AC165153.2	0.0566504	0.650053	NA	-0.0151294	0.760585	NA	-0.0282711	0.952407	NA	-0.0287861	0.778719	NA	0.00534836	0.94965	NA	0.0126401	0.965524	NA	0.235142	0.617454	NA	0.0304309	0.845422	NA	0	0.924334	0	0	0	0.995167	0	0	0	0	0	2.28694	0	0	1.05884	0	0	2.0157
AC165157.2	0.00748158	0.963445	NA	-0.117058	0.22266	NA	-0.314753	0.587883	NA	0.0414189	0.869149	NA	0.238556	0.162299	NA	0.484376	0.289557	NA	0.75387	0.286887	NA	0.0502889	0.828173	NA	0	0.924334	0	4.1659	2.1893	4.97584	0	1.99637	0	1.47639	2.22381	6.0985	1.01598	1.02193	1.05884	1.10262	1.20919	0
AC165953.2	0.553888	0.0601615	0.317593	0.0186494	0.930328	0.996865	1.55532	7.85281e-06	7.2984e-05	-0.136595	0.585836	0.853627	-0.147545	0.552962	0.838507	0.410007	0.15877	0.443055	1.07977	0.00193779	0.0116167	-0.367542	0.274338	0.58574	105.673	113.693	64.4864	76.0278	83.1935	88.5699	26.5566	43.9201	53.3298	95.2274	111.932	71.6573	27.4314	30.6578	31.7651	71.6702	68.924	62.4868
AC165960.2	0.267986	0.351537	NA	0.240336	0.0903219	NA	0.468863	0.515707	0.699068	0.364017	0.144611	NA	-0.0804299	0.755528	NA	-0.534561	0.272322	NA	-0.109654	0.875583	NA	0.302893	0.371759	NA	5.69009	5.546	9.85208	5.20738	7.66256	3.98067	1.47537	0.998184	2.13319	0.738197	2.22381	0.762312	10.1598	1.02193	1.05884	1.10262	8.46435	3.02355
AC165961.1	-0.0603606	0.732569	NA	0.0020849	0.983994	NA	0.702671	0.240645	NA	0.0234822	0.898368	NA	0.0174187	0.911498	NA	0.19933	0.612278	NA	0.0811272	0.90553	NA	-0.153549	0.388808	NA	0.81287	2.773	1.79129	6.24886	0	0	0	0	4.26639	0.738197	2.96508	1.52462	0	0	0	2.20524	0	0
AC166058.1	-0.0316433	0.799945	NA	0.129044	0.154297	NA	1.23944	0.0723522	NA	0.0749326	0.454838	NA	-0.184427	0.298207	NA	NA	NA	NA	-0.184029	0.693884	NA	-0.0431484	0.782209	NA	9.75444	3.69734	0	1.04148	0	1.99033	0	0.998184	0	0	0	0	0	0	0	0	0	0
AC166110.3	0.0829075	0.617847	NA	-0.0478807	0.524219	NA	0.195025	0.680544	NA	-0.0891333	0.564577	NA	0.00680445	0.939486	NA	0.151161	0.711361	NA	0.5131	0.412258	NA	-0.0431484	0.782209	NA	1.62574	0	0	0	0	1.99033	0	0	1.0666	0	0.741269	5.33618	0	0	0	0	2.41839	1.00785
AC166114.1	0.0595728	0.772104	NA	-0.0604559	0.500827	NA	0.338311	0.478723	NA	-0.0725551	0.719757	NA	0.0516263	0.709618	NA	0.124932	0.774965	NA	0.414459	0.550921	NA	-0.146754	0.400771	NA	3.25148	0	0	0	2.1893	3.98067	0	3.99274	0	1.47639	0	8.38543	0	0	0	6.61571	0	0
AC167229.1	-0.0270007	0.916151	NA	0.150499	0.140306	NA	0.43535	0.550904	0.72652	0.0117621	0.905557	NA	-0.242884	0.156833	NA	-0.394956	0.295933	NA	-0.784348	0.232665	NA	-0.0119297	0.967994	NA	9.75444	5.546	0	1.04148	0	0	5.90146	0	2.13319	0	0	0.762312	0	0	7.41186	0	4.83677	2.0157
AC167363.3	-0.111904	0.686365	NA	-0.0299952	0.78186	NA	-0.515245	0.484594	0.67392	-0.0512388	0.80965	NA	0.00898978	0.962412	NA	0.0681292	0.875635	NA	-0.154711	0.832945	0.918928	0.0565773	0.882356	NA	3.25148	0.924334	2.68693	3.12443	1.09465	2.9855	5.90146	2.99455	3.19979	8.85836	0	0.762312	4.06391	7.15348	2.11768	7.71833	0	0
AC168050.2	0.0312639	0.892282	NA	-0.150142	0.188748	NA	-0.171368	0.78331	NA	0.000609782	0.998212	NA	0.255268	0.176914	NA	0.420785	0.40201	NA	0.679513	0.353385	0.584515	-0.0529192	0.842345	NA	2.43861	0	0	9.37328	4.3786	1.99033	5.90146	0	0	6.64377	1.48254	7.62312	0	3.06578	1.05884	4.41047	2.41839	0
AC169509.1	1.10318	0.00130475	0.0227211	-0.0164186	0.941412	0.996865	1.62992	0.000480593	0.00289968	-0.469327	0.127645	0.469394	-0.420321	0.146164	0.48036	0.0892135	0.81905	0.940916	1.5607	0.00141591	0.00895435	-0.0497174	0.900475	0.965296	31.7019	41.595	82.3993	35.4102	32.8395	27.8647	25.0812	8.98366	12.7992	34.6952	88.9523	35.8287	18.2876	13.285	11.6472	28.6681	56.8321	61.4789
AC170998.1	-0.0229579	0.943707	0.987855	0.0563777	0.796889	0.996789	-0.85672	0.0271258	0.0845749	0.516367	0.0970906	0.411897	0.448844	0.112285	0.426387	-0.265133	0.531584	0.794501	-0.318059	0.504518	0.71508	0.568101	0.0771716	0.285175	23.5732	34.2004	31.3475	42.7005	48.1646	51.7487	25.0812	33.9383	43.7305	11.8111	40.7698	28.2055	42.671	73.5786	51.883	28.6681	42.3218	30.2355
AC173344.1	0.000218442	0.999492	0.999842	0.226626	0.22446	NA	0.532645	0.375297	0.573738	0.151461	0.605666	NA	-0.17215	0.539403	NA	-0.350904	0.502335	0.776247	-0.512218	0.447288	0.671434	-0.171659	0.672728	0.872908	13.0059	14.7893	13.4347	3.12443	6.56791	18.9082	8.8522	2.99455	21.3319	5.16738	11.8603	3.04925	10.1598	10.2193	5.29419	0	24.1839	9.07066
AC174678.1	-0.146795	0.679971	0.917751	0.258415	0.16716	NA	0.836206	0.19053	0.363458	0.552922	0.077264	NA	0.115144	0.690358	NA	-0.170308	0.744505	0.90736	-0.496668	0.445646	0.669748	-0.284559	0.483411	0.763893	11.3802	20.3353	8.95644	10.4148	30.6502	8.95651	8.8522	7.98547	11.7326	4.42918	7.41269	6.0985	6.09586	3.06578	9.52954	13.2314	6.04597	3.02355
AI182371	0.492128	0.00306876	0.0434167	0.00408789	0.975296	0.998111	-0.749967	8.88275e-10	1.5412e-08	0.309179	0.0795926	0.372762	0.308579	0.0646644	0.320965	-0.729229	3.63673e-05	0.00063908	-0.225524	0.141279	0.326573	0.520205	3.14847e-05	0.0006759	935.613	978.87	831.158	1298.72	1349.7	808.076	963.414	1186.84	1043.13	1013.54	831.704	896.479	1651.98	1503.25	1454.84	1927.38	1368.81	1285.01
AI197445	0.111908	0.549195	NA	0.0500753	0.386503	NA	0.524917	0.332944	NA	NA	NA	NA	-0.0839339	0.397889	NA	-0.301269	0.322039	NA	-0.184029	0.693884	NA	-0.0431484	0.782209	NA	0	1.84867	2.68693	0	0	0	1.47537	0	0	0	0	0	0	0	0	2.20524	2.41839	0
AI314278	4.27849	1.16585e-39	2.91677e-36	-0.624448	0.00205243	0.157585	4.66599	1.10416e-18	4.16646e-17	-1.45294	1.03091e-08	2.04668e-06	-0.702534	0.00546873	0.0719134	0.0157674	0.94916	0.984723	5.88689	3.67667e-27	3.33448e-25	0.112506	0.626117	NA	87.7899	85.0387	97.6252	41.659	53.6379	46.7729	0	1.99637	0	138.043	223.122	135.692	0	0	5.29419	164.29	154.777	168.311
AI413582	0.502012	0.0544699	0.298334	0.186874	0.372293	0.973506	0.998504	0.0036232	0.0162023	-0.166673	0.551046	0.837447	-0.360948	0.169274	0.515847	-0.370653	0.18858	0.486958	0.183028	0.568382	0.762886	-0.482678	0.122319	0.380146	82.9127	85.963	84.1905	82.2766	59.1111	37.8164	51.6378	62.8856	67.1956	59.7939	70.4206	79.2804	51.8148	24.5262	44.4712	93.7225	81.0159	99.7772
AI429214	0.232146	0.521725	0.852287	-0.274406	0.143651	NA	-0.778389	0.223342	0.406642	-0.706885	0.0206015	NA	-0.168586	0.45561	NA	0.173882	0.710719	0.893815	0.573733	0.304832	0.538715	0.288557	0.469212	0.753633	11.3802	0.924334	9.85208	1.04148	1.09465	8.95651	13.2783	8.98366	10.666	14.0257	16.3079	22.8694	12.1917	17.3727	15.8826	20.9497	8.46435	15.1178
AI463170	-0.563905	0.116524	0.461938	-0.180903	0.264765	NA	-1.41396	0.0253363	0.0800907	0.423912	0.182445	0.544584	0.728	0.0100658	NA	0.299013	0.565561	0.81702	-0.580958	0.360915	0.591708	-0.0755276	0.849759	0.947417	4.87722	9.24334	0.895644	33.3272	26.2716	10.9468	2.95073	27.9492	27.7315	7.38197	23.7206	3.81156	19.3036	20.4385	14.8237	13.2314	2.41839	8.06281
AI463229	-0.4185	0.140686	0.512946	-0.418642	0.0613601	0.743692	-1.8695	1.20089e-07	1.55895e-06	0.146317	0.616332	0.867312	0.669436	0.0211259	0.171277	-0.524911	0.110102	0.355824	-1.03632	0.0034189	0.0185503	-0.00656546	0.980617	0.994689	32.5148	15.7137	51.0517	38.5346	95.2346	79.6134	190.322	136.751	71.462	82.678	40.0285	62.5096	114.805	160.442	117.531	117.98	96.7355	62.4868
AI464131	0.103426	0.668562	0.913655	0.0898198	0.643302	0.996789	-0.928063	1.18469e-05	0.000105256	0.0337199	0.888338	0.971994	-0.0594143	0.798068	0.938923	-0.146096	0.554043	0.810033	-0.0347031	0.898573	0.950736	0.954586	7.74429e-06	0.000196526	110.55	115.542	128.077	137.475	117.128	80.6086	81.1451	119.782	130.125	109.991	112.673	103.674	250.946	219.714	208.591	115.775	136.639	108.848
AI467606	0.218238	0.542008	0.861177	0.0454825	0.791164	NA	0.979015	0.171988	0.336737	0.233858	0.437651	NA	0.133624	0.616526	NA	-0.447587	0.380425	0.685885	-0.147742	0.827085	0.916504	-0.518743	0.180475	NA	13.8188	7.39467	3.58258	23.954	6.56791	3.98067	11.8029	1.99637	10.666	9.59656	4.44762	6.86081	5.07988	2.04385	1.05884	15.4367	12.0919	7.05496
AI480526	0.4999	0.0538096	0.295982	0.260779	0.178978	0.927106	-0.215655	0.416121	0.612323	0.795304	0.00120792	0.0284219	0.507976	0.0280445	0.203529	-0.45471	0.0885709	0.312153	0.0946296	0.746713	0.874715	0.591382	0.0254643	0.139942	127.621	146.969	143.303	158.304	319.638	164.203	70.8176	100.817	132.258	91.5364	124.533	112.822	107.694	153.289	224.474	105.851	159.613	192.5
AI504432	0.383763	0.21796	NA	0.0725739	0.587728	NA	0.631833	0.392761	0.590901	0.179906	0.476426	NA	0.035595	0.869847	NA	-0.263766	0.61078	0.840876	0.500977	0.494648	0.707375	0.105659	0.743624	NA	0	9.24334	10.7477	18.7466	4.3786	0	1.47537	0.998184	3.19979	3.69098	7.41269	0.762312	5.07988	0	3.17651	4.41047	2.41839	11.0864
AI506816	-0.509967	0.155243	0.540436	0.12745	0.569295	0.996789	1.25679	0.00159038	0.00809338	-0.155245	0.591495	0.857144	-0.31006	0.261345	0.625296	1.81417	1.07813e-05	0.000221208	1.2311	0.00533203	0.0265767	0.17869	0.625596	0.850872	37.392	90.5847	88.6688	57.2812	47.07	52.7439	36.8842	20.9619	13.8658	56.1029	37.8047	89.1905	26.4154	29.6358	27.5298	12.1288	8.46435	17.1335
AI597479	0.685797	0.0387588	0.244248	0.264985	0.215852	0.952863	0.223333	0.472986	0.663095	0.169439	0.532095	0.829255	-0.138674	0.585883	0.854073	-0.123709	0.693006	0.885066	0.75917	0.0865199	0.233938	0.768196	0.0279273	0.149018	72.3454	76.7197	69.8602	49.9909	74.4363	67.6714	16.229	55.8983	18.1321	50.9356	57.0777	57.1734	55.8787	53.1401	76.2363	57.3361	53.2045	69.5417
AI606181	0.483702	0.172479	0.568291	-0.0900342	0.687871	0.996789	1.72319	0.000626193	0.00363457	-0.318689	0.312079	0.679451	-0.19482	0.50736	0.811781	0.290568	0.488248	0.767217	1.02715	0.0318172	0.109992	-0.580366	0.14861	0.424654	38.2049	32.3517	36.7214	30.2028	40.5021	13.9323	22.1305	9.98184	22.3985	39.1244	57.819	25.1563	13.2077	6.13155	7.41186	33.0785	13.3011	47.369
AI661453	0.225646	0.369933	0.763588	-0.0767098	0.708692	0.996789	0.499765	0.0953064	0.219994	0.0760438	0.747378	0.921824	0.171572	0.439763	0.768638	0.0652934	0.813226	0.938266	0.318031	0.274768	0.504446	-0.258287	0.343467	0.653224	97.5444	107.223	137.034	139.558	116.033	136.338	115.079	101.815	75.7284	149.116	131.946	87.6659	108.71	69.4909	58.2361	88.2094	123.338	137.068
AI662270	0.220913	0.525323	0.853971	0.414123	0.0631318	0.745485	0.587687	0.163766	0.325001	0.0423598	0.894115	0.973807	-0.494603	0.0916219	0.387335	-0.109004	0.801002	0.932514	0.180295	0.710132	0.853883	0.363577	0.310055	0.621659	60.9652	57.3087	25.9737	23.954	17.5144	37.8164	17.7044	25.9528	21.3319	16.2403	25.2032	34.304	24.3834	37.8112	29.6475	25.3602	15.7195	41.3219
AI837181	0.109348	0.604974	0.885233	-0.215562	0.279593	0.968838	-0.353003	0.137174	0.287081	0.238578	0.286522	0.657935	0.49089	0.0218427	0.174421	-0.191381	0.43462	0.72911	-0.0787634	0.75403	0.878605	-0.0109258	0.957452	0.986537	96.7315	112.769	120.912	166.636	140.115	184.106	140.16	137.749	149.324	122.541	169.751	113.584	139.189	133.872	149.296	173.111	141.476	149.162
AI838599	-0.229199	0.52609	0.854019	-0.12924	0.523338	NA	0.347796	0.578311	0.74756	-0.0553313	0.863468	0.963486	0.145518	0.618727	NA	0.639391	0.183457	0.479915	0.342355	0.556721	0.753828	-0.245825	0.545649	0.806583	8.94157	24.0327	8.0608	14.5807	18.6091	18.9082	23.6059	3.99274	14.9324	12.5493	16.3079	27.4432	15.2397	10.2193	4.23535	9.92356	8.46435	11.0864
AI839979	0.0918075	0.570007	NA	0.0215528	0.730015	NA	0.0182323	0.975262	NA	0.189964	0.292762	NA	0.0967403	0.518669	NA	-0.164745	0.626274	NA	0.0319235	0.946966	NA	0.0786919	0.676297	NA	3.25148	0	0	8.33181	0	0.995167	0	0.998184	0	0.738197	0	0.762312	3.04793	0	0	0	0	4.0314
AI987944	-0.0521573	0.764084	0.943071	-0.190182	0.27996	0.969103	0.270313	0.202828	0.379757	-0.297406	0.0860979	0.389006	-0.0712036	0.719869	0.909951	0.341685	0.0581163	0.239592	0.293144	0.0959874	0.251762	-0.202646	0.214656	0.517574	412.125	235.705	283.024	320.775	303.218	252.773	296.549	297.459	295.447	366.884	389.166	342.278	250.946	271.832	242.474	274.552	269.65	309.41
AL589692.1	0.0346633	0.901278	NA	-0.041707	0.744374	NA	-0.240696	0.744563	0.85768	-0.167858	0.476412	NA	-0.0664057	0.719632	NA	0.00298292	0.995379	NA	0.0912918	0.900624	0.951684	0.0466751	0.884481	NA	0.81287	5.546	1.79129	2.08295	2.1893	0.995167	0	0	9.59937	2.21459	2.96508	6.0985	0	5.10963	6.35303	3.30785	4.83677	3.02355
AL732309.1	0.213054	0.249685	NA	0.147632	0.200101	NA	0.964355	0.192139	0.365665	-0.0432614	0.695825	NA	-0.318379	0.0956724	NA	-0.212402	0.591993	NA	0.289665	0.540127	NA	0.166085	0.382592	NA	6.50296	1.84867	8.0608	0	0	0.995167	0	0	0	0	2.96508	0	1.01598	3.06578	0	1.10262	6.04597	0
AL732506.1	0.203948	0.517154	0.850076	-0.251475	0.137856	NA	1.13547	0.115035	NA	-0.403656	0.170617	NA	0.0269516	0.906191	NA	0.48361	0.355319	0.664654	1.16832	0.0912159	0.242754	-0.413954	0.167468	NA	3.25148	3.69734	4.47822	6.24886	4.3786	1.99033	5.90146	1.99637	2.13319	7.38197	20.7555	5.33618	0	1.02193	0	1.10262	13.3011	3.02355
AL805899.1	0.0790599	0.811614	0.954921	-0.0781199	0.702244	NA	-0.0242347	0.967057	0.983583	-0.218565	0.49157	0.80665	-0.0892658	0.753786	NA	0.802593	0.111431	0.358656	1.11726	0.0858847	0.232802	0.5811	0.151388	0.429317	19.5089	12.0163	9.85208	18.7466	12.0412	3.98067	0	6.98729	9.59937	12.5493	25.2032	12.197	11.1757	23.5043	7.41186	8.82094	2.41839	9.07066
AU019990	0.103459	0.627098	NA	0.0713686	0.389033	NA	0.227045	0.751722	NA	0.11648	0.455428	NA	-0.0278679	0.870014	NA	-0.24037	0.508603	NA	-0.111713	0.83731	NA	0.126071	0.632903	NA	3.25148	4.62167	0	0	4.3786	1.99033	1.47537	0.998184	0	1.47639	0	0	3.04793	0	2.11768	2.20524	0	3.02355
AU020206	0.68671	0.0286838	0.203196	0.206299	0.356934	0.969766	0.592234	0.101266	0.230314	0.255514	0.386942	0.738987	-0.0163658	0.951278	0.987143	-0.313938	0.397761	0.702014	0.494686	0.248629	0.473245	0.246898	0.456415	0.746806	73.9712	53.6114	47.4691	68.7374	49.2593	53.739	36.8842	26.951	27.7315	29.5279	67.4555	36.591	37.5911	37.8112	37.0593	45.2073	45.9493	79.6202
AU021092	-0.457562	0.18425	0.584703	0.145632	0.148052	NA	-0.235078	0.749728	0.861554	0.153205	0.323751	NA	-0.114015	0.545085	NA	-0.732461	0.102759	NA	-2.29316	0.00173544	0.0106074	-0.197343	0.618253	0.847354	8.1287	6.47034	0	0	1.09465	5.971	2.95073	10.98	13.8658	0	0.741269	0	10.1598	0	9.52954	3.30785	3.62758	4.0314
AU022252	0.298341	0.0446745	0.264854	-0.0574958	0.667516	0.996789	0.289085	0.0521978	0.140082	-0.0364209	0.81477	0.945911	0.0289801	0.846135	0.957639	-0.705384	2.62113e-06	6.24592e-05	-0.402756	0.010322	0.0456216	-0.735996	4.72977e-07	1.62063e-05	606.401	561.995	648.446	706.121	605.342	536.395	725.88	914.337	867.143	600.892	676.779	624.333	430.774	544.686	500.83	1036.46	1116.09	959.474
AU022754	0.1348	0.377351	NA	-0.0894713	0.298823	NA	0.0833767	0.860279	NA	-0.189302	0.229139	NA	-0.0146153	0.863	NA	0.192036	0.670945	NA	0.881542	0.167542	NA	NA	NA	NA	0.81287	0	0	0	0	0	0	0	0	2.95279	3.70635	0.762312	0	0	0	0	1.20919	3.02355
AU022793	0.0584452	0.735432	NA	0.078478	0.399928	NA	0.555763	0.441167	NA	0.0924886	0.541179	NA	-0.0209456	0.90337	NA	-0.0975517	0.767432	NA	0.0141212	0.978538	NA	0.0449704	0.837544	NA	4.06435	0.924334	3.58258	7.29033	0	0	0	1.99637	0	0	2.22381	0	2.03195	0	1.05884	0	0	4.0314
AU023762	-0.136282	0.544268	NA	0.0900388	0.281788	NA	0.890074	0.163647	NA	-0.0116049	0.906814	NA	-0.1485	0.250908	NA	-0.141686	0.613678	NA	-0.784348	0.232665	NA	-0.314006	0.196467	NA	4.06435	0	4.47822	0	0	0	5.90146	0	2.13319	0	0	0.762312	0	0	0	0	0	3.02355
AU040320	0.102404	0.659287	0.910615	-0.34153	0.0442925	0.691039	0.597805	0.00910309	0.0353214	-0.689999	0.0004954	0.0143058	-0.309713	0.110391	0.424698	0.724658	0.0011718	0.0123667	0.855869	0.000249411	0.00198947	-0.133093	0.57287	0.822857	192.65	198.732	213.163	163.512	169.671	138.328	182.945	140.744	115.192	230.317	306.885	269.096	118.869	108.324	166.238	137.827	140.266	193.507
AU041133	-0.14461	0.680885	0.918005	-0.232807	0.282566	0.969185	-0.695751	0.136979	0.286785	-0.631986	0.0490304	0.289356	-0.288657	0.318389	NA	0.490399	0.269391	0.584692	0.357141	0.469321	0.689249	0.414041	0.251163	0.560146	25.199	12.9407	24.1824	21.871	12.0412	2.9855	23.6059	15.9709	33.0645	14.7639	33.3571	48.788	51.8148	29.6358	25.4121	22.0524	12.0919	27.212
AV026068	0.358303	0.0934146	0.409727	0.0967008	0.60939	0.996789	-0.102021	0.651401	0.799521	0.536226	0.00779042	0.100086	0.420791	0.0338906	0.226865	-0.295054	0.195865	0.495635	0.0838604	0.728651	0.864055	0.296445	0.153175	0.43305	162.574	158.985	125.39	209.337	191.564	220.927	135.734	119.782	130.125	126.97	130.463	153.225	167.636	169.64	140.825	147.751	182.588	175.366
AV039307	0.0839014	0.784564	0.947827	-0.0845062	0.56673	NA	0.280548	0.703874	0.831884	-0.13758	0.56757	NA	-0.0142547	0.937926	NA	0.114689	0.826384	0.943224	0.34988	0.627974	0.803598	-0.14852	0.657645	NA	7.31583	2.773	0.895644	0	0	9.95167	0	2.99455	8.53278	5.90557	5.18888	6.86081	0	4.0877	3.17651	1.10262	4.83677	9.07066
AV099323	0.356324	0.317007	0.722782	0.168627	0.310534	NA	0.619743	0.364904	0.564297	0.134973	0.661549	NA	-0.172358	0.509027	NA	-0.398012	0.433554	0.728475	0.171281	0.800543	0.903145	0.172221	0.669732	0.871574	19.5089	26.8057	0	14.5807	6.56791	7.96134	4.4261	10.98	3.19979	6.64377	6.67142	9.14774	7.11184	11.2412	6.35303	16.5393	6.04597	12.0942
AV356131	0.494556	0.16974	0.563584	-0.279237	0.152489	NA	0.00642805	0.992483	0.996201	-0.404851	0.201361	0.570477	0.0354048	0.891699	NA	0.271466	0.55802	0.812587	1.16618	0.0543648	0.166082	0.151513	0.705292	0.886524	3.25148	14.7893	6.26951	10.4148	14.2305	1.99033	2.95073	9.98184	5.33298	17.7167	17.0492	18.2955	3.04793	6.13155	14.8237	9.92356	15.7195	15.1178
AW011738	-0.124747	0.730529	0.933362	0.20133	0.247051	NA	0.244156	0.698655	0.828802	-0.0141281	0.960616	NA	-0.341352	0.209894	NA	-0.325672	0.531178	0.794501	-0.619785	0.343497	0.574234	-0.0244573	0.9519	0.984122	15.4445	27.73	3.58258	11.4562	3.28395	5.971	20.6551	9.98184	8.53278	6.64377	13.3428	1.52462	17.2716	4.0877	15.8826	5.51309	14.5103	12.0942
AW046200	-0.00781893	0.964946	NA	-0.0305809	0.53085	NA	-0.139919	0.767699	NA	0.115985	0.486639	NA	0.135606	0.268921	NA	-0.000419814	0.998937	NA	-0.0254691	0.964232	NA	-0.063515	0.738039	NA	0	0	0	4.1659	3.28395	0	1.47537	0.998184	0	2.21459	0	0	1.01598	0	0	0	1.20919	1.00785
AW112010	0.628012	0.00284605	0.0409607	-0.25829	0.0949195	0.820712	0.994811	2.13083e-13	5.30676e-12	-0.172673	0.308569	0.675827	0.112695	0.378362	0.730799	0.761635	0.00010446	0.00160527	1.44476	5.69397e-10	1.35338e-08	0.172373	0.383307	0.687036	1109.57	975.172	1170.61	1109.17	1258.85	1150.41	299.499	490.108	633.559	1735.5	1227.54	1047.42	549.644	576.366	489.183	808.219	621.525	871.791
AW121686	-0.00221208	0.985866	NA	0.0508391	0.547374	NA	0.413746	0.528537	NA	0.0900852	0.599895	NA	-0.0223508	0.893301	NA	0.0789566	0.786538	NA	0.127611	0.806817	NA	0.0338708	0.843103	NA	0	1.84867	4.47822	3.12443	1.09465	0.995167	0	0	1.0666	0	0.741269	1.52462	0	2.04385	0	0	1.20919	0
AW146154	-0.194758	0.44944	0.810902	0.0173781	0.932785	0.996865	0.263433	0.364815	0.564267	0.0663713	0.79651	0.939446	0.0487474	0.846567	0.957858	0.127884	0.644534	0.858816	-0.0862904	0.76208	0.883056	-0.299713	0.245311	0.553533	82.9127	76.7197	103.895	61.4471	120.412	92.5506	73.7683	106.806	92.7939	84.1544	84.5047	90.7151	65.0225	80.7321	70.9421	67.2597	88.2711	78.6124
AW209491	-0.715203	0.00352929	0.0478932	-0.00121362	0.995055	0.999159	-0.948594	9.1289e-07	1.01496e-05	-0.153251	0.507747	0.814695	-0.14734	0.487149	0.800682	0.469833	0.0956047	0.326783	-0.30195	0.249468	0.474167	0.615358	0.0012416	0.0144157	130.059	152.515	159.425	136.433	142.305	111.459	177.044	145.735	225.052	154.283	108.225	180.668	282.442	278.986	296.475	123.493	68.924	115.903
AW549877	0.274006	0.283739	0.69177	-0.0803561	0.697425	0.996789	0.0926721	0.715903	0.839421	-0.418699	0.105473	0.428296	-0.320212	0.183601	0.535218	-0.021064	0.942155	0.982505	0.286546	0.330616	0.563666	0.0845809	0.722733	0.89495	120.305	140.499	100.312	95.8158	111.654	64.6859	115.079	81.8511	120.525	164.618	140.1	86.9036	104.646	127.741	103.766	155.469	153.568	86.6752
AW554918	0.479833	0.139104	0.509664	0.108233	0.629144	0.996789	0.514954	0.203754	0.38105	0.199566	0.501397	0.811812	0.0517414	0.857695	0.960814	-0.287224	0.37878	0.685122	0.307905	0.480292	0.697127	-0.00652545	0.985329	0.995875	93.48	30.503	60.9038	104.148	37.2181	53.739	42.7856	66.8783	15.999	56.1029	65.2317	38.8779	49.7829	31.6797	43.4123	51.823	72.5516	74.581
AY074887	0.0272192	0.82744	NA	-0.0355484	0.472404	NA	-0.251567	0.595358	NA	0.0910832	0.585978	NA	0.132194	0.275581	NA	0.115896	0.68497	NA	0.296161	0.531271	NA	0.0672206	0.666712	NA	0	0	0	0	6.56791	0.995167	0	0	0	0	0	3.04925	0	0	2.11768	0	0	1.00785
AY512931	0.312052	0.207057	NA	-0.10426	0.383931	NA	-0.166404	0.810839	NA	-0.195618	0.339624	NA	-0.0260847	0.849338	NA	0.0791475	0.875959	NA	1.02859	0.149385	NA	0.169714	0.469097	NA	1.62574	0.924334	1.79129	3.12443	0	0	1.47537	0	0	5.90557	5.18888	0.762312	0	6.13155	0	4.41047	4.83677	1.00785
Aaas	0.589396	0.0325716	0.219745	0.0750805	0.714775	0.996789	0.42332	0.156968	0.315808	-0.14182	0.594957	0.858329	-0.213484	0.403327	0.748221	-0.168606	0.555057	0.811017	0.507083	0.109684	0.2747	0.169871	0.557905	0.81394	93.48	91.509	82.3993	103.106	56.9218	58.7149	69.3422	57.8947	44.7971	76.7725	92.6587	79.2804	82.2941	55.184	58.2361	98.133	67.7148	113.887
Aacs	0.293504	0.365751	0.761737	-0.165578	0.460124	0.989331	-1.98194	6.34977e-09	1.00479e-07	-0.43111	0.153217	0.507106	-0.178287	0.543346	0.832927	0.282268	0.42226	0.719967	0.671963	0.0967825	0.253187	2.12026	4.19163e-13	3.73326e-11	23.5732	39.7464	57.3212	18.7466	37.2181	40.8019	41.3103	28.9473	21.3319	45.03	42.9936	63.2719	215.387	197.232	100.59	43.0021	45.9493	31.2434
Aadac	-0.338732	0.0833162	0.384239	-0.093035	0.55777	0.996789	-1.15347	2.87741e-24	1.50743e-22	-0.00785272	0.964475	0.990993	0.100995	0.420846	0.760279	-0.263097	0.221724	0.529438	-0.628025	0.00308012	0.0170367	0.398058	0.00975271	0.0716912	1146.96	1256.17	1099.85	1264.35	1334.38	1155.39	1521.1	1801.72	2545.97	1698.59	997.007	1087.06	2556.2	2792.92	2439.56	1812.7	1661.43	1071.35
Aadat	0.0781765	0.707127	0.926481	-0.0964337	0.58161	0.996789	-0.785908	4.39469e-06	4.30116e-05	-0.234245	0.244399	0.612995	-0.124414	0.496227	0.80493	-0.576516	0.010239	0.069805	-0.50601	0.0243485	0.0895299	0.154991	0.385994	0.689644	473.903	354.02	354.675	374.931	415.967	279.642	467.691	564.972	797.814	561.768	369.152	355.237	585.203	798.123	661.774	782.859	708.587	452.525
Aaed1	-0.0173373	0.927421	0.985159	-0.136998	0.456272	0.987229	-0.656527	2.83338e-05	0.000230718	0.154726	0.4529	0.784918	0.326177	0.0457065	0.265889	-0.862093	0.000388229	0.00488448	-0.911105	2.37851e-05	0.000247201	-0.425808	0.00165273	0.0179761	304.013	373.431	328.701	452.001	376.56	451.806	774.567	711.705	671.956	532.978	284.647	318.646	511.036	571.256	502.948	772.935	876.665	477.721
Aagab	0.30641	0.204589	0.611525	0.220012	0.245956	0.954371	-0.262627	0.218344	0.400107	0.164553	0.463625	0.789476	-0.0764341	0.715909	0.908676	-0.376206	0.109398	0.354614	-0.0424855	0.881738	0.942277	0.464277	0.0477992	0.21204	147.942	143.272	141.512	113.521	140.115	151.265	78.1944	155.717	127.992	131.399	120.086	103.674	161.54	167.596	189.532	165.393	142.685	156.217
Aak1	0.370238	0.0980696	0.419561	0.0837425	0.596523	0.996789	0.923678	7.74055e-07	8.71984e-06	-0.0383939	0.838447	0.955161	-0.120724	0.502747	0.809668	0.537518	0.0113458	0.0755535	0.954059	1.67793e-05	0.000180155	0.127641	0.547967	0.807891	304.013	281.922	328.701	238.498	255.054	335.371	119.505	175.68	135.458	313.734	268.339	273.67	160.524	158.398	155.649	232.652	185.007	158.233
Aamdc	-0.0917249	0.683338	0.918692	-0.00612584	0.973337	0.998111	-0.232542	0.287497	0.48228	0.0836275	0.70242	0.904708	0.0948849	0.644975	0.882371	-0.318394	0.193429	0.492163	-0.427123	0.0728963	0.205808	-0.192879	0.357724	0.666179	165.825	161.758	170.172	206.212	192.659	136.338	177.044	223.593	274.115	144.687	157.149	199.726	159.508	238.109	186.355	230.447	251.512	148.154
Aamp	-0.142781	0.35678	0.75407	-0.0225281	0.844203	0.996789	-0.316004	0.0038487	0.0170412	0.198618	0.123883	0.462878	0.227027	0.0603571	0.309839	-0.0462612	0.749456	0.909099	-0.193606	0.207396	0.421732	0.0974442	0.458119	0.747996	1223.37	1300.54	1228.82	1385.16	1603.66	1416.12	1221.6	1427.4	1704.42	1291.84	1241.63	1289.07	1507.71	1599.31	1545.9	1460.97	1276.91	1183.22
Aar2	-0.251296	0.337469	0.738286	-0.0171334	0.934876	0.996865	-0.215967	0.430667	0.626495	-0.0657293	0.799888	0.940879	-0.0394667	0.873605	0.965312	-0.00463588	0.987295	0.996812	-0.286563	0.342943	0.574037	-0.0900143	0.721178	0.894389	80.4741	85.0387	74.3385	88.5255	59.1111	82.5989	107.702	119.782	72.5286	64.9613	88.9523	90.7151	99.5657	83.7979	95.2954	98.133	67.7148	77.6045
Aard	0.650268	0.0677242	0.343411	0.0138173	0.777261	NA	-2.19452	0.0026193	0.0123944	0.162959	0.305945	NA	0.108083	0.435273	NA	-1.93373	0.00021285	0.00292591	-1.25259	0.0787256	NA	0.617355	0.126586	0.388424	1.62574	0	0	0	3.28395	3.98067	4.4261	4.99092	2.13319	0.738197	0	0	9.14379	8.1754	13.7649	12.1288	13.3011	11.0864
Aars	0.217079	0.13745	0.507452	-0.00157323	0.989231	0.998711	0.260193	0.0191013	0.0638077	-0.365762	0.0128125	0.137704	-0.358836	0.00802587	0.0910742	0.383046	0.0098527	0.0679092	0.612317	1.40521e-05	0.000153618	0.348627	0.00369893	0.0346896	1303.84	1302.39	1349.74	856.093	1166.9	1005.12	846.86	915.335	809.547	1269.7	1423.24	1273.82	1069.82	1122.07	1090.6	897.531	997.584	1107.63
Aars2	0.796687	0.00185446	0.0297089	-0.119603	0.583705	0.996789	-0.176468	0.599331	0.764296	-0.121334	0.644742	0.879923	0.0336069	0.899281	0.972276	-0.563244	0.0392149	0.185192	0.309923	0.335473	0.56789	0.275223	0.328321	0.6411	62.591	78.5684	43.8866	60.4056	73.3416	56.7245	51.6378	60.8892	55.463	79.7252	60.7841	71.6573	83.3101	54.162	72.001	98.133	102.781	119.934
Aarsd1	-0.683283	0.0385452	0.243417	-0.114948	0.355171	NA	-0.509482	0.490539	0.678531	-0.244158	0.310418	NA	-0.0090885	0.960187	NA	0.59078	0.223032	NA	-0.373919	0.593045	0.780565	-0.441168	0.273031	0.584482	4.87722	0.924334	0.895644	2.08295	3.28395	0.995167	10.3276	9.98184	7.46618	11.073	0	7.62312	8.12782	2.04385	3.17651	3.30785	1.20919	0
Aasdh	-0.382301	0.158222	0.545117	-0.0094712	0.966285	0.998111	-0.503062	0.157735	0.316879	-0.0396234	0.899562	0.975308	-0.0229153	0.93773	0.983465	-0.439757	0.206083	0.509028	-0.904665	0.0093931	0.042112	-0.384753	0.162021	0.446179	40.6435	40.6707	35.8258	54.1568	14.2305	44.7825	79.6698	83.8475	67.1956	27.3133	48.9238	42.6895	51.8148	68.469	48.7065	56.2335	48.3677	62.4868
Aasdhppt	-0.276474	0.163832	0.553972	-0.0787412	0.671608	0.996789	-0.138958	0.526568	0.707686	-0.0693595	0.718239	0.910648	0.0257531	0.899935	0.972276	0.375191	0.0775545	0.288342	0.0902388	0.668582	0.828275	0.127663	0.47957	0.761657	147.129	220.916	240.928	193.715	200.321	223.913	184.421	217.604	206.92	227.365	189.765	236.317	228.595	209.495	229.768	162.085	175.333	157.225
Aass	-0.676149	0.00133197	0.0230347	-0.111722	0.39096	0.973506	-0.508238	0.00180586	0.00904215	-0.346241	0.0830539	0.380008	-0.186859	0.48212	0.798442	0.129128	0.456937	0.745635	-0.59847	0.00502186	0.0253607	-0.176386	0.57968	0.826732	2900.32	2161.09	2606.32	2802.61	2360.07	1217.09	2528.78	4584.66	5602.83	2430.14	2918.38	3018.76	2585.66	4099.96	4212.06	2646.28	3018.15	1910.89
Aatf	0.807794	0.000389777	0.00885764	-0.115195	0.561569	0.996789	-0.367955	0.131451	0.278589	-0.498979	0.0332955	0.237137	-0.345532	0.142114	0.473922	-0.58203	0.0160999	0.0981869	0.284207	0.270884	0.499833	0.478519	0.0281264	0.149406	92.6672	120.163	137.034	73.9448	90.856	93.5457	109.177	92.8311	115.192	142.472	137.135	110.535	137.157	165.552	149.296	232.652	212.818	149.162
Aatk	-0.446304	0.21271	0.62052	0.0766028	0.685715	NA	0.323445	0.587921	0.755302	-0.120793	0.691033	NA	-0.238443	0.400244	NA	-0.301301	0.552214	0.809081	-1.01688	0.07628	0.212808	-0.835846	0.0330999	0.16526	18.696	8.319	17.0172	14.5807	8.75721	3.98067	16.229	23.9564	42.6639	2.95279	20.7555	11.4347	14.2237	5.10963	13.7649	25.3602	6.04597	17.1335
Abat	-0.0536969	0.772954	0.945624	0.129753	0.278705	0.968838	-0.549559	6.55753e-07	7.50731e-06	0.0125124	0.930305	0.984136	-0.115566	0.371677	0.724931	-0.308726	0.0585638	0.240713	-0.366807	0.0494163	0.154422	0.310704	0.0530078	0.226695	1417.64	1369.86	1496.62	1313.3	1471.21	1136.48	1209.8	1644.01	2155.59	1298.49	1404.71	1188.44	1932.39	2108.23	2210.85	1915.25	1557.44	1338.43
Abca1	-0.1341	0.423196	0.795784	0.071233	0.600462	0.996789	-0.608614	1.4487e-06	1.5624e-05	0.332555	0.022903	0.193746	0.262481	0.0565344	0.298134	0.047625	0.774371	0.920292	-0.0904064	0.599164	0.784738	0.583784	2.87682e-05	0.000621511	658.425	656.277	582.169	806.103	703.86	780.211	534.083	629.854	741.285	589.819	555.952	653.301	964.162	976.96	945.542	637.313	581.622	507.957
Abca12	0.131182	0.385516	NA	0.0142462	0.769791	NA	-0.441114	0.473328	NA	0.119666	0.337684	NA	0.0877768	0.46297	NA	-0.271012	0.351845	NA	NA	NA	NA	0.195051	0.340773	NA	0	0.924334	0	4.1659	0	0.995167	0	0	0	0	0	0	2.03195	1.02193	1.05884	1.10262	0	3.02355
Abca13	0.0478157	0.798554	NA	0.0623696	0.431103	NA	0.357002	0.596185	NA	0.111755	0.470862	NA	-0.0196784	0.904135	NA	-0.137024	0.690891	NA	-0.0654529	0.895725	NA	0.0384211	0.85101	NA	0	6.47034	0.895644	4.1659	0	1.99033	0	1.99637	0	0	0	1.52462	0	3.06578	0	1.10262	1.20919	1.00785
Abca14	0.117098	0.410879	NA	-0.143406	0.364465	NA	-0.312549	0.67056	0.811447	-0.274508	0.303897	NA	-0.0389483	0.850433	NA	0.80836	0.109971	NA	2.02776	0.00561419	0.0277277	0.563296	0.0655014	NA	3.25148	2.773	5.37386	0	4.3786	4.97584	0	0	0	8.12016	11.8603	3.04925	0	4.0877	12.7061	4.41047	0	0
Abca2	0.495336	0.0362048	0.235472	0.0658966	0.698674	0.996789	0.631867	0.0040374	0.0177795	0.386793	0.039866	0.26131	0.319755	0.0658312	0.323959	-0.0954474	0.640834	0.856951	0.448757	0.0989525	0.256845	-0.0905351	0.723597	0.895576	268.247	243.1	236.45	360.351	304.313	286.608	233.108	180.671	100.26	239.914	197.919	271.383	128.013	204.385	142.943	258.013	264.813	231.806
Abca3	-0.356489	0.0667074	0.3399	-0.123968	0.500768	0.996295	-0.576423	0.00499142	0.021269	-0.55383	0.0113625	0.127536	-0.407713	0.0498464	0.278693	0.0815104	0.717144	0.896981	-0.292758	0.185164	0.392012	0.126291	0.495606	0.770217	217.849	167.304	189.877	118.728	164.198	129.372	231.632	255.535	298.647	256.154	217.933	168.471	239.771	345.411	275.298	228.242	181.379	191.492
Abca5	0.460578	0.10162	0.427397	-0.136306	0.496389	0.995947	0.734247	0.0196968	0.0652718	0.321813	0.18941	0.554665	0.47027	0.0462616	0.267315	0.4786	0.0829195	0.300112	1.03193	0.00104729	0.00691971	0.104161	0.738188	0.90303	95.9186	97.0551	106.582	144.765	101.803	200.029	47.2117	69.8729	42.6639	91.5364	120.827	129.593	36.5752	74.6005	63.5303	84.9016	64.0872	87.683
Abca6	-0.0231581	0.889617	0.975816	0.00118846	0.993528	0.999159	0.112354	0.49445	0.681669	0.315788	0.0496982	0.29194	0.321109	0.0268868	0.198435	0.144984	0.395807	0.700381	0.123297	0.502463	0.713506	0.0157987	0.92611	0.975825	817.747	676.612	683.376	1051.89	850.544	847.883	582.77	595.916	807.414	801.682	781.298	596.128	514.084	725.567	763.422	681.418	679.567	590.601
Abca7	0.3279	0.299252	0.706668	-0.25848	0.24663	0.954371	0.631795	0.166254	0.328449	-0.539365	0.08994	0.396247	-0.190158	0.521153	NA	0.237471	0.540624	0.801437	0.65289	0.138178	0.321951	-0.411458	0.249512	0.558177	23.5732	36.049	42.0953	38.5346	29.5556	10.9468	33.9334	28.9473	28.7981	23.6223	49.665	78.5181	17.2716	25.5481	19.0591	35.2838	47.1585	41.3219
Abca8a	0.67571	0.00240852	0.0364459	-0.337066	0.075197	0.763034	-0.397525	0.0759733	0.185919	0.366458	0.0591036	0.318465	0.748318	0.000122298	0.00437944	-0.488578	0.0340463	0.167945	0.235099	0.335829	0.568255	0.195601	0.352638	0.66182	162.574	206.126	134.347	284.323	284.609	335.371	151.963	246.552	173.855	241.39	263.151	178.381	251.962	221.758	189.532	390.327	230.956	346.701
Abca8b	0.519435	0.00221864	0.034158	-0.457361	0.00545139	0.288513	0.611587	0.00287529	0.0133751	-0.183674	0.300268	0.669374	0.314018	0.0834329	0.368655	-0.0469702	0.792449	0.929039	0.496163	0.00777486	0.0363424	-0.626546	0.000592379	0.00796279	293.446	305.954	226.598	406.176	338.247	304.521	255.238	292.468	297.581	428.892	432.901	345.327	201.163	156.355	175.767	449.868	395.406	394.07
Abca9	-0.0567592	0.872644	0.970907	0.233754	0.296309	0.969185	0.604964	0.121187	0.262409	0.485031	0.107952	0.433512	0.160611	0.555493	0.839485	0.622243	0.156414	0.438965	0.624846	0.194675	0.40542	0.408271	0.252466	0.56123	46.3336	64.7034	37.617	49.9909	54.7325	68.6666	17.7044	27.9492	18.1321	16.9785	45.9587	42.6895	29.4633	32.7016	31.7651	11.0262	20.5563	28.2198
Abcb10	0.331457	0.200371	0.606424	-0.153526	0.462226	0.990952	-0.562014	0.0244461	0.0778765	-0.251809	0.347768	0.708018	-0.0701671	0.784025	0.933487	-0.155466	0.597532	0.834166	0.212705	0.466219	0.686183	0.530348	0.0190374	0.114564	88.6028	95.2064	77.921	114.562	55.8272	73.6424	85.5712	81.8511	93.8605	127.708	102.295	76.2312	130.045	131.828	127.061	141.135	126.965	74.581
Abcb11	0.332578	0.0596441	0.316031	0.0543825	0.714928	0.996789	0.596028	8.06402e-06	7.48082e-05	-0.117117	0.447304	0.781982	-0.171943	0.188722	0.540452	0.2799	0.159125	0.443537	0.639231	0.000213336	0.00173512	0.109956	0.394016	0.695042	2015.1	2536.37	2780.97	2054.83	2224.33	2156.53	1643.56	1547.19	1274.58	2957.95	2062.21	2008.69	1744.43	1566.61	1497.2	2448.91	1825.88	1429.13
Abcb1a	0.302929	0.312713	0.719076	-0.179053	0.367994	0.973506	1.12411	8.19385e-05	0.000605119	0.406575	0.0741135	0.356564	0.608946	0.00551032	0.072279	0.802423	0.00447699	0.0369242	1.19302	0.000291696	0.00228432	-0.122109	0.69482	0.881641	119.492	104.45	146.886	241.622	148.873	219.932	56.0639	35.9346	90.6607	180.12	144.548	115.109	51.8148	61.3155	50.8242	72.7728	60.4597	104.817
Abcb1b	-0.351561	0.332127	0.734928	0.139411	0.518038	0.996789	1.39532	0.0116859	0.0431614	0.297056	0.350395	0.711314	0.0735045	0.804145	NA	0.757677	0.115661	0.366758	0.330822	0.535204	0.737149	-0.513074	0.202824	0.503138	13.8188	27.73	38.5127	39.5761	21.893	25.8744	19.1798	17.9673	9.59937	13.2875	27.427	20.5824	8.12782	8.1754	8.4707	14.334	6.04597	8.06281
Abcb4	-0.193458	0.0938897	0.410077	-0.176056	0.161911	0.913486	0.00244149	0.98267	0.991428	0.0603936	0.668197	0.891632	0.248598	0.0572305	0.299736	-0.550931	5.31433e-05	0.000889265	-0.752143	1.41086e-08	2.73643e-07	-0.937131	3.26576e-22	7.77308e-20	4517.12	4579.15	5669.43	5008.46	6645.63	5970.01	9933.64	9443.82	9069.27	6451.1	5162.2	5280.53	4943.74	4955.31	4762.65	8378.79	8235.81	8124.29
Abcb6	0.0663383	0.798253	0.952056	-0.0906885	0.661018	0.996789	-0.195632	0.488637	0.677389	0.0889915	0.725017	0.913456	0.192505	0.434351	0.766401	-0.162178	0.563158	0.815389	-0.0914534	0.754208	0.878701	-0.018582	0.942422	0.981527	103.234	90.5847	76.1297	141.641	77.7202	99.5167	129.832	110.798	75.7284	119.588	88.9523	87.6659	92.4539	85.8417	131.296	142.238	107.618	82.6438
Abcb7	-0.146044	0.452639	0.812262	-0.0308618	0.870054	0.996789	0.361516	0.151323	0.308088	-0.265181	0.176078	0.537891	-0.209157	0.338154	0.699673	0.00446877	0.982079	0.995609	-0.150857	0.457602	0.680472	-0.525963	0.00895603	0.0672311	185.334	193.186	331.388	196.839	233.161	164.203	237.534	250.544	318.912	251.725	254.255	224.12	141.221	185.99	218.121	209.497	247.885	265.065
Abcb8	-0.0800733	0.742256	0.937702	-0.0250542	0.898736	0.996789	-0.195182	0.427921	0.623667	-0.402508	0.149016	0.500109	-0.353917	0.188346	0.540091	-0.246606	0.33246	0.644051	-0.341175	0.199987	0.412615	-0.166974	0.468849	0.753401	112.989	92.4334	112.851	32.2858	89.7614	102.502	122.455	111.797	180.255	107.039	109.708	109.773	120.901	127.741	115.413	159.88	102.781	125.981
Abcb9	-0.00251809	0.994423	0.998815	-0.0885607	0.636556	0.996789	0.503274	0.443037	0.63747	-0.338135	0.29349	0.663066	-0.0829759	0.762962	NA	0.503098	0.276097	0.590628	0.578857	0.272105	0.50163	-0.238706	0.549354	0.808242	13.0059	46.2167	0.895644	9.37328	17.5144	22.8889	10.3276	17.9673	20.2653	14.0257	42.2523	22.8694	18.2876	8.1754	10.5884	22.0524	8.46435	18.1413
Abcc1	-0.100542	0.777199	0.946959	-0.401468	0.059172	0.73199	-0.848688	0.123923	0.267119	0.30607	0.315859	0.683009	0.865301	0.00353043	NA	0.549523	0.198266	0.498479	0.462934	0.345361	0.576299	0.234041	0.542152	0.803742	6.50296	20.3353	11.6434	35.4102	49.2593	36.8212	26.5566	23.9564	10.666	37.648	20.0143	30.4925	14.2237	40.877	22.2356	20.9497	16.9287	16.1256
Abcc10	-0.137147	0.640734	0.902635	0.257782	0.247635	0.954939	-0.711527	0.0655451	0.16623	0.0409896	0.894976	0.973807	-0.290384	0.322858	0.685676	-0.991732	0.00602546	0.0467508	-1.22964	0.000946258	0.00633728	0.0187734	0.947293	0.982597	24.3861	69.325	36.7214	23.954	41.5967	25.8744	53.1132	95.8257	67.1956	24.3605	34.0984	28.9679	60.9586	66.4251	93.1777	69.4649	83.4343	40.314
Abcc12	0.530059	0.0590785	0.314255	-0.0982718	0.611221	NA	2.60031	0.000419779	0.00257694	-0.254236	0.392689	NA	-0.111985	0.667992	NA	-1.01079	0.0283117	0.147382	1.55028	0.02978	0.104643	-0.24085	0.267806	NA	10.5673	12.0163	8.95644	2.08295	2.1893	18.9082	7.37683	0	0	24.3605	10.3778	6.86081	0	0	0	22.0524	25.3931	59.4632
Abcc2	-0.342968	0.0379913	0.241643	0.0291944	0.808435	0.996789	0.0881908	0.447791	0.641864	0.378792	0.0171055	0.164156	0.351755	0.0225515	0.17748	0.20891	0.123808	0.380614	-0.147119	0.38809	0.617249	-0.195972	0.182014	0.474982	2023.23	2467.97	2519.45	2545.37	2619.5	3910.01	2078.79	2235.93	3261.65	2374.04	2143.01	2350.97	2195.53	2183.85	2178.03	2120.33	1848.86	1914.92
Abcc3	0.22677	0.139503	0.51075	0.175108	0.21646	0.952863	-0.202567	0.110342	0.245696	0.586509	0.000137323	0.0054526	0.410729	0.00188607	0.0354889	-0.46896	0.00441619	0.0365629	-0.238068	0.176699	0.380239	0.155544	0.256417	0.565921	700.694	728.375	796.228	970.656	931.548	1087.72	640.309	801.542	843.678	565.459	616.736	762.312	859.516	877.834	812.128	868.863	961.309	864.736
Abcc4	0.728105	0.0118189	0.113509	0.00664585	0.974208	0.998111	2.75282	7.37971e-14	1.89925e-12	-0.777175	0.00270542	0.0501094	-0.74623	0.00316467	0.0500018	0.826035	0.00317031	0.0280852	1.71629	7.58382e-08	1.30696e-06	-0.820449	0.0239206	0.13454	134.936	158.061	92.2513	57.2812	50.3539	86.5796	36.8842	32.9401	39.4641	95.2274	150.478	137.978	22.3515	9.19733	18.0002	66.1571	61.6689	76.5967
Abcc5	0.909521	0.00492278	0.0616312	-0.092358	0.66116	0.996789	1.67953	6.71549e-06	6.3388e-05	-0.385232	0.112292	0.441805	-0.251985	0.302942	0.665353	1.01028	0.00161914	0.0161043	2.25611	3.68088e-11	1.00938e-09	0.323861	0.373328	0.679561	126.808	183.942	88.6688	126.019	100.708	91.5554	36.8842	19.9637	27.7315	180.12	101.554	158.561	51.8148	45.9866	15.8826	65.0545	36.2758	97.7615
Abcc6	0.631828	0.000428086	0.00953412	-0.469146	0.0109303	0.393257	-0.501417	0.0229949	0.0740335	-0.0872386	0.658242	0.887292	0.431245	0.0418719	0.254461	-0.670365	0.000449025	0.00553834	-0.0157593	0.937441	0.970792	-0.0946485	0.590172	0.831827	170.703	114.617	173.755	242.664	234.255	173.159	213.928	238.566	247.45	208.91	248.325	239.366	224.531	209.495	218.121	422.303	365.176	331.583
Abcc9	0.143133	0.458284	0.815856	0.133996	0.519528	0.996789	-0.489618	0.040183	0.114361	0.141738	0.543119	0.833903	-0.0177477	0.93755	0.983465	-0.791116	0.00105968	0.0113829	-0.663076	0.00902477	0.0408328	0.0169126	0.92579	0.975825	174.767	203.353	106.582	153.097	142.305	180.125	253.763	192.65	233.585	101.133	186.059	137.216	221.483	220.736	241.415	235.96	235.793	281.19
Abcd1	0.178272	0.398328	0.781271	0.3536	0.0790128	0.771048	-0.350967	0.128164	0.27371	0.239438	0.327249	0.693378	-0.159671	0.487221	0.800682	-1.62185	2.15313e-11	1.22826e-09	-1.48066	5.17677e-10	1.24118e-08	-0.629148	0.00117492	0.0138041	129.246	101.677	132.555	82.2766	121.506	112.454	208.027	291.47	238.918	98.1802	81.5396	79.2804	159.508	152.267	152.473	318.657	201.935	325.536
Abcd2	-0.340236	0.0565316	0.305989	0.0203447	0.926576	0.996865	-1.97433	3.39204e-14	8.8565e-13	0.450124	0.0708894	0.349052	0.391787	0.127604	0.4504	-1.73062	3.38106e-12	2.16676e-10	-2.14518	2.57943e-20	1.49019e-18	-0.121915	0.407485	0.7068	137.375	49.914	111.956	121.853	129.169	177.14	435.233	475.136	431.972	72.3433	86.7285	134.167	424.678	373.003	428.829	378.198	391.779	273.128
Abcd3	-1.05202	6.19251e-14	1.52387e-11	-0.0742828	0.521493	0.996789	-1.49508	3.27519e-53	6.31176e-51	0.261092	0.0843044	0.384208	0.342584	0.0122408	0.11976	-0.812882	5.48587e-09	2.22089e-07	-1.9022	9.13798e-39	1.44025e-36	-0.485494	4.35682e-05	0.000884499	2023.23	2064.04	2136.11	2095.45	3045.32	2829.26	7440.27	7652.08	9733.76	2388.8	2221.58	1976.67	5655.94	6153.01	5720.9	4180.02	3847.65	3579.89
Abcd4	-0.482464	0.0908508	0.404197	0.456389	0.0397421	0.666125	0.0787829	0.809201	0.898569	0.536716	0.0539648	0.304016	-0.0596627	0.819212	0.945746	-0.50315	0.147473	0.42433	-1.10041	0.00146867	0.00922321	-0.390469	0.15582	0.436935	104.047	57.3087	65.382	73.9448	59.1111	80.6086	61.9654	107.804	120.525	43.5536	54.1127	32.7794	86.358	64.3813	62.4714	86.0042	62.878	44.3454
Abce1	-0.370483	0.0333674	0.223307	0.214561	0.210521	0.944754	-0.496517	0.00192685	0.00952423	0.0821634	0.673984	0.893722	-0.149292	0.374742	0.727329	-0.0126878	0.951927	0.985542	-0.398968	0.0548913	0.167276	0.344854	0.0259505	0.141768	288.569	295.787	317.058	269.742	285.704	245.806	351.137	342.377	301.847	291.588	193.471	268.334	434.838	449.647	385.417	250.294	252.721	251.963
Abcf1	0.0106831	0.951792	0.989254	0.0918159	0.500592	0.996295	0.483145	8.24009e-05	0.000607702	-0.162286	0.313986	0.681623	-0.253932	0.0731994	0.343868	0.149386	0.42867	0.725367	0.164579	0.323914	0.557922	-0.209804	0.112742	0.361451	1123.39	1257.09	1330.03	845.679	1053.05	1163.35	1147.83	1043.1	882.076	947.106	1284.62	1230.37	842.245	896.228	895.777	904.147	857.318	1325.32
Abcf2	-0.0198298	0.926119	0.984699	0.0580421	0.743489	0.996789	-0.0464159	0.816397	0.901982	0.000535272	0.998043	0.99943	-0.0560809	0.791783	0.936539	0.137261	0.535858	0.79767	0.120089	0.593486	0.781083	0.231228	0.229947	0.537036	186.96	227.386	180.024	151.014	251.77	163.207	203.601	151.724	164.256	172.738	209.779	183.717	203.195	207.451	200.12	157.674	199.517	152.185
Abcf3	-0.694904	0.00342903	0.0469931	0.330461	0.103917	0.85001	-0.872211	4.40079e-05	0.000344988	0.193598	0.427282	0.767982	-0.186615	0.404083	0.748765	-0.0540173	0.852352	0.951958	-0.821038	0.001686	0.0103458	0.478174	0.0128791	0.087887	130.872	129.407	105.686	91.6499	113.844	106.483	151.963	179.673	143.991	109.253	78.5745	77.7558	205.227	226.867	243.533	117.98	74.97	81.6359
Abcg1	0.426703	0.17805	0.574611	0.563246	0.00925331	0.36387	0.638499	0.0442602	0.12315	0.578908	0.0352808	0.243101	-0.0967235	0.704065	0.906941	-0.115246	0.74208	0.9067	0.408952	0.293425	0.526931	0.544268	0.0850797	0.30326	92.6672	65.6277	91.3557	64.5715	100.708	62.6956	33.9334	37.931	26.6649	41.339	47.4412	45.7387	44.703	51.0963	60.3537	39.6942	38.6942	67.526
Abcg2	-0.00655113	0.970648	0.994029	-0.0567152	0.695602	0.996789	0.492683	0.00138991	0.00720687	-0.236779	0.156102	0.511339	-0.170571	0.287865	0.65086	0.257244	0.130578	0.393459	0.254076	0.172836	0.374209	-0.287327	0.0825188	0.296659	457.646	492.67	560.673	409.3	518.864	395.081	414.578	366.334	534.365	561.768	550.763	468.822	351.528	357.674	354.711	466.407	444.983	396.085
Abcg3	-0.12262	0.734126	0.933864	0.276865	0.206395	0.944754	0.501637	0.285662	0.47965	0.19722	0.537713	0.831625	-0.18951	0.521247	NA	0.410475	0.385462	0.691572	0.29597	0.571369	0.764835	0.331843	0.38307	0.686775	31.7019	49.914	21.4955	36.4517	16.4198	27.8647	17.7044	17.9673	13.8658	22.1459	28.9095	12.197	27.4314	14.307	27.5298	7.71833	12.0919	22.1727
Abcg5	-0.782589	0.00062235	0.0129213	-0.0914413	0.668275	0.996789	-1.51529	1.99361e-11	4.22415e-10	0.537242	0.0238096	0.198117	0.64586	0.00464446	0.064431	-0.653406	0.0210807	0.119983	-1.53576	4.57475e-09	9.64499e-08	-0.164272	0.370785	0.677076	120.305	71.1737	123.599	168.719	159.819	212.966	284.746	304.446	451.17	75.2961	136.394	136.454	301.745	311.687	307.063	221.626	220.073	123.966
Abcg8	-0.957921	2.04363e-06	0.000108017	0.330484	0.125335	0.880789	-1.9467	2.5996e-20	1.08181e-18	1.67435	1.13248e-13	7.19465e-11	1.22493	8.29509e-09	1.4801e-06	-1.7968	2.58778e-12	1.71683e-10	-2.88476	6.51513e-34	8.46133e-32	-0.435283	0.0131868	0.0892148	72.3454	76.7197	68.0689	215.586	188.28	184.106	299.499	449.183	427.705	50.1974	45.9587	55.6488	280.41	283.073	293.298	213.908	200.726	156.217
Abhd1	-0.618762	0.0365815	0.236386	-0.00296456	0.989433	0.998711	0.682135	0.153325	0.311071	0.0669938	0.830242	0.952718	0.0683179	0.81623	NA	-0.265228	0.484256	0.764855	-1.02585	0.00461297	0.0236909	-1.47636	7.97374e-06	0.000201977	25.199	30.503	34.9301	21.871	51.4486	24.8792	72.2929	53.9019	68.2622	34.6952	29.6508	26.6809	11.1757	22.4824	19.0591	39.6942	44.7401	28.2198
Abhd10	0.0823312	0.779433	0.947126	-0.343183	0.125626	0.880789	-0.244585	0.495864	0.682693	-0.442261	0.132526	0.476208	0.0292706	0.91634	0.978407	0.354964	0.321853	0.63452	0.475337	0.214287	0.429878	0.0953884	0.742492	0.904297	60.1524	32.3517	45.6778	53.1153	48.1646	40.8019	53.1132	42.9219	57.5962	45.7682	117.862	56.4111	55.8787	56.2059	52.9419	46.31	47.1585	70.5496
Abhd11	-0.121774	0.561365	0.87027	0.0274691	0.890023	0.996789	-0.588445	0.00596667	0.0246903	0.134209	0.572282	0.848263	0.107672	0.623788	0.872533	-0.273351	0.279183	0.593271	-0.409967	0.106504	0.269396	0.20349	0.288095	0.600777	129.246	138.65	119.121	116.645	129.169	175.149	153.438	166.697	183.455	137.305	92.6587	147.889	208.275	179.859	195.885	172.008	151.149	136.06
Abhd11os	-0.109417	0.709656	0.926962	-0.0825701	0.413964	NA	-1.5492	0.0343249	0.101563	-0.0745512	0.723169	NA	0.077481	0.618074	NA	0.0163256	0.972936	NA	-0.232017	0.751742	0.877308	0.246654	0.527155	0.794505	1.62574	0	1.79129	5.20738	0	1.99033	11.8029	3.99274	0	2.21459	8.89523	0	14.2237	4.0877	6.35303	5.51309	0	5.03925
Abhd12	0.20835	0.369954	0.763588	-0.0792914	0.671046	0.996789	-0.148801	0.464306	0.655633	0.0384062	0.862096	0.962632	0.132282	0.514956	0.815185	0.281898	0.258054	0.570927	0.520448	0.0436397	0.140662	0.544102	0.00900443	0.0674019	169.89	204.278	184.503	247.871	158.724	210.976	106.226	155.717	148.257	183.811	160.114	256.899	183.892	228.911	204.356	173.111	122.129	188.468
Abhd13	0.0105073	0.966071	0.993141	0.0532553	0.799875	0.996789	0.164279	0.588073	0.755354	-0.151651	0.539805	0.832825	-0.200138	0.419491	0.759066	-0.0178021	0.948933	0.98463	-0.00543239	0.984158	0.992756	-0.0859365	0.733052	0.900186	130.872	125.709	73.4428	106.231	96.3293	72.6472	101.8	114.791	95.9937	121.064	108.967	83.092	79.2462	129.784	82.5893	113.57	124.547	77.6045
Abhd14a	-0.0981593	0.724425	0.9315	0.197197	0.373947	0.973506	-0.0742855	0.818692	0.903154	-0.154155	0.599997	0.860237	-0.380483	0.168661	0.514585	-0.325486	0.337871	0.648609	-0.458786	0.173755	0.375547	-0.0543643	0.836441	0.941849	58.5266	48.9897	84.1905	30.2028	54.7325	44.7825	69.3422	67.8765	73.5952	51.6738	37.0635	62.5096	67.0545	65.4032	68.8244	84.9016	62.878	46.3611
Abhd14b	0.674452	1.01168e-05	0.000444043	0.0314993	0.808218	0.996789	-0.364144	0.00585602	0.024307	0.316055	0.0340827	0.240053	0.286909	0.0465582	0.268159	-0.667641	2.15759e-05	0.000406118	0.0255235	0.865859	0.935399	0.418297	0.00135954	0.0154752	736.46	854.084	877.731	958.158	1187.7	892.665	718.503	771.596	867.143	798.729	762.766	851.502	1153.13	971.851	1040.84	1476.41	1259.98	1110.65
Abhd15	-0.0590046	0.826521	0.960212	-0.179305	0.408124	0.976075	-0.352452	0.263156	0.45314	-0.386317	0.140353	0.487447	-0.143137	0.58915	0.855604	0.319419	0.278541	0.593271	0.267468	0.38616	0.615462	0.323399	0.217295	0.52025	77.2226	75.7954	45.6778	58.3227	53.6379	60.7052	63.4407	61.8874	73.5952	65.6995	93.3999	83.8543	78.2302	101.171	76.2363	65.0545	61.6689	62.4868
Abhd16a	-0.0249438	0.908178	0.981903	-0.127734	0.520317	0.996789	-0.920058	1.36002e-06	1.47166e-05	-0.330417	0.146791	0.496484	-0.179756	0.373194	0.726385	-0.367437	0.153091	0.433374	-0.404864	0.118939	0.291495	0.328491	0.0696668	0.268196	242.235	184.867	166.59	179.134	163.103	170.174	247.862	260.526	382.908	317.425	186.059	167.709	386.071	394.463	350.475	375.993	274.487	224.751
Abhd17a	0.0409105	0.836865	0.963801	0.0477425	0.757251	0.996789	-0.0998051	0.544937	0.722121	-0.0485875	0.760375	0.926479	-0.0928212	0.572227	0.849273	-0.019188	0.916162	0.972058	0.0260759	0.898789	0.950736	0.177259	0.319147	0.632294	356.037	349.398	459.465	358.268	356.856	365.226	351.137	279.492	466.103	358.025	383.236	381.156	410.455	413.88	418.241	442.15	351.875	335.614
Abhd17b	-0.20179	0.276403	0.684668	-0.375625	0.0250397	0.564349	-0.406346	0.0392084	0.112326	-0.30517	0.126974	0.46831	0.101424	0.601156	0.862174	0.21528	0.278978	0.593271	0.00738535	0.970976	0.986928	-0.0277819	0.881486	0.958333	242.235	264.359	219.433	324.941	205.794	251.777	367.366	347.368	271.982	348.429	271.305	375.057	260.09	308.621	393.888	280.065	252.721	312.434
Abhd17c	0.745248	4.7381e-05	0.00157353	0.0108374	0.936333	0.996865	0.466344	0.000676522	0.00387528	0.103415	0.481897	0.800181	0.0976036	0.475681	0.793876	-0.526674	0.00265314	0.0242501	0.254315	0.160364	0.355502	-0.190351	0.235226	0.541847	691.752	754.256	829.366	747.78	807.852	876.743	702.274	699.727	479.969	697.596	843.564	718.098	527.292	536.511	569.655	940.533	974.61	1350.52
Abhd18	-0.033265	0.876318	0.971737	0.142534	0.448402	0.984004	-0.0529224	0.820005	0.903686	-0.140912	0.580649	0.85139	-0.276918	0.258346	0.622061	-0.302875	0.20395	0.506198	-0.346331	0.130567	0.310205	-0.106222	0.606641	0.840821	130.059	140.499	160.32	139.558	134.642	61.7004	159.34	162.704	161.056	132.137	120.086	127.306	167.636	122.631	154.59	190.753	142.685	137.068
Abhd2	-0.149106	0.329523	0.732267	-0.174907	0.342542	0.969185	-1.03198	4.85016e-16	1.44861e-14	0.0984995	0.641122	0.877501	0.322809	0.014538	0.134815	-0.684029	0.00349126	0.030357	-0.855957	0.000224336	0.0018173	-0.0562736	0.664205	0.869191	812.87	760.727	762.193	887.338	979.712	1077.77	1754.21	1451.36	1789.75	1339.09	544.092	846.166	1677.38	1380.62	1719.55	1403.63	1753.33	1315.25
Abhd3	-0.0845251	0.738868	0.936029	-0.457467	0.0374266	0.647211	-0.829929	0.00056481	0.00333022	-0.706546	0.012102	0.132903	-0.151431	0.494548	0.804093	0.0263959	0.956369	0.986992	-0.0483654	0.922882	0.963359	0.0309457	0.883817	0.958795	128.433	142.347	124.495	93.7328	139.021	114.444	200.65	238.566	255.983	409.699	111.19	151.7	181.86	320.884	207.532	292.194	251.512	106.832
Abhd4	0.44104	0.0119495	0.114324	-0.022641	0.894243	0.996789	0.294862	0.108036	0.241825	-0.0803987	0.669444	0.892487	-0.0500183	0.779175	0.93118	-0.273724	0.152774	0.432803	0.184443	0.37225	0.602984	-0.130786	0.451482	0.743139	256.054	325.366	339.449	303.07	324.017	254.763	250.812	314.428	253.85	375.742	265.374	298.064	250.946	249.35	243.533	380.403	394.197	360.811
Abhd5	0.455916	0.0199631	0.160688	-0.122153	0.484917	0.992716	-0.0315764	0.881193	0.939197	-0.0110823	0.954598	0.989559	0.124816	0.535078	0.826373	0.256189	0.18621	0.483755	0.745877	0.000344649	0.00264665	0.608127	0.00164729	0.0179344	229.229	195.034	297.354	217.669	329.49	246.802	156.389	144.737	169.589	287.897	271.305	242.415	287.521	221.758	224.474	223.831	216.446	221.727
Abhd6	-0.743344	7.29012e-06	0.00033061	-0.306365	0.0907503	0.809921	-1.16606	8.24866e-11	1.62247e-09	-0.561687	0.00373864	0.0628349	-0.204447	0.29706	0.659291	-0.559621	0.00567722	0.0445771	-1.34551	3.41826e-13	1.16092e-11	-0.551361	3.57231e-05	0.000751595	399.119	235.705	336.762	237.457	317.449	268.695	953.087	1217.78	1091.13	535.931	383.977	351.426	682.737	744.983	769.775	716.702	669.893	503.925
Abhd8	0.196303	0.560074	0.87027	-0.0451241	0.838275	0.996789	-0.00576318	0.990026	0.994963	-0.129625	0.680614	0.895782	-0.0560074	0.849605	NA	0.0247504	0.951594	0.985423	0.282221	0.543223	0.743377	0.160272	0.656858	0.865305	26.8247	37.8977	18.8085	22.9125	32.8395	21.8937	23.6059	27.9492	20.2653	42.0772	28.1682	19.8201	23.3675	37.8112	22.2356	35.2838	22.9747	29.2277
Abi1	-0.181154	0.326725	0.730781	0.21268	0.22854	0.954371	-0.0330231	0.863781	0.928602	-0.193195	0.328365	0.693753	-0.417242	0.0296615	0.209534	-0.114746	0.576123	0.822309	-0.307231	0.135986	0.319016	-0.0134011	0.937482	0.979814	266.621	196.883	259.737	176.009	168.576	174.154	230.157	244.555	270.916	219.983	209.038	174.569	238.755	253.437	244.592	216.113	215.236	219.712
Abi2	-0.0904697	0.734858	0.934272	0.150953	0.478808	0.992716	0.167493	0.588465	0.755798	0.630337	0.0105538	0.121862	0.425388	0.081775	0.366409	0.0659967	0.820902	0.941491	-0.0331074	0.914536	0.959391	0.0194224	0.942816	0.981608	108.112	69.325	73.4428	98.9402	155.44	110.464	84.0959	58.8929	76.795	64.9613	71.9031	77.7558	72.1344	60.2936	88.9424	71.6702	66.5056	64.5025
Abi3	0.624602	0.0479177	0.276014	0.569329	0.0109748	0.393257	0.312223	0.353099	0.552677	0.0859992	0.787043	0.936159	-0.557942	0.0549284	0.294231	-0.943548	0.00938207	0.0653533	-0.227954	0.613063	0.794037	0.394608	0.226636	0.532274	52.0237	95.2064	65.382	48.9494	12.0412	49.7584	26.5566	62.8856	28.7981	19.9313	40.0285	40.4025	58.9267	59.2717	49.7654	62.8492	51.9953	97.7615
Abi3bp	0.193948	0.493074	0.837797	-0.183603	0.399064	0.973506	-1.8082	1.02493e-05	9.26902e-05	0.14447	0.642209	0.878345	0.354733	0.232363	NA	-1.3027	0.000184164	0.00261898	-1.17831	0.000543719	0.00394579	0.216705	0.402942	0.703239	38.2049	9.24334	20.5998	30.2028	60.2058	21.8937	75.2437	80.8529	70.3954	30.2661	30.392	35.0663	68.0705	102.193	97.4131	136.725	70.1332	60.4711
Abl1	-0.190068	0.477017	0.828051	-0.146313	0.491859	0.993948	-0.0927644	0.740868	0.855225	-0.123691	0.627553	0.871536	0.0596977	0.803471	0.941298	0.578689	0.0563596	0.235053	0.392357	0.210239	0.42567	0.256869	0.310933	0.622342	100.796	78.5684	75.2341	87.484	83.1935	96.5312	69.3422	67.8765	85.3278	74.5579	134.911	88.4282	97.5338	94.0171	79.4128	60.644	70.1332	59.4632
Abl2	0.135144	0.546435	0.863788	-0.113746	0.563944	0.996789	0.506419	0.0413014	0.116865	0.103315	0.648042	0.88291	0.23859	0.260895	0.625296	0.133257	0.595074	0.833115	0.283149	0.279517	0.510712	-0.347054	0.127205	0.38937	133.311	175.623	132.555	141.641	199.226	193.062	157.864	124.773	118.392	135.828	214.968	141.028	93.4699	98.1048	114.354	125.698	166.869	150.17
Ablim1	0.0128388	0.955838	0.990516	-0.304641	0.10126	0.840819	0.188681	0.424145	0.620353	-0.301576	0.169484	0.530802	0.0400844	0.859338	0.961125	0.0875031	0.680897	0.878629	0.103452	0.682658	0.837725	-0.435462	0.0597122	0.244245	269.06	157.137	199.729	147.89	287.893	209.98	357.039	240.562	167.456	242.129	254.255	327.032	210.307	181.903	152.473	207.292	296.252	264.057
Ablim2	0.263859	0.44609	0.80916	-0.141166	0.524081	0.996789	0.231798	0.654578	0.801854	0.306757	0.307449	0.674778	0.478519	0.099282	0.403404	0.0214094	0.958008	0.987484	0.38418	0.413981	0.642064	-0.109636	0.776968	0.919034	21.1346	18.4867	37.617	39.5761	53.6379	39.8067	29.5073	12.9764	29.8647	24.3605	29.6508	43.4518	36.5752	15.3289	11.6472	24.2576	22.9747	47.369
Ablim3	-0.342463	0.120101	0.470716	-0.113085	0.590202	0.996789	-1.54188	3.48215e-11	7.16253e-10	0.607109	0.0108178	0.123471	0.721163	0.00229879	0.0401861	-0.949756	0.000373872	0.00474679	-1.36634	3.85718e-09	8.24999e-08	0.0141448	0.936526	0.97945	78.0355	62.8547	89.5644	106.231	156.535	165.198	216.879	221.597	243.184	95.9656	74.8682	88.4282	252.978	219.714	213.885	142.238	237.002	144.123
Abr	0.373998	0.278601	0.685652	-0.243699	0.225458	0.954371	1.77769	5.75356e-06	5.50465e-05	-0.891547	0.000803813	0.0208434	-0.581449	0.0276364	0.201984	1.23	7.89915e-05	0.00125354	1.79878	4.5369e-06	5.59241e-05	-0.208924	0.592024	0.833173	90.2285	78.5684	85.9818	54.1568	30.6502	60.7052	48.6871	10.98	25.5983	100.395	117.121	105.199	24.3834	32.7016	9.52954	27.5654	41.1126	55.4318
Abracl	0.0589473	0.808905	0.954921	-0.0463044	0.819067	0.996789	-0.0958675	0.733082	0.850813	-0.200549	0.411173	0.756386	-0.134836	0.582028	0.853735	-0.0405851	0.870903	0.959318	0.024884	0.928159	0.96588	0.0561795	0.824317	0.93768	114.615	109.996	78.8167	82.2766	72.247	113.449	79.6698	101.815	127.992	104.824	112.673	100.625	113.789	80.7321	129.178	113.57	111.246	100.785
Abraxas1	0.0924707	0.739861	0.936658	-0.413254	0.0544201	0.713745	-0.196864	0.582374	0.750953	-0.280699	0.334685	0.698276	0.16495	0.562408	0.844143	0.28484	0.331234	0.642988	0.404191	0.197581	0.40928	-0.00518953	0.98623	0.996071	49.5851	51.7627	46.5735	80.1937	71.1523	24.8792	50.1625	55.8983	65.0624	73.8197	83.7634	73.9443	39.6231	77.6663	52.9419	55.1309	67.7148	62.4868
Abraxas2	-0.319188	0.0900142	0.402511	-0.220837	0.189024	0.936493	-0.341065	0.0633486	0.16203	-0.370429	0.050562	0.295016	-0.124693	0.479163	0.795739	0.302465	0.155716	0.437972	-0.0265	0.892792	0.947525	0.0549026	0.745972	0.905331	259.305	304.106	262.424	223.917	271.473	251.777	342.285	306.443	359.443	367.622	363.222	262.998	364.736	394.463	284.827	269.039	310.763	213.664
Abt1	-0.205528	0.53556	0.858249	0.523532	0.0176398	0.502865	-0.648662	0.0659709	0.166917	0.654101	0.0393753	0.258852	-0.103104	0.718119	0.909016	-1.10134	0.0145911	0.0918269	-1.58252	0.000252616	0.00200929	0.204382	0.467947	0.753307	32.5148	34.2004	48.3648	30.2028	38.3128	33.8357	53.1132	52.9038	51.1967	22.8841	14.0841	9.91005	60.9586	66.4251	57.1772	74.978	37.485	16.1256
Abtb1	-0.112681	0.660638	0.91147	-0.266994	0.194322	0.940024	0.188987	0.529504	0.710003	0.151892	0.580148	0.85139	0.417557	0.120863	0.44027	0.271391	0.323794	0.636406	0.155967	0.565724	0.760793	-0.370047	0.145529	0.420211	69.9068	72.098	95.8339	52.0738	167.482	136.338	104.751	82.8493	89.5941	95.2274	102.295	112.822	76.1983	66.4251	63.5303	63.9518	97.9446	89.6987
Abtb2	0.442564	0.0267019	0.193634	-0.0421629	0.826616	0.996789	1.08726	0.000354485	0.00222427	-0.0168401	0.945322	0.988088	0.0327918	0.890613	0.970131	-0.558385	0.0111278	0.0745986	-0.0992885	0.678281	0.834292	-1.1424	1.1318e-05	0.000275564	114.615	146.045	128.973	190.59	111.654	96.5312	137.209	142.74	152.523	155.76	127.498	121.97	37.5911	58.2497	80.4717	202.882	198.308	202.578
Acaa1a	-0.424236	0.00195184	0.0308737	0.131143	0.322779	0.969185	-0.802106	9.37702e-10	1.62174e-08	0.166956	0.284558	0.656306	0.0362968	0.802653	0.941004	-0.530981	0.000421167	0.005229	-0.9717	3.99707e-11	1.0924e-09	-0.0253087	0.842144	0.944245	689.314	772.743	768.463	647.798	760.782	871.767	1208.32	1411.43	1347.11	630.42	739.045	650.252	1404.08	1134.34	1346.84	1027.64	961.309	931.254
Acaa1b	-1.15995	7.6983e-16	2.56798e-13	0.00846799	0.956821	0.996897	-2.35954	1.00931e-50	1.77594e-48	0.503372	0.103526	0.424463	0.482005	0.0953073	0.395116	-1.64589	4.34985e-19	5.95534e-17	-2.87352	1.80972e-70	9.793e-68	-0.494158	0.000234093	0.0037274	3073.46	2555.78	3873.66	2539.12	6556.96	7192.08	23350.6	23104	24132.8	3800.97	3307.54	2334.96	20686.3	14065.8	14672.3	11161.8	8002.44	11307.1
Acaa2	-0.734081	2.93564e-09	3.21656e-07	0.197907	0.0658578	0.747765	-1.28626	1.56619e-36	1.57476e-34	0.489145	0.00146482	0.0325385	0.295553	0.041178	0.252011	-0.910366	1.26124e-12	8.51758e-11	-1.66792	8.22892e-42	1.48431e-39	-0.171308	0.0978464	0.331477	2978.35	3200.97	3367.62	2954.67	4636.94	4239.41	8368.28	8467.6	9509.78	2649.39	2784.21	2828.18	7825.05	7237.27	8198.58	5513.09	5210.41	4842.72
Acaca	-0.474527	0.0220395	0.171458	0.316359	0.0628732	0.745485	-0.0850984	0.648801	0.798024	0.0130083	0.947742	0.98872	-0.318696	0.101441	0.408965	0.0762194	0.717553	0.896981	-0.431728	0.0431018	0.139526	0.0295229	0.872918	0.955187	232.481	314.274	257.945	182.258	252.864	188.087	345.236	267.513	225.052	212.601	206.073	198.963	297.681	292.271	259.415	162.085	205.563	212.657
Acacb	-0.00406176	0.983359	0.9971	-0.285045	0.20344	0.942327	-1.37981	0.000151252	0.00104412	-0.237109	0.418838	0.761739	0.156006	0.590383	0.855604	-2.47013	4.23844e-21	7.09232e-19	-2.56833	4.46997e-23	3.14136e-21	-1.63267	1.23232e-14	1.30863e-12	71.5325	22.184	44.7822	65.613	66.7737	32.8405	461.79	490.108	355.177	64.9613	99.3301	44.2141	87.374	127.741	169.414	320.862	481.259	496.871
Acad10	0.0627433	0.81413	0.955862	0.0390777	0.861604	0.996789	-1.61023	4.47642e-07	5.31263e-06	0.921156	0.000860117	0.0219451	0.82561	0.00191896	0.0357825	-1.42815	1.24418e-05	0.000249499	-1.43835	2.4845e-05	0.000257074	0.221481	0.38106	0.685268	42.2692	26.8057	46.5735	96.8573	86.4774	71.6521	72.2929	119.782	120.525	47.9828	31.1333	30.4925	151.381	126.719	94.2366	146.648	110.037	74.581
Acad11	-0.632571	0.000336446	0.0078694	-0.17997	0.301936	0.969185	-1.70152	2.92769e-47	4.3085e-45	0.221791	0.258852	0.62983	0.444014	0.00213764	0.0386081	-1.10737	1.62706e-06	4.04348e-05	-1.80724	5.93918e-20	3.38304e-18	-0.340404	0.00128015	0.0147562	506.418	553.676	509.621	625.927	769.54	775.235	2165.84	2090.2	2273.98	859.261	480.342	491.691	1764.75	1660.63	1690.96	1521.61	1632.41	930.246
Acad12	0.53185	0.0467675	0.272772	-0.021367	0.923678	0.996865	-0.42064	0.22851	0.412941	0.435303	0.12876	0.471032	0.443539	0.106246	0.419599	-1.22527	3.36731e-05	0.000598015	-0.660458	0.0652806	0.19064	-0.251203	0.388997	0.691489	45.5207	42.5194	37.617	41.659	71.1523	82.5989	50.1625	63.8838	94.9271	43.5536	36.3222	49.5503	47.7509	58.2497	64.5891	89.3121	112.455	123.966
Acad8	-0.00515455	0.977623	0.995732	0.165261	0.38693	0.973506	-0.810442	0.000191444	0.00129615	0.500192	0.0129603	0.138614	0.29975	0.153205	0.490975	-1.09859	6.86286e-08	2.25174e-06	-1.1247	3.62803e-08	6.7005e-07	-0.0942206	0.584031	0.828739	160.948	166.38	260.632	239.54	297.745	208.985	374.743	315.426	426.639	166.832	151.96	187.529	307.841	323.95	406.594	409.071	396.615	305.379
Acad9	0.298104	0.209855	0.617523	0.0776374	0.700807	0.996789	0.175747	0.529004	0.709723	-0.106063	0.653438	0.884928	-0.185407	0.425638	0.762215	-0.319285	0.216519	0.523663	-0.000481218	0.998568	0.99943	-0.0643712	0.793939	0.925561	87.7899	118.315	126.286	99.9817	85.3828	96.5312	91.4727	101.815	113.059	115.897	92.6587	99.8629	114.805	73.5786	102.707	132.314	153.568	102.801
Acadl	-0.674944	2.28195e-08	1.91365e-06	0.124122	0.309631	0.969185	-1.3895	6.48485e-37	6.68641e-35	-0.187134	0.224556	0.597331	-0.307636	0.0342405	0.227521	-1.19659	1.28234e-18	1.65061e-16	-1.897	1.69583e-51	4.66612e-49	-0.370783	0.000214243	0.00345921	1150.21	1064.83	1227.03	756.112	1085.89	887.689	3897.92	3857.98	3996.54	1103.6	982.923	1052.75	3106.86	2839.93	3071.69	2473.17	2496.98	2277.74
Acadm	-0.692689	4.96655e-07	3.06802e-05	0.0174206	0.910009	0.996865	-2.0462	1.96949e-72	6.78343e-70	0.47028	0.00538003	0.0794459	0.468127	0.000373437	0.0101703	-1.44609	3.0532e-15	2.65787e-13	-2.18241	1.83366e-38	2.83502e-36	-0.127449	0.21631	0.519151	984.385	1093.49	1204.64	1359.13	1579.58	1660.93	4718.22	4964.97	5246.59	1347.21	1076.32	815.674	4841.13	4318.66	4437.59	3465.53	3003.64	2585.14
Acads	0.0192313	0.895458	0.978149	0.0151812	0.913242	0.996865	-0.476358	0.000498151	0.00299113	0.128411	0.417941	0.761232	0.118992	0.392261	0.74226	-0.819558	6.01909e-07	1.6216e-05	-0.80877	6.29833e-07	9.18663e-06	-0.311152	0.0228151	0.130096	760.033	688.629	745.176	704.038	788.149	891.67	1138.98	1413.43	1259.65	603.845	785.745	782.894	970.258	906.448	1168.96	1395.91	1128.18	1337.42
Acadsb	0.182476	0.262927	0.673454	-0.019045	0.887913	0.996789	-0.157803	0.254028	0.442744	0.00632435	0.966459	0.991508	0.0316388	0.830295	0.951186	-0.169607	0.268374	0.583314	0.0202094	0.905723	0.955083	0.154617	0.298021	0.612412	641.354	537.962	587.542	644.674	630.519	526.444	479.494	607.894	671.956	597.939	578.19	620.522	614.666	679.58	669.185	700.162	686.822	624.868
Acadvl	-0.497201	0.000106889	0.0030795	0.103217	0.398483	0.973506	-1.19221	3.979e-26	2.26007e-24	0.118507	0.434743	0.773122	0.0181356	0.89974	0.972276	-0.935084	3.94211e-11	2.18266e-09	-1.45379	1.68691e-29	1.80166e-27	-0.149049	0.152219	0.431054	1209.55	1189.62	1386.46	1022.73	1465.74	1331.53	3071.71	3227.13	3338.45	1206.95	1087.44	1212.84	2806.13	2764.31	3075.92	2422.45	2287.79	2029.81
Acap1	-0.0319243	0.92942	0.985231	-0.099273	0.550543	NA	-1.18424	0.0653566	0.165804	-0.151629	0.611693	NA	0.0277289	0.909886	NA	-0.201837	0.691943	0.884299	-0.300782	0.63604	0.808763	0.321925	0.425792	0.721607	2.43861	10.1677	3.58258	4.1659	4.3786	8.95651	13.2783	14.9728	4.26639	6.64377	10.3778	7.62312	24.3834	15.3289	8.4707	5.51309	12.0919	13.1021
Acap2	-0.433216	0.0964514	0.416428	0.0328934	0.87154	0.996789	-0.425433	0.126478	0.271102	-0.0308948	0.893195	0.973155	-0.0622503	0.789718	0.935852	0.466792	0.104278	0.344239	-0.00332466	0.989903	0.995306	0.438852	0.0693866	0.267506	127.621	124.785	82.3993	99.9817	101.803	114.444	94.4234	114.791	114.126	95.9656	118.603	110.535	150.365	196.21	105.884	63.9518	60.4597	101.793
Acap3	0.461527	0.193009	0.597989	0.183099	0.374581	0.973506	-0.166178	0.740812	0.855225	0.242966	0.449196	0.782721	-0.0695614	0.814523	NA	-0.44487	0.323	0.635453	0.150528	0.785981	0.895286	0.687045	0.0637368	0.254229	36.5791	36.9734	7.16515	18.7466	24.0823	29.855	16.229	20.9619	9.59937	11.073	14.8254	27.4432	30.4793	30.6578	30.7063	30.8733	33.8574	15.1178
Acat1	-0.716445	0.00018335	0.00470473	-0.202001	0.196278	0.940236	-3.31365	2.53991e-154	3.73783e-151	0.803377	1.55293e-06	0.000140939	1.0118	1.28703e-09	2.89554e-07	-2.39004	1.003e-30	3.68419e-28	-3.22981	4.13831e-100	3.95184e-97	-0.157279	0.179559	0.471346	373.92	454.772	336.762	689.457	811.136	999.148	3738.58	4460.89	4943.68	513.047	419.558	441.379	3943.01	3875.14	3899.7	3064.18	2998.8	1610.55
Acat2	0.175848	0.408505	0.788497	0.0581046	0.759506	0.996789	0.351974	0.113725	0.250645	-0.0565212	0.775647	0.931208	-0.115197	0.573773	0.850261	0.455865	0.033929	0.167586	0.652733	0.00664579	0.03191	0.363514	0.074724	0.279557	398.306	249.57	227.494	256.203	235.35	303.526	212.453	178.675	131.191	348.429	240.171	243.94	243.834	208.473	226.591	199.574	195.889	198.547
Acat3	0.590827	0.000728046	0.0146694	0.126879	0.381757	0.973506	-0.0177766	0.915237	0.956499	0.393874	0.00499792	0.0760522	0.256307	0.0974872	0.399031	-0.105956	0.498072	0.773454	0.515088	0.00343649	0.0186146	0.657864	8.07842e-05	0.00150362	922.607	962.232	1356.9	1125.84	1371.6	1409.16	519.329	695.734	814.88	1030.52	928.81	977.284	1291.31	1059.74	912.718	1201.85	1030.23	911.097
Acbd3	0.214749	0.222641	0.632009	0.185982	0.169875	0.919497	0.228378	0.112462	0.24874	0.154927	0.30722	0.674769	-0.0343881	0.806818	0.942066	-0.185916	0.28417	0.597993	0.0381406	0.827629	0.916926	0.0160107	0.91937	0.973046	582.828	620.228	579.482	530.111	576.881	622.975	556.213	534.029	410.64	542.575	475.895	528.282	502.909	453.735	554.831	539.18	519.953	693.401
Acbd4	0.0949199	0.595651	0.882677	-0.0995387	0.541289	0.996789	-0.424608	0.0167217	0.0574836	-0.332834	0.0702986	0.347862	-0.216405	0.233806	0.59429	-0.266765	0.169953	0.460029	-0.17078	0.352026	0.582815	0.136915	0.393389	0.694517	275.563	237.554	300.041	235.374	249.58	200.029	355.563	312.432	325.312	318.901	299.473	265.285	411.471	347.455	331.416	412.379	295.043	354.764
Acbd5	-0.159143	0.30974	0.717564	-0.0246604	0.845343	0.996789	-0.316582	0.0102457	0.0389519	0.373257	0.00569951	0.0826172	0.405646	0.000894738	0.0202619	-0.129657	0.395859	0.700381	-0.294679	0.0693794	0.199039	-0.00342091	0.98034	0.994678	1103.88	1036.18	1198.37	1514.31	1396.77	1547.49	1227.5	1264.7	1674.56	1054.14	1263.86	1088.58	1420.34	1242.66	1479.2	1389.3	1158.41	1159.03
Acbd6	-0.194989	0.3044	0.712847	-0.0530852	0.753398	0.996789	-0.150196	0.410504	0.606816	0.0749686	0.686098	0.898903	0.137302	0.4404	0.76915	-0.0334971	0.874346	0.960293	-0.24068	0.211283	0.427192	-0.147648	0.362678	0.669894	219.475	243.1	271.38	240.581	283.515	287.603	290.647	310.435	303.98	253.201	290.578	224.12	252.978	286.139	272.121	234.858	320.436	226.766
Accs	0.0237059	0.940845	0.987311	-0.331856	0.1376	0.897342	-0.0986346	0.821441	0.904653	-0.395849	0.194311	0.56097	0.0741231	0.8007	0.940359	0.163843	0.661701	0.868508	0.204633	0.621272	0.79881	-0.302815	0.365118	0.67318	43.895	19.411	28.6606	23.954	42.6914	33.8357	45.7364	26.951	57.5962	29.5279	70.4206	52.5995	34.5432	35.7674	28.5886	29.7707	47.1585	55.4318
Acd	-0.0470525	0.842772	0.965206	0.131684	0.532324	0.996789	-0.138021	0.612185	0.772593	0.454031	0.0775765	0.36662	0.295069	0.22773	0.586409	-0.536059	0.0584747	0.240518	-0.611439	0.0276041	0.0986407	-0.267011	0.239791	0.54734	110.55	90.5847	77.921	163.512	89.7614	107.478	137.209	111.797	129.058	101.133	66.7142	76.2312	88.39	105.258	113.296	148.853	90.6895	122.958
Ace	-0.0888406	0.787213	0.948321	0.215434	0.280347	NA	1.81025	0.00394934	0.0174344	0.406137	0.20538	0.57535	0.0523293	0.860118	NA	0.685788	0.187452	0.485474	0.633931	0.358354	0.589534	-0.20138	0.592724	NA	25.199	12.9407	26.8693	26.0369	17.5144	25.8744	2.95073	14.9728	1.0666	2.95279	18.5317	16.0085	8.12782	3.06578	1.05884	6.61571	6.04597	3.02355
Ace2	0.270944	0.439131	0.805548	-0.288203	0.0845588	NA	-0.860436	0.227911	0.412365	-0.395217	0.171411	NA	0.0618698	0.767902	NA	0.140235	0.783425	0.924616	0.682566	0.305304	0.539287	0.178469	0.655296	0.86425	2.43861	1.84867	4.47822	1.04148	8.75721	1.99033	8.8522	5.98911	2.13319	15.5021	11.8603	5.33618	8.12782	11.2412	3.17651	4.41047	13.3011	10.0785
Acer2	0.237619	0.393263	0.779	0.259549	0.238867	0.954371	0.985788	0.00639303	0.0261604	0.43351	0.0889062	0.394842	0.0770031	0.77121	0.928376	-0.161001	0.58388	0.826468	0.107072	0.746263	0.874603	-0.419996	0.16005	0.44254	137.375	49.914	101.208	104.148	128.074	77.6231	79.6698	72.8674	44.7971	66.4377	83.0222	64.0342	40.6391	45.9866	51.883	63.9518	93.1079	82.6438
[truncated: 19,072 more rows]

## Sheet: Mouse bulk proteomics
ID	Protein_IDs	Majority_protein_IDs	Fasta_headers	Protein_names	Gene_names	Gene	LogFC (RAGA / WT)	Significant (RAGA / WT)	pValue (RAGA / WT)	LogFC (TSC /WT)	Significant (TSC /WT)	pValue (TSC /WT)	LogFC (RAGA_TSC / WT)	Significant (RAGA_TSC / WT)	pValue (RAGA_TSC / WT)	LogFC (RAGA / TSC)	Significant (RAGA / TSC)	pVlaue (RAGA / TSC)	LogFC (RAGA / RAGA_TSC)	Significant (RAGA / RAGA_TSC)	pValue (RAGA / RAGA_TSC)	LogFC (TSC / RAGA_TSC)	Significant (TSC / RAGA_TSC)	pValue (TSC / RAGA_TSC)	WT_1	WT_2	WT_3	WT_4	RAGA_5	RAGA_6	RAGA_7	RAGA_8	TSC_9	TSC_10	TSC_11	TSC_12	RAGA_TSC_13	RAGA_TSC_14	RAGA_TSC_15	RAGA_TSC_16	Number_of_proteins	Peptides	Razor___unique_peptides	Unique_peptides	Sequence_coverage____	Unique___razor_sequence_coverage____	Unique_sequence_coverage____	Mol__weight__kDa_	Sequence_length
[truncated: 7,992 more rows]
[truncated: 52 more columns]

[truncated: 16 more sheets: Pig bulk transcriptomics, EC transcriptomics, scRNAseq cluster 0, scRNAseq cluster 1, scRNAseq cluster 2, scRNAseq cluster 3, scRNAseq cluster 4, scRNAseq cluster 5, scRNAseq cluster 6, scRNAseq cluster 7, scRNAseq cluster 9, scRNAseq cluster 10, scRNAseq cluster 11, scRNAseq cluster 12, scRNAseq0+6, scRNAseq3+4]
