# Supplementary material for: Hepatic nutrient and hormone signaling to mTORC1 instructs the postnatal metabolic zonation of the liver
Source: Nat Commun. 2024 Mar 18;15:1878. doi: 10.1038/s41467-024-46032-1 (PMC10948770; doi:10.1038/s41467-024-46032-1)
Supplement: Supplementary file 5 — Supplementary Data 2 [file 41467_2024_46032_MOESM5_ESM.xlsx]

## Sheet: Hoja1
Primer ID	Sequence
Mus musculus
Cyp2e1 FW	TCACTGGACATCAACTGCCC
Cyp2e1 RV	GGTGGTCTCTGTTCCTGCAA
Glul FW	AACTTCAGCACCAAGGCCAT
Glul RV	GTAGGCGCGAATGTGGTACT
Alb FW	TCAACCCCACTAGCCTCTGG
Alb RV	CGATGGGCGATCTCACTCTT
Asl FW	GCCGAGATGCAGCAGATACT
Asl RV	TCGTTGGCTGTGTGGATGTC
Ass1 FW	TCATCTGGCCAGGAAAGCAG
Ass1 RV	TTGTTCCTTCAGCCACACGA
Cdh1 FW	CGGGACTCCAGTCATAGGGA
Cdh1 RV	AGCAGCTCTGGGTTGGATTC
Cyp2f2 FW	GCTCTTGTGGACAAAGGGGA
Cyp2f2 RV	GAGGATCTTCCAGCGCTCTC
Rnf43 FW	GTGCTGATCTGGGGTAGTGATG
Rnf43 RV	ACACGTCATAGTTTGCCCCG
Ccnd1 FW	CTGACAACTCTATCCGGCCC
Ccnd1 RV	ATGGTCTGCTTGTTCTCATCCG
Axin2 FW	CCCCACCTTGAATGAAGAAG
Axin2 RV	TTGAAGGACCTGAATCCGTTTT
Lgr5 FW	TCTTCACCTCCTACCTGGACCT
Lgr5 RV	GCATTTCCAGCAAGACGTAACT
Sox9 FW	GATTACAAGTACCAGCCCCGGC
Sox9 RV	CCTGAGATTGCCCAGAGTGCTC
Cd44 FW	TGAAACATGCAGGTATGGGTT
Cd44 RV	TACAGTCTTCTTCAGGAGGGG
Ahr FW	CATCTGGTTTTCTGGCAATGAA
Ahr RV	GAAGTCTAGCTTGTGTTTGGTCC
Wnt2 FW	TGTGGCTGAGTGGACTGCAG
Wnt2 RV	AGGCCGATTCCCGACTACT
Rspo3 FW	CCTTGGAAAGTGCCTTGACAG
Rspo3 RV	ACTCCATTCACTGGCCTCAC
Thbd FW	AAGCCATGCGAGACTGAGAC
Thbd RV	CGTTTGAAAGTCCGCACCAC
Cdh13 FW	GCAAGATGCAGCCGAGAACT
Cdh13 RV	GCAGTCATTGAAGGTCAAGTTT
Fabp4 FW	CCTTCAAACTGGGCGTGGAAT
Fabp4 RV	GCTTGTCACCATCTCGTTTTCT
Kit FW	AACGGCACGGTGGAGTGTAA
Kit RV	GGGCCTGGATTTGCTCTTTGTTG
Dll4 FW	GAGGGATGGGGAGGTCTGTTT
Dll4 RV	CATTTCGACAGGGGTTGCT
Efnb2 FW	CAGGAGGGACTCTGTGTGGAAG
Efnb2 RV	TAGAGTCCACTTTGGGGCAAATA
Ltbp4 FW	TGGGTCCTGTGTAGATGTGGA
Ltbp4 RV	CCATCATGCAGCACTCGGTA
Cldn5 FW	CAGTTAAGGCACGGGTAGCA
Cldn5 RV	GGCACCGTCGGATCATAGAA
Tsc1 Exon 4 FW	AGTCCCTCAATTCTGAACGTGG
Tsc1 Exon 4 RV	TTTGTCCAAGAGGTGCTTATCG
Tsc1 Exon 17 FW	CAGCATGCACTCAGGAACAGAA
Tsc1 Exon 17 RV	TGCAGACTCACCTTCCACATCT
Actin FW	GGCACCACACCTTCTACAATG
Actin RV	GTGGTGGTGAAGCTGTAGCC
Pecam1 FW	TGCAGAGCGGATAATTGCCA
Pecam1 RV	CACAGAGCACCGAAGTACCA
Sus scrofa
Cyp2e1 FW	TGACTACAATGACAAGACCTG
Cyp2e1 RV	AGGTAGCGTAGATAGCCTGAG
Glul FW	CCAACTTTAGCACCAAGGCCAT
Glul RV	ATCGTAGGCTCGGATGTGGTA
Cyp1a2 FW	TTGGAGCCGGATTTGATACAA
Cyp1a2 RV	GGCCAATCACTGTGTCCAGC
Gck FW	ACGAAGACATCGACAAGGGCAT
Gck RV	CCATCTCAAAGTCCCCTCTCC
Alb FW	CCTGTTACCAAAGATTGAGCA
Alb RV	GAGCTAATGACCATGCTTTG
Cdh1 FW	GTTTCCTAAGGATCTGGTTCAG
Cdh1 RV	TACTTGGCAATGGCTTCTCTAT
Arg1 FW	TCTCTGTGTCATTTGGGTGGAT
Arg1 RV	CTGGGACCTCGGGAATCTTT
Asl FW	GGGTACACACACCTGCAGAGG
Asl RV	GCAGGACGTTGATCCGCTTC
Ass1 FW	GGAACGACCAGGTCCGGTTTG
Ass1 RV	CTCCATCAGATCGTTGCGGC
Gls2 FW	GCCTGCGCTACAACAAACTC
Gls2 RV	CCCAGCCATTTTGTTCAGATA
Wnt2 FW	CTTCGAAGTAGCCGGGAATC
Wnt2 RV	GGTCACAGGAACAGGACTTTA
Ccnd1 FW	AACAGATCATCCGCAAACACGC
Ccnd1 RV	ACCATGGAGGGCGGGTTGGAAA
Axin2 FW	AATGGATACAGGTCCTTCAA
Axin2 RV	GTAAGGAGGGATTCCATCTACG
Lgr5 FW	TTTTCACCTCCTACCTGGAC
Lgr5 RV	TTTCCGGCAAGACGTAACT
Glul FW	CCAACTTTAGCACCAAGGCCAT
Glul RV	ATCGTAGGCTCGGATGTGGTA
Sox9 FW	GAGACTGCTGAATGAGAGCGA
Sox9 RV	TGGCCGTTCTTCACCGACTTT
Cd44 FW	CCAGTATGACACGTATTGCTTC
Cd44 RV	CATCGCGGTTAACAATAGTT
Atp5f1 FW	GGGGCATTTGCTGATAAACTC
Atp5f1 RV	ACATCAAAAAGGTAATGGCG
