# Supplementary material for: Hepatic nutrient and hormone signaling to mTORC1 instructs the postnatal metabolic zonation of the liver
Source: Nat Commun. 2024 Mar 18;15:1878. doi: 10.1038/s41467-024-46032-1 (PMC10948770; doi:10.1038/s41467-024-46032-1)
Supplement: Supplementary file 7 — Source Data [file 41467_2024_46032_MOESM7_ESM.xlsx]

## Sheet: Fig. 1a
WT	Li-RagAGTP	Li-TSC1KO	Li-TSC1KO RagAGTP
1.569	1.101	1.438	2.103
1.209	1.378	1.456	1.932
1.269	1.549	1.417	1.872
1.158	0.93	1.086	2.147
1.071	1.156	1.222	1.673
0.964	1.003	1.348	1.479
1.045	0.921	1.164	1.476
0.891	1.084	1.282	1.944
0.797	0.912	1.097	1.773

## Sheet: Fig. 1b
	WT								Li-RagAGTP							Li-TSC1KO								Li-TSC1KO RagAGTP
ALP	0	0.784314	0.784314	0.784314	1.09804	2.03922	0.784314	1.72549	1.2549	0.784314	0.784314	1.09804	2.35294	1.09804	0.941176	0.784314	0.784314	0.784314	0	0.784314	0.784314	0.784314	0.784314	3.76471	39.2157	9.88235	6.7451	13.1765	4.07843	16.7843	0.627451	17.098	6.58824
ALT	1.00503	1.96985	0.763819	1.28643	0.964824	0.763819	0.522613	0.723618	1.12563	0.763819	0.964824	0.763819	2.65327	9.04523	1.16583	3.61809	1.92965	1.68844	2.13065	2.73367	1.60804	2.13065	1.72864	17.7286	20.3819	18.6935	22.392	18.5729	20.2613	18.6935	21.1457	33.407	27.0955
Bile acids	0.0506329	0.0506329	0.0506329	7.08861	0.0506329	0.0506329	0.506329	0.151899	0.0506329	0.0506329	0.101266	0.0506329	0.0506329	0.101266	0.860759	0.0506329	0.151899	0.303797	0.455696	0.35443	0.0506329	4.86076	0.0506329	7.08861	7.08861	7.08861	7.08861	7.08861	2.83544	7.08861	7.08861	7.08861	7.08861
Bilirrubin	0.888889	0.888889	0.888889	1.33333	0.888889	0.888889	0.888889	1.33333	0.888889	0.444444	0.888889	0.888889	0.888889	0.888889	0.888889	0.888889	0.888889	0.888889	0.888889	1.33333	0.888889	0.888889	0.888889	10.2222	34.6667	6.66667	6.22222	42.2222	1.77778	28.8889	4.88889	10.2222	23.1111
Cholesterol	0.813725	1.32353	1.0098	0.813725	1.29412	1.22549	0.735294	0.784314	0.882353	0.970588	0.892157	0.539216	1.0098	0.843137	0.598039	1.37255	0.901961	0.794118	0.941176	0.745098	0.843137	0.696078	0.843137	2.37255	4.12745	2.09804	2.60784	3.56863	1.67647	2.83333	1.37255	2.5	2.83333

## Sheet: Fig. 1d
	WT						Li-RagAGTP				Li-TSC1KO				Li-TSC1KO RagAGTP
Necrosis	0	0	0	0			0	0	0	0	0	0.12	0.001	0.1	1.66	1.23	0.81
Fibrosis	0.0395271	0.155689	0.109247	0.143341	0.0721386	0.0212877	0.0741295	0.0528089			0.110146	0.342597	0.220348	0.0930801	1.63443	0.905409	1.92026	1.39531
Inflammation	0.58	0.42	0.813	0.536	1.471	0.568	0.696	0.371			0.711	0.684	0.996	0.825	2.906	3.95	3.452	3.268

## Sheet: Fig. 1e
	WT																									Li-TSC1KO							Li-TSC1KORagAGTP						Li-RagAGTP
0	62	67	47	58	54	48	57	48	60	59	44	61	47	57	50	53	46	61	61	77	79	61	69	66	65	71	53	57	57	53	60	62	59	65	80	64	58	62	64	73	67	76	63	50	63
15	268	209	253	187	218	236	276	205	120	175	199	200	257	206	260	256	318	160	190	230	229	252	358	246	319	313	208	224	236	309	232	224	314	311	318	242	295	314	265	308	295	388	257	247	238
30	241	216	294	238	228	201	246	252	178	190	211	201	246	236	237	226	220	187	199	213	255	299	282	211	287	287	267	234	243	323	237	243	374	355	304	271	295	419	271	364	271	302	247	247	257
45	197	173	236	198	190	169	210	197	163	162	155	171	182	211	189	165	190	158	171	170	178	213	221	161	210	252	268	207	218	237	224	192	311	318	253	205	191	395	210	293	223	218	201	204	210
60	181	140	180	139	139	136	175	158	132	142	140	146	144	181	152	139	165	124	139	129	143	163	172	136	174	198	193	167	163	189	163	157	287	266	217	187	224	368	168	225	153	152	164	174	157
90	107	96	142	101	102	101	114	108	97	114	86	104	94	115	96	96	105	96	114	92	108	107	120	106	115	132	144	134	119	125	130	128	198	202	178	127	160	278	126	141	117	119	122	127	120
120	97	96	99	86	78	89	93	90	81	94	70	98	78	93	80	79	86	91	102	80	101	88	101	94	101	105	119	124	108	108	91	94	127	137	138	119	122	186	110	111	105	101	94	96	99
AUC
WT	Li-TSC1KO	Li-TSC1KO RagAGTP	Li-RagAGTP
19793	23303	29730	20880
16943	21990	29348	25980
21893	20040	26018	20865
17228	19740	21053	22695
17303	23055	23820	19808
16875	19778	36795	20010
20160	19133		19665
18315
14460
16373
15585
16913
17858
19140
18165
17295
19418
15068
16935
16635
18495
20115
22418
17415
21608

## Sheet: Fig. 1f
	Weeks	WT	Li-TSC1KO	Li-TSC1KO RagAGTP	Li-RagAGTP
YKV00381	77	1
YKV00716	70	1
YKV00717	85	1
YKV00725	81	1
YKV00726	122	1
YKV00729	86	1
YKV00730	94	1
YKV00760	78	1
YKV00763	95	1
YKV00780	92	1
YKV00781	90	1
YKV00954	91	1
YKV00956	95	1
YKV01055	73	1
YKV01071	98	1
YKV01072	87	1
YKV01073	91	1
YKV01074	93	1
YKV01085	89	1
YKV01092	96	1
YKV01094	84	1
YKV01326	86	1
YKV01408	118	1
YKV01409	96	1
YKV01410	102	1
YKV01414	84	1
YKV01488	66	1
YKV01504	94	1
YKV01507	90	1
YKV01654	69	1
YKV01673	88	1
YKV01734	88	1
YKV01745	98	1
YKV01746	65	1
YKV01754	93	1
YKV01786	94	1
YKV01791	115	1
YKV01793	112	1
YKV01795	125	1
YKV01797	97	1
YKV01804	85	1
YKV01874	68	1
YKV01887	102	1
YKV01910	68	1
YKV01914	123	1
YKV01918	121	1
YKV01952	80	1
YKV02111	65	1
YKV00282	51		1
YKV00382	60		1
YKV00541	51		1
YKV00542	39		1
YKV00617	51		1
YKV00715	70		1
YKV00727	76		1
YKV00728	75		1
YKV00731	70		1
YKV01792	62		1
YKV01794	35		1
YKV01796	58		1
YKV01798	45		1
YKV01805	51		1
YKV01911	57		1
YKV01915	54		1
YKV01919	58		1
YKV01953	50		1
YKV02033	50		1
YKV00084	36			1
YKV00432	33			1
YKV00761	38			1
YKV00762	38			1
YKV00764	37			1
YKV00782	46			1
YKV00860	15			1
YKV00955	32			1
YKV01015	33			1
YKV01018	42			1
YKV01057	35			1
YKV01096	40			1
YKV01325	9			1
YKV01497	13			1
YKV01327	40			1
YKV01407	22			1
YKV01413	23			1
YKV01438	21			1
YKV01489	35			1
YKV01490	20			1
YKV01506	18			1
YKV01580	17			1
YKV01655	42			1
YKV01671	37			1
YKV01687	35			1
YKV01728	39			1
YKV01733	35			1
YKV01737	38			1
YKV01738	38			1
YKV01753	41			1
YKV01785	29			1
YKV01875	31			1
YKV01880	19			1
YKV01974	55			1
YBC00022	124				1
YBC00073	76.57				1
YBC00092	100.14				1
YBC00113	89				1
YBC00145	105.29				1
YBC00151	89.14				1
YBC00152	122.57				1
YBC00154	62.29				1
YBC00156	88.71				1
YBC00173	100.14				1
YBC00210	96.57				1
YBC00248	110.29				1
YBC00268	106.57				1
YBC00269	128.57				1
YBC00270	126.86				1
YBC00271	108.57				1
YBC00272	136.43				1
YBC00280	114.86				1
YBC00281	113.29				1
YBC00294	135.43				1
YBC00315	103				1
YBC00316	103				1
YBC00323	99.29				1
YBC00331	123.71				1

## Sheet: Fig. 1g
	Weeks	WT	Li-TSC1KO	Li-TSC1KO RagAGTP	Li-RagAGTP
YKV00330	121	1
YKV00384	122	1
YKV00456	106	1
YKV00516	102	1
YKV00592	108	1
YKV00593	117	1
YKV00626	120	1
YKV00686	118	1
YKV00718	117	1
YKV00783	107	1
YKV00784	106	1
YKV00785	116	1
YKV00977	89	1
YKV00985	67	1
YKV00989	113	1
YKV01019	90	1
YKV01020	82	1
YKV01051	132	1
YKV01054	109	1
YKV01059	111	1
YKV01063	113	1
YKV01069	73	1
YKV01331	131	1
YKV01422	120	1
YKV01471	108	1
YKV01472	96	1
YKV01474	97	1
YKV01607	118	1
YKV01921	87	1
YKV01924	114	1
YKV01957	123	0
YKV01959	123	0
YKV01970	113	1
YKV01986	55	1
YKV02031	91	1
YKV02036	116	0
YKV02038	79	1
YKV02227	107	0
YKV00205	58		1
YKV00224	70		1
YKV00267	71		1
YKV00694	57		1
YKV00719	72		1
YKV00720	59		1
YKV00736	72		1
YKV00975	85		1
YKV00976	80		1
YKV00978	76		1
YKV01179	89		1
YKV01473	87		1
YKV01475	83		1
YKV01476	81		1
YKV01606	76		1
YKV01923	82		1
YKV01928	73		1
YKV01958	56		1
YKV02032	67		1
YKV02037	75		1
YKV00684	39			1
YKV00751	50			1
YKV00766	43			1
YKV00788	26			1
YKV00792	34			1
YKV00797	36			1
YKV00958	35			1
YKV00983	36			1
YKV01021	53			1
YKV01022	32			1
YKV01306	31			1
YKV01334	18			1
YKV01332	33			1
YKV01411	37			1
YKV01419	35			1
YKV01882	34			1
YKV01888	37			1
YKV01950	36			1
YKV01969	43			1
YKV01972	32			1
YKV01973	36			1
YBC00026	81.57				1
YBC00030	110				1
YBC00031	112.86				1
YBC00036	118.57				1
YBC00037	94				1
YBC00038	94				1
YBC00052	131.29				1
YBC00058	138.57				1
YBC00133	133				1
YBC00137	125.57				1
YBC00140	87.57				1
YBC00149	116.86				1
YBC00158	116.29				1
YBC00159	131.43				1
YBC00204	112.86				1
YBC00231	137.14				1
YBC00274	110.86				1
YBC00353	129.71				1
YBC00571	107				1
YBC00580	112				1
YBC00652	66.86				1
YBC00656	110.86				1
YBC00728	67				1
YBC00770	105.14				1
YBC00783	94.86				1

## Sheet: Fig. 1h
	Hepatocellular carcinoma	Adenoma	Granuloma	No tumor/other tumors
WT	9	0	0	91
Li-RagAGTP	14	0	0	86
Li-TSC1KO	82	9	0	9
Li-TSC1KO RagAGTP	78	6	6	10

## Sheet: Fig. 2a
	FASTED								REFED

## Sheet: Fig. 2b
WT	Li-RagAGTP	Li-TSC1KO	Li-TSC1KO RagAGTP
1.25671	8.82121	15.7591	13.8587
1.39518	12.525	8.44364	19.2738
0.348107	10.5781	9.57671	15.8831

## Sheet: Fig. 2c
WT	Li-RagAGTP	Li-TSC1KO	Li-TSC1KO RagAGTP
1.26538	2.00667	5.99527	5.49059
1.13953	2.67447	3.35471	7.2292
0.595091	1.98455	3.93028	6.44241

[truncated: 81 more sheets: Fig. 2d, Fig. 2e, Fig. 2f, Fig. 2g, Fig. 3a, Fig. 3b, Fig. 3c, Fig. 3e, Fig. 3f, Fig. 3g, Fig. 4a, Fig. 4b, Fg. 4e, Fig. 4g, Fig. 5b, Fig. 5c, Fig. 5g, Fig. 5h, Fig. 5i, Fig. 5l …]
